# Supplementary material for: Combined Omics Approaches Reveal Distinct Mechanisms of Resistance and/or Susceptibility in Sugar Beet Double Haploid Genotypes at Early Stages of Beet Curly Top Virus Infection
Source: Int J Mol Sci. 2023 Oct 9;24(19):15013. doi: 10.3390/ijms241915013 (PMC10573692; doi:10.3390/ijms241915013)
Supplement: Supplementary file 1 [file ijms-24-15013-s001.zip]

Archive with 7 entries (6 files):
- Figures. S1-S9.pdf
- Table S16/
- Table S16/module_blue_gene.txt
- Table S16/module_grey60_gene.txt
- Table S16/module_orange_gene.txt
- Table S16/module_turquoise_gene.txt
- Tables S1-15.xlsx
