# Supplementary material for: Combined Omics Approaches Reveal Distinct Mechanisms of Resistance and/or Susceptibility in Sugar Beet Double Haploid Genotypes at Early Stages of Beet Curly Top Virus Infection
Source: Int J Mol Sci. 2023 Oct 9;24(19):15013. doi: 10.3390/ijms241915013 (PMC10573692; doi:10.3390/ijms241915013)
Supplement: Supplementary file 1 [file ijms-24-15013-s001.zip › Table S16/module_blue_gene.txt]

Gene	connectivity
EL10Ac3g07378	350.331340424968
EL10Ac8g19281	343.98042380021
EL10Ac3g05673	335.347817024467
EL10Ac2g02491	327.846058378946
EL10Ac2g02436	325.42054453577
EL10Ac6g13903	323.981280183121
EL10Ac3g05418	321.309208403943
EL10Ac7g16513	319.540469541329
EL10Ac7g17109	319.498385066041
EL10Ac9g21348	318.462881506344
EL10Ac6g14090	314.013442173213
EL10Ac8g18830	307.575809332564
EL10Ac4g07850	295.661187775673
EL10Ac3g06173	291.835326803492
EL10Ac8g19960	291.349152153901
EL10Ac1g01699	290.85207988816
EL10Ac7g18033	289.8300586901
EL10Ac4g10216	289.250417651853
EL10As14g24089	288.966168423857
EL10Ac5g12145	286.596443482927
EL10As5g23579	286.318347924407
EL10Ac2g03614	284.654915023315
EL10Ac7g17306	282.18529461758
EL10Ac1g02139	282.120621503497
EL10Ac3g05063	281.723623689664
EL10Ac1g00919	280.589232614383
EL10Ac3g05734	279.207699586985
EL10Ac6g14704	278.697588318916
EL10Ac6g15762	277.729357429263
EL10Ac3g04997	276.237105718543
EL10Ac8g18853	276.083258060256
EL10Ac6g14247	275.745999839831
EL10Ac4g07835	275.368228563525
EL10Ac8g18916	274.664891522707
EL10Ac5g11221	274.341694630075
EL10Ac9g21379	273.019864326723
EL10Ac7g17176	272.138445436251
EL10Ac1g01143	271.664220027704
EL10Ac8g19052	271.579861897119
EL10Ac6g14046	271.497820962886
EL10Ac1g00497	271.446247311182
EL10Ac6g14321	271.142253966126
EL10As8g23850	270.833908241637
EL10Ac3g06828	270.668023702775
EL10Ac9g21144	270.499664973016
EL10Ac3g07287	270.207341142545
EL10Ac5g12586	269.490246733705
EL10Ac3g05876	268.838529381046
EL10Ac3g05108	268.066605853541
EL10Ac4g10355	266.767746299371
EL10Ac6g15193	266.649591790356
EL10Ac8g18999	266.153665832675
EL10Ac1g00320	265.527999478526
EL10Ac9g22183	264.987466423848
EL10Ac9g21682	264.911865780472
EL10Ac3g06855	262.605692000864
EL10Ac9g21748	262.424594837958
EL10Ac6g14886	261.947834175385
EL10Ac5g11857	261.175210348498
EL10Ac3g05537	260.325354914005
EL10Ac1g00410	259.341795780536
EL10Ac6g14751	259.070217072322
EL10Ac3g05000	257.048831752319
EL10Ac7g16660	255.699254364523
EL10Ac4g07791	255.57576213263
EL10Ac3g05215	255.116528212539
EL10Ac6g15728	254.85157776767
EL10Ac7g16266	253.985450535383
EL10Ac1g00278	253.943556392489
EL10Ac4g08152	253.648211933012
EL10Ac5g12278	253.429922975086
EL10Ac4g09816	252.967792648247
EL10Ac4g09559	252.94870780884
EL10Ac4g09244	252.790551972065
EL10Ac1g01439	252.689340818854
EL10Ac2g03298	251.920257827227
EL10Ac6g15144	251.867643498342
EL10Ac8g18456	251.444821169428
EL10Ac6g15565	251.050293833005
EL10Ac8g19650	250.75636051103
EL10Ac5g12968	250.526998953111
EL10Ac8g19479	250.299422512755
EL10Ac3g05286	250.022936540438
EL10Ac8g18938	249.787685003799
EL10Ac9g21393	249.099197535598
EL10Ac9g21481	249.087643074234
EL10Ac3g05225	248.477360952721
EL10Ac8g19366	248.264421169548
EL10Ac2g04088	248.205559418728
EL10Ac5g11572	247.579999875376
EL10Ac2g02692	247.263380087377
EL10Ac7g16086	246.921126798022
EL10As5g23549	246.764643391753
EL10Ac8g19740	246.101332049123
EL10Ac6g14059	245.698978057101
EL10Ac2g02691	245.653531801063
EL10Ac9g21238	245.412609407701
EL10Ac9g22673	245.369154945115
EL10Ac2g03736	244.779795371958
EL10Ac2g02818	244.754440479114
EL10Ac4g10392	244.338950595426
EL10Ac1g00233	243.817501364322
EL10Ac7g17907	243.811017706736
EL10Ac4g08663	243.38446401688
EL10Ac9g21515	242.47954010117
EL10Ac3g05637	242.334609509225
EL10Ac2g02430	241.955017288994
EL10Ac1g01610	241.086034360626
EL10Ac2g04784	241.034273312475
EL10Ac8g19140	240.988171108031
EL10Ac7g18093	240.544017764838
EL10Ac6g13801	240.157373213923
EL10Ac5g13025	239.995199778409
EL10Ac2g02715	239.848554206829
EL10Ac1g02176	239.785490977945
EL10As10g23959	239.774272745761
EL10Ac2g04405	239.106354442398
EL10Ac1g00569	238.887033894257
EL10Ac5g11507	237.951144146127
EL10Ac4g08910	237.785016769938
EL10Ac1g00372	237.270143118833
EL10Ac9g22944	236.555126993729
EL10Ac2g04223	236.530633747334
EL10Ac3g06121	236.511842778025
EL10Ac6g15253	236.323966740159
EL10Ac2g03209	236.317122733899
EL10Ac3g05307	236.266123143387
EL10Ac4g09296	236.246915030794
EL10Ac5g11060	235.898224000321
EL10Ac5g10695	235.852650710824
EL10Ac3g05329	235.654458118916
EL10Ac8g20483	235.373500915961
EL10Ac9g21555	235.280505411897
EL10Ac5g11354	235.232245557975
EL10Ac2g03673	235.120338343948
EL10Ac1g00221	234.699524707331
EL10Ac4g08381	234.3320143266
EL10Ac7g15815	234.32334414337
EL10Ac4g10103	234.279460391602
EL10Ac2g04649	234.270666994812
EL10Ac5g12593	233.70867234025
EL10Ac9g21336	233.699129863836
EL10Ac6g13455	232.881442159882
EL10Ac9g22829	232.599853256647
EL10Ac8g18677	231.869987880143
EL10Ac8g18536	231.652178343373
EL10Ac3g05090	231.566520584183
EL10Ac6g14659	231.564910148757
EL10Ac4g08777	231.274205758627
EL10Ac5g10669	230.889635712109
EL10Ac6g13302	230.498081843033
EL10Ac1g00293	230.469536240367
EL10Ac2g02791	230.221853627883
EL10Ac6g14390	230.170797535306
EL10Ac8g19922	229.876795470467
EL10Ac8g19542	229.73055731519
EL10As13g24048	229.393962594319
EL10Ac8g20426	229.37435971722
EL10Ac1g01210	229.167759265835
EL10Ac3g05048	228.927570514098
EL10Ac8g19129	228.909212200608
EL10Ac1g01662	228.622849552117
EL10Ac3g06851	228.528938400659
EL10Ac8g19197	226.996099035758
EL10Ac2g02481	226.975990536212
EL10Ac1g00707	226.945530892867
EL10Ac8g18901	226.458864492793
EL10Ac2g02741	225.939655287929
EL10Ac2g04467	225.903055756124
EL10Ac6g15593	225.723765390378
EL10Ac5g10737	225.565848934141
EL10Ac5g12743	225.447270526893
EL10Ac5g12538	225.337505945192
EL10Ac6g14448	225.174201616841
EL10Ac6g13153	225.169354222383
EL10Ac3g05285	225.130251886774
EL10Ac9g22532	224.347312453752
EL10Ac5g11967	224.162830955117
EL10Ac9g22940	223.991365277323
EL10Ac6g13150	223.802060623948
EL10Ac6g14509	223.760880419476
EL10Ac7g16377	223.674237636815
EL10Ac7g16559	223.335069213144
EL10Ac3g07245	223.325411329961
EL10Ac2g03835	222.687623448154
EL10Ac6g14854	221.981585146533
EL10Ac7g18088	221.035456903802
EL10Ac9g21383	220.976630916956
EL10Ac8g18770	220.973730210953
EL10As4g23386	220.707874627821
EL10Ac2g02992	220.695077877175
EL10Ac7g16528	220.547719151137
EL10Ac8g20344	220.518203119573
EL10Ac5g12215	220.365303154786
EL10Ac5g12988	220.155898225025
EL10Ac4g09953	220.084563090557
EL10Ac1g01815	220.01343038921
EL10Ac9g21332	219.971424960654
EL10As2g23170	219.898089837505
EL10Ac5g12737	219.725726730257
EL10As2g23194	219.689447336415
EL10Ac4g09978	219.355770339035
EL10Ac1g00442	219.284960705657
EL10Ac7g17862	219.109394001882
EL10Ac6g14672	218.91027731917
EL10Ac9g22448	218.594223629519
EL10Ac4g09080	218.344637937586
EL10Ac1g00568	218.027568052366
EL10Ac4g09592	217.494414145975
EL10Ac3g05013	217.373740181667
EL10Ac6g13501	217.25464242406
EL10Ac6g14505	217.166369368343
EL10Ac2g02747	216.919687901722
EL10Ac5g12525	216.356169230649
EL10Ac6g15101	216.055261022742
EL10Ac6g13306	215.802943777579
EL10Ac9g21483	215.628596505447
EL10Ac9g20908	214.948528740472
EL10Ac4g10246	214.903689386048
EL10Ac7g16224	214.896009046591
EL10Ac6g15243	214.804730869493
EL10Ac3g05053	214.616508384025
EL10Ac5g10662	214.568942491233
EL10Ac4g07782	214.339552234582
EL10Ac6g15239	213.87100701362
EL10Ac1g00627	213.741464554875
EL10Ac5g10613	213.488098130112
EL10Ac5g11972	213.264299346319
EL10Ac5g12812	213.255368204476
EL10Ac1g01406	213.10612328641
EL10Ac6g15525	212.796809246685
EL10Ac1g02239	212.760138074052
EL10Ac7g17683	212.50331029495
EL10Ac8g20407	212.391181643867
EL10Ac8g19656	212.269711478655
EL10Ac6g15231	212.222513870479
EL10Ac7g18089	211.486647102994
EL10Ac2g03018	211.365530991793
EL10Ac9g21640	210.971681460164
EL10Ac3g05476	210.491648713798
EL10Ac3g06009	210.479111884354
EL10Ac9g21776	210.330335644834
EL10Ac1g00520	209.545795118333
EL10Ac2g04039	209.329707957345
EL10Ac9g21330	209.265254758304
EL10Ac4g08709	209.127898583309
EL10Ac8g18589	209.061091994334
EL10As8g23867	208.913649506456
EL10Ac4g10040	208.655332632561
EL10Ac3g07423	208.504610786545
EL10Ac8g18788	208.309491542103
EL10Ac4g07547	207.802963652456
EL10Ac3g06508	207.558093381134
EL10Ac1g00083	207.413000341633
EL10Ac2g02432	207.231519991435
EL10Ac8g18338	207.209723018107
EL10Ac5g11600	207.044850949421
EL10Ac2g04663	206.929717969881
EL10Ac8g18850	206.892687262426
EL10Ac5g11271	206.623251331005
EL10Ac1g01274	206.611990248486
EL10Ac7g16847	206.422732422945
EL10Ac6g14463	206.309545900297
EL10Ac6g14904	206.117446499945
EL10Ac8g18646	205.982790305969
EL10Ac8g18648	205.903566615219
EL10Ac1g01022	205.817220614126
EL10Ac1g01286	205.794374338432
EL10Ac7g16804	205.662293370464
EL10Ac8g20066	205.518680566598
EL10Ac5g10731	205.468005247394
EL10Ac2g04460	205.272098381025
EL10Ac4g08574	205.267160532195
EL10Ac4g09514	205.212393681387
EL10Ac4g09682	204.979553168113
EL10Ac4g08093	204.956454511527
EL10Ac6g14083	204.776605695091
EL10Ac3g05009	204.659265875669
EL10Ac8g18866	204.287447176913
EL10Ac4g08532	204.273574202832
EL10Ac1g00614	204.094473127607
EL10Ac5g11220	203.97420986412
EL10Ac1g01631	203.95161096737
EL10Ac1g01021	203.747181815447
EL10Ac6g14338	203.621730790456
EL10Ac3g07194	203.476479026757
EL10Ac6g15761	203.20800014125
EL10Ac3g06057	202.814266534962
EL10Ac8g18703	202.338750111173
EL10Ac6g13260	202.264094956799
EL10Ac2g03479	202.06402867637
EL10Ac1g00544	201.930023181237
EL10Ac5g11910	201.658455260109
EL10Ac9g21024	201.45062844191
EL10Ac5g10534	201.412142167575
EL10Ac6g15549	201.301745561754
EL10Ac1g00019	200.963705532984
EL10Ac4g10224	200.923132123381
EL10Ac5g10772	200.807835688131
EL10Ac8g18771	200.787144973622
EL10Ac9g20720	200.758954417354
EL10Ac4g07839	199.912843823454
EL10Ac3g04969	199.52468519178
EL10Ac7g18009	199.302788354973
EL10Ac9g21840	199.291537612265
EL10Ac4g07592	199.257803609432
EL10Ac9g21417	199.248091876583
EL10Ac4g07497	199.234869126233
EL10Ac9g22019	199.15777034058
EL10Ac4g10303	198.972846615518
EL10Ac3g07036	198.787417474174
EL10Ac8g18583	198.509908629058
EL10Ac7g18002	198.277449584864
EL10Ac5g12898	198.205553030539
EL10Ac7g16227	198.007246790115
EL10Ac8g20454	197.694544478676
EL10Ac6g14336	197.693153172001
EL10Ac9g22738	197.25529333894
EL10Ac4g10219	197.122016908266
EL10Ac6g15053	196.882261792757
EL10Ac3g06325	196.778198241259
EL10Ac5g12618	196.680486431733
EL10Ac6g13664	196.480398426065
EL10Ac3g06963	196.356663353834
EL10Ac4g08724	195.624687654136
EL10Ac6g14305	195.350529454018
EL10Ac2g02681	195.340563654596
EL10Ac4g09918	195.114498938408
EL10Ac2g03945	194.792651890545
EL10Ac4g08394	194.623096084919
EL10Ac5g11191	194.403771835952
EL10Ac2g02466	194.287634026191
EL10Ac5g12899	194.277328195567
EL10Ac1g00673	193.919021560908
EL10Ac2g03953	193.885836868508
EL10Ac3g05973	193.55950520781
EL10Ac9g21628	193.428704631003
EL10Ac5g11617	193.357076600242
EL10Ac6g13341	193.350895329178
EL10Ac3g05670	193.184522146015
EL10Ac6g14198	193.047400139212
EL10Ac8g18861	192.826481729391
EL10Ac2g04698	192.34347074981
EL10Ac5g11009	192.270922980545
EL10Ac6g14172	192.256648745045
EL10Ac6g13582	191.934786007093
EL10Ac5g10598	191.811565912619
EL10Ac5g11988	191.555215747494
EL10Ac3g07348	191.294596152756
EL10Ac7g16144	191.269778829087
EL10Ac7g16277	190.372032607645
EL10Ac4g07895	190.277778808447
EL10Ac4g07536	190.23718292602
EL10Ac9g21851	189.822344641632
EL10Ac6g15492	189.783717994043
EL10Ac5g11619	189.728050057281
EL10Ac6g14518	189.700896057846
EL10Ac9g22068	189.49224397992
EL10Ac6g14828	189.220883991419
EL10Ac7g17467	189.090076444606
EL10Ac9g21472	188.873261959242
EL10As5g23583	188.490101346267
EL10Ac1g02184	188.307435428052
EL10Ac8g20588	187.927318439921
EL10Ac5g12201	187.524421806199
EL10Ac7g16067	187.254046524331
EL10Ac2g02529	187.1558566948
EL10Ac1g00087	186.924306662697
EL10Ac2g04334	186.892958318432
EL10Ac1g01994	186.689592710356
EL10Ac4g09851	186.18494462413
EL10Ac7g16339	186.010809323206
EL10Ac7g17698	185.896717158594
EL10Ac1g01036	185.679312565732
EL10Ac8g19178	185.525326111625
EL10Ac7g17534	185.349588037642
EL10Ac4g08417	185.032635248688
EL10Ac4g10354	184.766161519078
EL10Ac3g05273	184.712824642523
EL10Ac1g00270	184.712548841722
EL10Ac5g10427	184.56976376166
EL10Ac5g11197	184.097964933184
EL10Ac4g08091	183.977788147118
EL10Ac4g09512	183.876349961921
EL10Ac8g18525	183.543024188619
EL10Ac4g07786	183.518400097813
EL10Ac6g14277	183.314116646285
EL10Ac7g17107	183.22881308706
EL10Ac5g10987	183.092934503091
EL10Ac2g02742	183.022090412427
EL10Ac9g21805	182.633283858891
EL10Ac6g15038	182.632024661582
EL10Ac3g06897	182.546043062549
EL10Ac8g19941	181.935823847192
EL10Ac7g17884	181.880529863221
EL10Ac5g10942	181.864298734086
EL10Ac2g04537	181.427457490318
EL10Ac5g12871	181.303687207342
EL10Ac2g02454	181.183107311252
EL10Ac1g00135	181.056876379194
EL10Ac4g08252	180.948657214768
EL10Ac4g09390	180.879254456785
EL10Ac1g00425	180.690046295967
EL10Ac6g15390	180.502943166352
EL10Ac1g01208	180.302572079573
EL10Ac9g21380	180.214371929927
EL10Ac8g18400	180.200010993132
EL10Ac4g09717	180.056542243384
EL10Ac9g21506	179.938154775183
EL10Ac3g07447	179.872374811144
EL10Ac5g12579	179.731971191305
EL10Ac2g04220	179.646414569296
EL10Ac2g02716	179.612732671482
EL10Ac4g08995	179.464587391428
EL10Ac9g21073	179.232093043144
EL10Ac4g07718	179.086452440479
EL10Ac1g00251	178.420609465255
EL10Ac9g20840	178.371642368648
EL10Ac1g00068	178.341401379894
EL10Ac3g06961	178.031470764688
EL10Ac3g06032	178.0119660699
EL10Ac1g02187	177.654363960671
EL10Ac2g03693	177.483503551977
EL10Ac1g00506	177.287043531934
EL10Ac2g04685	177.082235872133
EL10Ac3g05713	176.822708727625
EL10Ac6g13601	176.766532387397
EL10Ac1g01025	176.537602418454
EL10Ac2g04647	176.465768251919
EL10Ac8g18617	176.380077230311
EL10Ac5g10993	176.361946502409
EL10Ac4g08929	176.329505133222
EL10Ac6g13144	176.218242378048
EL10Ac8g20416	175.976497407732
EL10Ac1g01522	175.815280095045
EL10Ac1g00817	175.565182431141
EL10Ac9g21868	175.387583306883
EL10Ac3g07007	174.993258886852
EL10Ac3g05908	174.898110934459
EL10As5g23519	174.886056008922
EL10Ac3g06824	174.704548378281
EL10Ac2g04654	174.624685382492
EL10Ac6g15536	174.33541969807
EL10Ac7g16404	174.168250390637
EL10Ac6g15466	173.951882112033
EL10Ac8g20026	173.951168148972
EL10Ac1g00013	173.89484755367
EL10Ac2g04281	173.869236265766
EL10Ac8g19782	173.596548271351
EL10Ac4g09797	173.45831675846
EL10Ac2g03674	173.204380644554
EL10Ac8g20359	172.865601794302
EL10Ac3g05638	172.718668857608
EL10Ac9g22682	172.592435224692
EL10Ac8g19822	172.357844939222
EL10Ac1g01756	172.288751222258
EL10Ac5g11199	172.256141871596
EL10Ac8g19523	172.084884679013
EL10Ac9g22132	171.851408082512
EL10Ac8g20072	171.768474324994
EL10Ac3g06146	171.435621521057
EL10Ac1g00263	171.341204007563
EL10Ac9g21539	171.335124610192
EL10Ac2g03137	171.322215808076
EL10Ac1g00991	171.177977358492
EL10Ac1g00009	170.963459834525
EL10As5g23563	170.902879863584
EL10Ac8g18439	170.726231376655
EL10Ac8g20428	170.481111506334
EL10Ac7g16121	169.830705327974
EL10Ac3g06431	169.806547564943
EL10Ac5g11771	169.303807505207
EL10Ac2g04338	168.968642087388
EL10Ac9g22069	168.901507197659
EL10Ac1g01054	168.801643723882
EL10Ac5g12258	168.672197402436
EL10Ac7g16026	168.579908672137
EL10Ac8g20044	168.565930519948
EL10Ac6g13308	168.457939455871
EL10Ac4g10148	168.399447344061
EL10Ac6g15296	168.37727373326
EL10Ac6g14166	168.367508016405
EL10As3g23352	168.035559575929
EL10Ac2g03156	167.992131859856
EL10Ac1g01719	167.947678417629
EL10Ac7g16775	167.890789973291
EL10Ac4g07678	167.682974378799
EL10Ac6g14651	167.543861186437
EL10Ac4g07803	167.501357613613
EL10Ac6g15500	167.451639372883
EL10Ac4g10345	167.363028293878
EL10Ac8g19645	167.287055036074
EL10Ac5g11497	167.149324478589
EL10Ac9g21747	167.060332695316
EL10Ac3g06447	167.016261449102
EL10Ac6g14895	167.001945544861
EL10Ac7g16011	166.983183281819
EL10Ac5g12849	166.764106148151
EL10Ac4g08669	166.675113692143
EL10Ac1g00664	166.50634437593
EL10Ac3g05083	166.4721787315
EL10Ac2g04837	166.292950059258
EL10Ac9g21917	166.275716784443
EL10Ac1g00022	166.218044684389
EL10Ac6g13609	166.154631657356
EL10Ac8g18884	165.796033787661
EL10Ac6g13675	165.739289326718
EL10Ac9g21139	165.621094169022
EL10Ac7g16680	165.541029693616
EL10Ac5g13006	165.413242462272
EL10Ac4g09650	165.348110039925
EL10Ac5g10681	165.300434386427
EL10Ac9g21172	164.880126768085
EL10Ac8g20437	164.757971004925
EL10Ac4g08883	164.745707020586
EL10Ac5g11238	164.729466833469
EL10Ac9g21473	164.698575413053
EL10Ac3g06137	164.495868998716
EL10Ac4g08198	164.471267731549
EL10Ac6g15535	164.173835987889
EL10Ac7g17189	164.167250098022
EL10Ac4g08937	163.973969974301
EL10Ac1g00612	163.949435982521
EL10Ac9g20710	163.888084379554
EL10Ac3g05291	163.878229989188
EL10Ac3g06027	163.703771033726
EL10Ac5g12832	163.697748312979
EL10Ac4g08416	163.66771951749
EL10Ac3g05841	163.564511212562
EL10Ac6g13123	163.381370385445
EL10Ac6g14215	163.315460285385
EL10Ac5g10454	163.152105375317
EL10Ac5g11385	163.075032041269
EL10Ac1g01023	162.933899934952
EL10Ac3g05064	162.876808637929
EL10Ac6g14675	162.828510261023
EL10Ac6g15135	162.060563618894
EL10Ac1g01569	161.744815019383
EL10Ac6g13734	161.714588818843
EL10Ac2g04478	161.526880622709
EL10Ac2g04531	161.501203528996
EL10Ac9g23017	161.481077513014
EL10As3g23312	161.294789484699
EL10Ac3g06752	161.140485476725
EL10Ac3g06238	160.968869773646
EL10Ac7g16628	160.954475207177
EL10Ac8g20508	160.943741726078
EL10Ac7g17655	160.931268379472
EL10Ac2g03927	160.889534628196
EL10Ac8g19158	160.658594193601
EL10Ac7g17044	160.512769772627
EL10Ac2g03548	160.277148386232
EL10Ac4g07707	160.182703713302
EL10Ac1g00064	160.061109091805
EL10Ac3g05070	160.026176755645
EL10Ac1g02383	159.993428493875
EL10Ac3g05057	159.971219126454
EL10Ac3g06054	159.80371334971
EL10Ac3g05312	159.786478739264
EL10Ac9g22613	159.700028253838
EL10Ac5g10796	159.694204014606
EL10Ac8g19175	159.684199333491
EL10Ac2g03650	159.660751629332
EL10Ac5g10895	159.644994512266
EL10Ac9g21333	159.367405956946
EL10Ac3g05607	159.363118363913
EL10Ac9g21685	159.344071822563
EL10Ac9g20992	159.321516248752
EL10Ac5g10671	159.203778249389
EL10Ac2g04293	159.186490005486
EL10Ac8g20634	158.852058787301
EL10Ac6g15708	158.800335280103
EL10Ac5g12923	158.746565724247
EL10Ac6g15094	158.642681758841
EL10Ac9g22890	158.574640296999
EL10Ac5g12863	158.539318551872
EL10Ac1g02090	158.491935195134
EL10Ac1g01576	158.4253420856
EL10Ac8g19891	158.393337469241
EL10Ac7g16659	158.266908292472
EL10Ac7g17684	157.832460085981
EL10Ac7g17105	157.629116000021
EL10Ac8g18775	157.414431493381
EL10Ac3g05875	157.304881491802
EL10Ac6g15190	157.283567310312
EL10Ac5g10617	157.251808894752
EL10Ac2g04279	157.092287212131
EL10Ac3g06548	157.04333047979
EL10Ac3g05297	156.900801700702
EL10Ac3g06765	156.73999290741
EL10Ac4g09292	156.656332257414
EL10Ac6g15196	156.609332729029
EL10Ac2g04667	156.490167062689
EL10Ac9g21135	156.407411505508
EL10Ac3g06165	156.392637848267
EL10Ac3g06808	156.1857331582
EL10Ac3g06088	156.069671249079
EL10Ac7g17487	155.939285216611
EL10Ac8g18672	155.81909243476
EL10Ac7g16909	155.807190557394
EL10Ac2g02960	155.616276028708
EL10Ac1g01584	155.338561466925
EL10Ac3g05651	155.293227152667
EL10Ac2g03828	155.2670537655
EL10Ac6g13254	155.254647634627
EL10Ac6g13647	155.182978690237
EL10Ac3g06110	154.925308131822
EL10Ac4g09769	154.829375301103
EL10Ac2g03356	154.686033787296
EL10Ac2g04129	154.58194369366
EL10Ac4g10178	154.42059842197
EL10Ac9g21478	154.315629718478
EL10Ac1g00450	154.304054272044
EL10Ac7g16200	154.183018362574
EL10Ac4g09614	153.946261745224
EL10Ac2g03643	153.882502469531
EL10Ac6g13678	153.725234364154
EL10Ac7g16087	153.42610771844
EL10Ac7g16925	153.398291030111
EL10Ac2g04816	153.396121489825
EL10Ac8g20196	153.357109553024
EL10Ac5g12362	153.356951792974
EL10Ac1g01242	153.237746463277
EL10Ac6g14135	153.070424491281
EL10Ac4g07583	153.031967104899
EL10Ac4g08059	153.007816613015
EL10Ac6g13376	152.807693564983
EL10Ac9g22244	152.722045357544
EL10Ac6g15706	152.696665184174
EL10Ac2g03944	152.385793367477
EL10Ac5g11565	152.33514450061
EL10Ac4g08047	152.139493032709
EL10Ac9g22267	152.117863115153
EL10Ac9g22223	151.85099564958
EL10Ac4g10176	151.831257258202
EL10Ac3g05059	151.782221681083
EL10Ac1g01233	151.732820259489
EL10Ac3g05280	151.654098734058
EL10Ac1g00504	151.610513520307
EL10Ac3g05227	151.561711658076
EL10Ac6g14093	151.534796161346
EL10Ac5g10727	151.418241988758
EL10Ac6g13611	151.347308794503
EL10Ac1g01594	151.28235121188
EL10Ac4g09832	151.040896242349
EL10Ac8g19565	151.010449879787
EL10Ac5g10854	150.919726607449
EL10Ac4g08634	150.741134773354
EL10Ac9g21979	150.700081632
EL10Ac7g17831	150.673324381268
EL10Ac9g21880	150.536661423681
EL10Ac4g10061	150.508657667026
EL10Ac8g18750	150.431469367033
EL10As20g24207	150.331841009313
EL10Ac3g05220	150.30166770477
EL10Ac3g07239	150.276363416736
EL10Ac4g09504	150.218649395426
EL10Ac1g00130	150.073938701508
EL10Ac2g04840	150.006083844684
EL10Ac8g18732	149.592393223881
EL10Ac6g15043	149.478157981763
EL10Ac1g00571	149.447038431698
EL10Ac8g18712	149.244922287941
EL10Ac5g12396	149.183289274881
EL10Ac5g12213	148.804480958859
EL10Ac4g09430	148.76266983335
EL10Ac2g02829	148.660706534224
EL10Ac4g09263	148.422994596988
EL10Ac2g04680	148.369569697923
EL10Ac6g15210	148.310981149749
EL10Ac4g07548	148.288224586898
EL10Ac7g15869	148.046772821389
EL10Ac6g13452	147.91063787821
EL10Ac3g05390	147.786738730809
EL10Ac5g12360	147.699147752961
EL10Ac1g02230	147.697228688196
EL10Ac3g06547	147.55638064041
EL10Ac4g07682	147.41337727102
EL10Ac6g14996	147.392629049488
EL10Ac7g15881	147.349043637487
EL10Ac4g07840	147.25645692928
EL10Ac4g10315	147.103740624351
EL10Ac8g18687	147.082707323813
EL10Ac3g06047	146.986861160396
EL10Ac2g04586	146.821025504787
EL10Ac6g15505	146.755467308037
EL10As13g24064	146.731220661932
EL10Ac7g16656	146.613207869165
EL10Ac8g20200	146.61059195941
EL10Ac2g04540	146.385338491573
EL10Ac5g11011	146.171115009333
EL10As2g23223	146.131373198129
EL10Ac3g07376	146.101343244819
EL10Ac4g08119	146.101026816586
EL10Ac5g12324	146.086044286596
EL10Ac2g02817	145.853219599779
EL10Ac3g06045	145.824171268512
EL10Ac1g00592	145.581342820244
EL10Ac6g13261	145.237245040422
EL10Ac6g14706	145.225871759479
EL10Ac6g13470	145.10084812343
EL10Ac8g18729	144.959504218291
EL10Ac4g07669	144.859739063821
EL10Ac2g04174	144.855317772297
EL10Ac3g07275	144.807169015471
EL10Ac8g19238	144.608643839658
EL10Ac4g08671	144.378955371116
EL10Ac5g12173	144.270513944492
EL10Ac9g21197	144.251151410162
EL10Ac5g12009	144.249670768324
EL10Ac8g20330	144.101238939274
EL10As5g23597	144.096594924201
EL10Ac7g17182	143.876165923403
EL10Ac5g10546	143.62730863148
EL10Ac6g14487	143.549193229308
EL10Ac2g02542	143.505269957447
EL10Ac3g05869	143.480177515264
EL10Ac1g01957	143.143474365127
EL10Ac4g09634	143.11205434615
EL10Ac6g14363	142.879646841634
EL10Ac8g18776	142.719960676201
EL10Ac2g02420	142.656199454946
EL10Ac8g18667	142.440354554529
EL10Ac6g13936	142.363102913315
EL10Ac6g15564	142.354980220695
EL10Ac4g10226	142.323183956849
EL10Ac2g04315	142.220107800009
EL10Ac6g13238	141.708674621555
EL10Ac6g14705	141.701972467894
EL10Ac6g13478	141.397781384783
EL10Ac8g18462	141.267549946305
EL10Ac8g20533	141.215025142834
EL10Ac8g19673	141.151071937297
EL10Ac2g02905	141.000814141554
EL10Ac5g12422	140.938778824295
EL10Ac5g11404	140.511194193717
EL10Ac3g07199	140.49338398774
EL10Ac9g21006	140.444104613998
EL10Ac3g06636	140.442354095074
EL10Ac3g06858	140.351038952862
EL10Ac6g15059	140.127334050177
EL10Ac4g09798	140.088621592566
EL10Ac6g13220	140.082874178348
EL10Ac1g01943	140.072277440047
EL10Ac6g13194	139.981260014326
EL10Ac6g15685	139.97227833828
EL10As1g23122	139.890285113885
EL10Ac1g00511	139.818416948124
EL10Ac3g07480	139.726421836077
EL10Ac8g19055	139.706737124836
EL10Ac4g09358	139.62888680623
EL10Ac6g13739	139.411828552774
EL10Ac9g21908	139.387948764162
EL10Ac6g13866	139.384303915224
EL10Ac8g18616	139.211997835528
EL10Ac8g19350	139.176956387138
EL10Ac5g11525	139.161243851887
EL10Ac2g04427	139.069072581374
EL10Ac6g14070	139.014179453477
EL10Ac9g21342	138.944426158664
EL10Ac4g10283	138.869614341404
EL10Ac9g21576	138.830659784663
EL10Ac4g07502	138.720480385866
EL10Ac7g17103	138.702495705627
EL10Ac4g09716	138.630615008935
EL10Ac6g15560	138.492012209526
EL10Ac6g15394	138.482457750131
EL10Ac6g15066	138.471901316367
EL10Ac4g07581	138.308797433663
EL10Ac7g18220	138.258006784633
EL10Ac6g15099	138.21528617494
EL10Ac4g08363	138.11885590381
EL10Ac9g21149	138.001126547127
EL10Ac7g16595	137.646390251203
EL10Ac1g02222	137.483230841127
EL10Ac9g21249	137.233017227081
EL10As8g23901	137.225701617627
EL10Ac3g05962	137.175984980954
EL10Ac6g14690	136.962862894003
EL10Ac8g19991	136.94053941056
EL10Ac4g09980	136.895351979239
EL10Ac3g05587	136.886306977216
EL10Ac3g05828	136.879991095239
EL10Ac5g11331	136.816059127119
EL10Ac8g19853	136.715765825489
EL10Ac1g00404	136.692805601218
EL10Ac3g06907	136.621702793955
EL10Ac8g19854	136.595824097161
EL10Ac2g03023	136.557290299562
EL10Ac4g08719	136.471081912365
EL10Ac2g04340	136.36435436264
EL10Ac8g19862	136.323168198444
EL10Ac2g03304	136.09410192176
EL10Ac5g11045	136.065512580617
EL10Ac5g11878	135.893564662786
EL10Ac6g14893	135.892407780492
EL10Ac9g21820	135.884260616628
EL10Ac2g03925	135.551220654352
EL10Ac4g08944	135.42272648318
EL10Ac3g07154	135.373394779904
EL10Ac5g10739	135.320427306851
EL10Ac4g07750	135.168941444838
EL10Ac5g12681	135.092083058016
EL10Ac1g00518	135.006277109696
EL10Ac6g14406	135.004683186505
EL10Ac7g16323	134.952228157284
EL10As6g23666	134.795380418264
EL10Ac1g00938	134.778985023263
EL10Ac9g22733	134.691785442093
EL10Ac5g11082	134.487245345078
EL10Ac9g22008	134.483029291298
EL10Ac6g13600	134.468395130969
EL10Ac4g07506	134.409536916291
EL10Ac6g13808	134.075574450258
EL10Ac6g13706	133.71247571487
EL10Ac1g00939	133.635078879742
EL10Ac6g15693	133.580641376437
EL10Ac6g13402	133.500972078963
EL10Ac4g09248	133.337367811318
EL10Ac4g08516	133.286100149577
EL10Ac3g05460	133.285536244802
EL10Ac3g05594	133.23824354073
EL10Ac6g14265	133.185928901017
EL10Ac7g16142	133.173538431746
EL10Ac3g06910	133.164920459932
EL10Ac5g12522	133.008604139922
EL10Ac6g14576	132.918478995743
EL10Ac8g20358	132.918446353672
EL10Ac2g03218	132.883917371636
EL10Ac1g00877	132.812355449749
EL10Ac2g04184	132.804460908155
EL10Ac8g18519	132.753905374886
EL10Ac9g21147	132.718999379868
EL10Ac1g00743	132.582795409924
EL10Ac5g11757	132.520078947014
EL10Ac8g18647	132.375747922691
EL10Ac3g05723	132.03652856072
EL10Ac2g04167	131.830527714199
EL10Ac3g05203	131.813178312729
EL10Ac6g15428	131.732881572657
EL10Ac7g17238	131.693575415882
EL10Ac5g10408	131.607593932632
EL10Ac3g07401	131.523180787566
EL10Ac1g00089	131.372562060908
EL10Ac5g11180	131.356455766534
EL10Ac3g06950	131.095210996554
EL10Ac1g02129	130.950182861361
EL10Ac8g20430	130.949158603526
EL10Ac6g15218	130.768775455947
EL10Ac7g17051	130.768132349171
EL10Ac5g10702	130.302255393746
EL10Ac3g06272	130.254665129118
EL10Ac2g02606	130.184409991987
EL10Ac5g11463	130.074255624744
EL10Ac4g07940	129.442827603755
EL10Ac4g09452	129.299257054547
EL10Ac3g06192	129.269577621463
EL10Ac8g18688	129.239265894933
EL10Ac3g07388	129.202517989811
EL10Ac7g17081	129.18502890651
EL10Ac3g06460	128.774283059177
EL10Ac6g13615	128.67950060897
EL10Ac9g21504	128.520991631241
EL10Ac2g04024	128.296703492516
EL10Ac8g18946	128.09629642454
EL10Ac5g12943	127.977432931977
EL10Ac4g10343	127.638391135969
EL10Ac2g04219	127.119175954007
EL10Ac7g18190	127.111955213943
EL10Ac8g18876	127.100533436455
EL10Ac2g02574	127.075441421112
EL10Ac4g10374	127.028952742892
EL10Ac5g10404	126.967460550137
EL10Ac4g08851	126.899804646967
EL10Ac6g15603	126.783049996688
EL10Ac1g01124	126.165908947889
EL10Ac7g17433	126.12250511913
EL10Ac9g22842	126.096282178215
EL10Ac1g00971	125.966152863637
EL10Ac3g05173	125.94202671321
EL10Ac1g02245	125.937248700368
EL10Ac9g21356	125.856470822577
EL10Ac7g16068	125.688573884043
EL10Ac8g20241	125.662970986283
EL10Ac4g09746	125.498945064955
EL10As14g24075	125.484902824118
EL10Ac6g13396	125.474012933433
EL10Ac1g00513	125.289909148165
EL10Ac4g08978	125.233308981263
EL10Ac8g19778	124.692122675091
EL10Ac9g21931	124.612760651759
EL10Ac2g03834	124.554299412462
EL10As12g24012	124.531290993894
EL10Ac6g13125	124.514884926256
EL10Ac6g13357	124.390007341906
EL10Ac9g21680	124.302258883255
EL10Ac3g07112	124.298947308504
EL10Ac1g00182	124.276455032507
EL10Ac3g05119	124.25222522719
EL10Ac5g11098	124.196674679415
EL10Ac8g18825	124.113261516636
EL10Ac9g21734	124.042805265215
EL10Ac7g16712	123.953993341548
EL10Ac5g11452	123.861692356106
EL10Ac5g11351	123.845587408781
EL10Ac7g15986	123.743735348295
EL10Ac4g08465	123.673663569487
EL10Ac5g12142	123.639623553287
EL10Ac5g12854	123.457338517208
EL10Ac5g12924	123.374721069505
EL10Ac3g05544	123.299494270488
EL10Ac6g13138	123.143334068342
EL10Ac1g01379	123.055546613132
EL10Ac5g10973	122.703530017764
EL10Ac5g11017	122.696251944879
EL10Ac2g04113	122.540014841735
EL10Ac8g18994	122.511675832046
EL10Ac1g00792	122.493418633477
EL10Ac2g04221	122.178865919626
EL10Ac6g15705	122.131517764953
EL10Ac3g05885	122.095251364789
EL10Ac1g02063	122.084819247226
EL10Ac6g15427	121.967206356342
EL10Ac4g10017	121.918342048645
EL10Ac9g21552	121.915809293882
EL10Ac4g08298	121.89522528035
EL10Ac6g15348	121.8784726181
EL10Ac9g21104	121.757413155323
EL10Ac3g05596	121.71467121697
EL10Ac9g20775	121.617572575736
EL10Ac1g01305	121.615417262366
EL10Ac3g06191	121.563310910319
EL10Ac1g00298	121.481691118679
EL10Ac8g20334	121.238635525932
EL10Ac4g08891	121.026841788602
EL10Ac5g10800	120.979351693543
EL10Ac7g16153	120.904031544594
EL10Ac3g06499	120.69712680561
EL10Ac5g11883	120.680755041953
EL10Ac9g22064	120.661709973617
EL10Ac7g18095	120.481025431112
EL10Ac8g19146	120.456236804577
EL10Ac1g01369	120.398787388158
EL10Ac1g00401	120.255857131607
EL10Ac5g10511	120.227411903925
EL10Ac2g02788	120.083538590992
EL10Ac5g10489	120.016028187689
EL10Ac1g00793	119.984130412154
EL10Ac5g10841	119.925973304009
EL10Ac1g02356	119.87984561738
EL10Ac9g21500	119.870729136771
EL10Ac1g02260	119.589065891969
EL10Ac2g04267	119.319782672378
EL10Ac6g13564	119.294159386055
EL10Ac8g20600	119.268952281414
EL10Ac8g19040	119.031086674385
EL10Ac6g14863	119.000766475797
EL10Ac5g12548	118.924688835784
EL10Ac3g06104	118.893576797367
EL10Ac7g16993	118.86787838076
EL10Ac2g02931	118.547453929942
EL10Ac4g08548	118.289700813046
EL10Ac7g15827	118.253265130306
EL10Ac7g16598	118.120410077073
EL10Ac6g13507	118.06226946306
EL10Ac4g10317	117.991003784489
EL10Ac7g16187	117.971898536112
EL10Ac9g22996	117.876303078702
EL10Ac6g13708	117.856356906253
EL10Ac6g13297	117.665047036362
EL10Ac2g03753	117.648937845842
EL10As1g23036	117.420831434042
EL10Ac9g21060	117.404348374535
EL10Ac4g08405	117.402221352292
EL10Ac4g09099	117.262609332452
EL10Ac7g17520	117.191014983757
EL10Ac9g22085	117.025754041656
EL10Ac9g22954	116.984453307593
EL10Ac4g07797	116.983580504356
EL10Ac4g09188	116.931464807428
EL10Ac6g14997	116.875539054072
EL10Ac1g01166	116.860922958381
EL10Ac1g01971	116.803142167557
EL10As1g23100	116.723155250034
EL10Ac8g20574	116.699841831505
EL10Ac2g04257	116.556381517824
EL10Ac6g15495	116.450125028001
EL10Ac9g20939	116.423891625737
EL10Ac4g09225	116.312580854623
EL10Ac6g14871	116.144004055569
EL10Ac2g04788	115.959399136656
EL10Ac5g12184	115.78646826172
EL10Ac9g21475	115.732449587181
EL10Ac4g08557	115.492950865062
EL10Ac7g18193	115.441648394132
EL10Ac8g20222	115.328144377454
EL10Ac8g18756	115.28981347592
EL10Ac8g20130	115.243473914955
EL10Ac9g22586	115.084695710349
EL10Ac1g01006	114.930901418759
EL10Ac9g21735	114.796919925625
EL10Ac5g12546	114.704225116357
EL10Ac5g11609	114.649769112182
EL10Ac7g17635	114.619472288642
EL10Ac9g22942	114.574294116608
EL10Ac3g05043	114.550541160399
EL10Ac1g00058	114.447335977789
EL10Ac4g10121	114.340064274976
EL10Ac3g05931	114.28347584451
EL10Ac8g19524	114.234480248388
EL10Ac7g16533	114.216189668022
EL10Ac2g04303	114.135835235869
EL10Ac6g13151	114.103936779299
EL10Ac6g13124	113.820164362083
EL10Ac2g04390	113.527948736496
EL10Ac8g19980	113.400875218654
EL10Ac4g07507	113.357236686517
EL10Ac7g16370	113.303695472795
EL10Ac3g06459	113.284078169827
EL10Ac5g12043	113.208510814361
EL10Ac4g09170	113.17754108281
EL10Ac1g00507	113.136649894306
EL10Ac7g15774	113.121759515152
EL10Ac3g07435	112.895720806239
EL10Ac5g11647	112.767809020306
EL10Ac1g00252	112.761772111566
EL10As2g23236	112.66159848054
EL10Ac6g13145	112.601793332374
EL10Ac3g06990	112.577521923638
EL10Ac1g00288	112.571731598636
EL10As4g23434	112.564530929628
EL10Ac9g21567	112.507503503434
EL10Ac4g09926	112.446912952779
EL10Ac7g16036	112.373729100898
EL10Ac6g15432	112.303839370506
EL10Ac4g09287	112.297942971539
EL10Ac5g10582	112.269822080452
EL10Ac7g16037	112.187080314301
EL10Ac8g19855	112.177170331754
EL10Ac3g07411	112.139132986404
EL10Ac2g03234	111.975502940171
EL10Ac9g21489	111.972587501763
EL10Ac4g09560	111.957572732179
EL10Ac1g00207	111.847393257889
EL10Ac9g21541	111.812826537123
EL10Ac2g04250	111.784179303875
EL10Ac7g16472	111.658846856579
EL10Ac5g10915	111.528015224062
EL10Ac4g07780	111.420424778784
EL10Ac9g21911	111.385024858881
EL10Ac9g20812	111.236364696173
EL10Ac5g11860	111.128062717685
EL10Ac4g09235	111.126435411164
EL10Ac3g05879	111.027599766279
EL10Ac8g19977	110.811007843858
EL10Ac1g00164	110.791630574408
EL10Ac8g19676	110.713071893672
EL10Ac1g00199	110.612747086274
EL10Ac5g12452	110.583002186667
EL10Ac4g10197	110.449654082595
EL10Ac4g09587	110.318804041974
EL10Ac7g17934	110.263199963885
EL10Ac1g02161	110.235741326634
EL10Ac4g09622	110.166817586145
EL10Ac1g00373	110.083133574297
EL10Ac9g22652	109.86347777381
EL10Ac8g20132	109.851747060243
EL10Ac6g13088	109.780199165617
EL10Ac6g13517	109.745556113999
EL10Ac6g14719	109.733095086816
EL10Ac8g18353	109.329502016489
EL10Ac3g07215	109.25558311136
EL10Ac4g09901	109.197493614529
EL10Ac8g19268	109.181160761277
EL10Ac5g12745	109.176656003899
EL10Ac9g22129	109.161105796083
EL10Ac8g19152	109.1015727331
EL10Ac2g02458	108.93040185185
EL10Ac3g06372	108.896687099229
EL10Ac9g22138	108.791304989925
EL10Ac6g13105	108.752682258037
EL10Ac8g18578	108.750155919708
EL10Ac1g00348	108.736855618518
EL10Ac6g13204	108.665342890778
EL10Ac4g09191	108.664394027407
EL10Ac1g00428	108.496007495783
EL10Ac4g09763	108.46264527246
EL10Ac9g21367	108.295990687912
EL10Ac9g20831	108.217493474861
EL10Ac2g04705	108.06621836032
EL10Ac2g02546	108.047642826961
EL10Ac5g12585	107.956295520123
EL10Ac1g00124	107.934072530041
EL10Ac7g17314	107.925652363342
EL10Ac1g00126	107.812424518704
EL10Ac6g13292	107.809355101371
EL10Ac2g02641	107.769677468352
EL10Ac2g04222	107.571801841418
EL10Ac1g02061	107.545730093212
EL10Ac5g10894	107.380397890012
EL10Ac9g22336	107.340864322021
EL10Ac9g21132	107.058553620864
EL10Ac4g07622	106.951498657435
EL10Ac7g16183	106.919286254841
EL10Ac4g09884	106.64192616175
EL10Ac5g10403	106.626871604904
EL10Ac1g01080	106.620802914299
EL10Ac6g13299	106.551389450896
EL10Ac3g06513	106.491885958895
EL10Ac4g08317	106.336373071479
EL10Ac5g10470	106.192564136159
EL10Ac5g10802	106.185471254257
EL10Ac9g21431	105.880792181761
EL10Ac8g20057	105.80503852229
EL10Ac3g05622	105.789718578638
EL10Ac7g15772	105.773203224335
EL10Ac2g03706	105.769869853826
EL10Ac5g12742	105.512674790446
EL10Ac6g15224	105.464124456905
EL10Ac5g10559	105.435827609633
EL10Ac3g05887	105.407666807798
EL10Ac9g21773	105.336111996999
EL10Ac3g07097	105.32705589874
EL10Ac6g14686	105.301572000261
EL10Ac3g05455	105.253770701521
EL10Ac7g15993	105.164638023619
EL10As5g23607	104.978238055336
EL10Ac1g00731	104.726022649286
EL10Ac9g21353	104.696486946375
EL10Ac4g10321	104.647624612771
EL10Ac4g09003	104.645137084984
EL10Ac3g06107	104.490222973484
EL10Ac6g13148	104.404803009797
EL10Ac5g10400	104.315367850403
EL10Ac7g16047	104.25474057259
EL10Ac1g01086	104.222346459837
EL10Ac6g13112	104.212830697173
EL10Ac1g00613	104.196894472175
EL10Ac5g10443	104.171773959603
EL10Ac1g02031	104.124594905454
EL10Ac2g04576	104.073872566598
EL10Ac2g02414	104.020055179599
EL10Ac7g15940	103.925118805943
EL10Ac4g08277	103.91180537426
EL10Ac8g19415	103.86385605686
EL10Ac7g15859	103.780297371584
EL10Ac6g14617	103.771041153786
EL10As5g23542	103.698876882942
EL10Ac8g19945	103.692651235541
EL10Ac6g13561	103.637279932172
EL10Ac3g06823	103.634037301401
EL10Ac4g07510	103.5824776759
EL10Ac2g04547	103.512775896304
EL10As7g23811	103.396998209278
EL10Ac1g00364	103.381028149283
EL10Ac5g11481	103.320346120498
EL10Ac5g10505	103.29505946934
EL10Ac2g03261	103.132459682881
EL10Ac5g12934	102.995893882332
EL10Ac5g10656	102.972810376648
EL10Ac8g20178	102.790566402963
EL10Ac5g11469	102.658748773026
EL10Ac8g20162	102.620662802671
EL10Ac2g04071	102.596529741093
EL10Ac7g17973	102.549157483352
EL10Ac4g07646	102.500952350098
EL10Ac8g20579	102.287264354089
EL10Ac8g18716	102.087377924796
EL10Ac3g07311	101.782576904269
EL10Ac2g04335	101.689773390742
EL10Ac5g10432	101.558801656083
EL10Ac5g12282	101.553916124068
EL10Ac4g07568	101.553428207963
EL10Ac9g21550	101.5402233664
EL10Ac1g00968	101.482191079485
EL10Ac9g21967	101.474236626651
EL10Ac6g13884	101.424810771419
EL10Ac5g12573	101.316312508175
EL10Ac2g04573	101.306644218085
EL10Ac6g15065	101.289543674246
EL10Ac4g07566	101.224520317064
EL10Ac3g06316	100.926547874841
EL10Ac7g15984	100.852721688775
EL10Ac9g22846	100.782176752006
EL10Ac8g18798	100.768271197628
EL10Ac1g01939	100.65794961736
EL10Ac4g07671	100.612772812727
EL10Ac5g10488	100.37589271264
EL10Ac6g13536	100.340340654443
EL10Ac1g00173	100.170997066113
EL10Ac1g00931	100.163807625643
EL10Ac8g20375	100.126438298214
EL10Ac9g22053	100.057422139377
EL10Ac4g09366	100.003345801907
EL10Ac2g04906	99.9983229892868
EL10Ac4g10067	99.9408300310119
EL10Ac8g20275	99.8819829949409
EL10Ac4g07640	99.8538992397956
EL10Ac8g20523	99.8280464967146
EL10Ac6g14932	99.7793630476182
EL10Ac5g11627	99.7178171721238
EL10Ac6g15152	99.3617435926918
EL10Ac6g15573	99.2738218949142
EL10As5g23506	99.2340798955865
EL10Ac4g07555	99.0306389209711
EL10Ac6g13737	98.8867415399863
EL10Ac6g13446	98.8483991877408
EL10Ac5g12194	98.8229388533209
EL10Ac6g13569	98.8159401326134
EL10Ac5g11438	98.7873967171239
EL10Ac2g04263	98.6911519726982
EL10Ac3g05579	98.6523380011709
EL10Ac5g12385	98.6494088084593
EL10Ac6g15695	98.6272651397202
EL10Ac7g16238	98.5185670049938
EL10Ac9g21988	98.2525169947757
EL10Ac9g21522	98.2386232296086
EL10Ac2g04203	98.219199903304
EL10Ac9g22929	98.1151745169783
EL10Ac8g18376	98.0918185670704
EL10Ac7g17246	98.0559718571472
EL10Ac8g19423	98.0130927293697
EL10Ac6g15551	97.9510008045007
EL10Ac5g10442	97.7054294693652
EL10Ac6g13158	97.6267542266232
EL10Ac2g04855	97.3847508808756
EL10Ac5g12800	97.3521818539316
EL10Ac1g00888	97.2518523445611
EL10Ac4g10019	97.2468196696906
EL10Ac6g13982	97.2217826687316
EL10As2g23151	97.0731387669047
EL10Ac8g19096	97.0711598308309
EL10Ac1g01879	97.0607696940596
EL10Ac7g18070	97.0466726599595
EL10Ac7g18038	96.8064581972614
EL10Ac8g19325	96.5110755816419
EL10Ac5g10740	96.4240057746199
EL10Ac5g10879	96.419988173434
EL10Ac3g05355	96.3144817700168
EL10Ac8g18668	96.2918958906803
EL10Ac8g18351	96.1974145254362
EL10Ac4g07509	96.0886336063824
EL10Ac1g01371	95.9581280912172
EL10Ac6g13952	95.6453912082512
EL10Ac5g12129	95.6195457536334
EL10Ac1g00827	95.4312960276924
EL10Ac7g15917	95.3999884067157
EL10Ac7g16013	95.1783590960703
EL10Ac3g06544	95.0368358647334
EL10Ac3g07476	95.0206919072437
EL10Ac8g18899	94.9999635062293
EL10Ac2g03992	94.9528704101906
EL10Ac9g21997	94.7487797786286
EL10Ac3g05708	94.7314695806169
EL10Ac6g14415	94.6476788656293
EL10Ac2g04442	94.6132372022205
EL10Ac9g21347	94.5777309961606
EL10Ac1g00039	94.4463864838191
EL10Ac5g11703	94.4092449383558
EL10Ac1g00441	94.371016526484
EL10Ac8g18549	94.3693234279664
EL10Ac9g22241	94.3467875077949
EL10Ac1g00344	94.1245814499238
EL10Ac6g15048	94.032987162646
EL10Ac1g02358	93.9632308574401
EL10Ac5g11181	93.8305659917162
EL10Ac5g12309	93.6804986863644
EL10Ac2g02588	93.6531744017563
EL10Ac9g20885	93.6385348539184
EL10Ac4g08007	93.5857689319549
EL10Ac2g04742	93.4447906055067
EL10Ac3g05475	93.3612935968493
EL10Ac7g17029	93.2366115794353
EL10Ac7g17685	93.1838611064513
EL10Ac5g12289	93.1802534242639
EL10Ac3g05465	92.9963423358306
EL10Ac6g13720	92.9841292251885
EL10Ac5g12001	92.8528532049483
EL10Ac6g13365	92.5542693361657
EL10Ac1g00603	92.5063319216802
EL10Ac5g12430	92.3224546568297
EL10Ac3g07257	92.2289421166015
EL10Ac9g21307	91.8454821567435
EL10Ac2g04581	91.7278831437148
EL10Ac9g21545	91.6257184705424
EL10Ac5g12711	91.6157477490914
EL10As8g23874	91.3438147142525
EL10Ac2g04381	91.2054236637505
EL10Ac5g11300	91.2032002611024
EL10Ac6g14658	91.1690246427268
EL10Ac3g06568	91.0861228852544
EL10Ac8g18939	90.9197159430255
EL10Ac2g02924	90.7620980112127
EL10Ac4g07806	90.7142111237655
EL10As5g23595	90.7037046500922
EL10Ac3g04990	90.6908603107653
EL10Ac4g08291	90.649141694921
EL10Ac4g09501	90.6283331707203
EL10Ac7g17143	90.5704546730024
EL10Ac6g14107	90.499081639739
EL10Ac5g10512	90.4295417422108
EL10Ac2g03141	90.3760606842346
EL10Ac8g20530	90.2132293635735
EL10Ac7g18087	90.045473550114
EL10Ac8g18710	90.0260137090895
EL10Ac8g18813	89.9784997243493
EL10Ac8g19943	89.9181886664815
EL10Ac3g07103	89.8956912416235
EL10Ac3g04975	89.8497380032284
EL10Ac8g18658	89.5556348054106
EL10Ac2g02537	89.493509243917
EL10Ac2g04359	89.362447511792
EL10Ac4g09737	89.2137643465404
EL10As5g23491	89.1843727808005
EL10As7g23810	89.1475516892025
EL10Ac9g22735	89.130694699503
EL10Ac3g05250	89.1214970773326
EL10Ac6g15215	89.0744322897401
EL10Ac4g09521	89.0138853996213
EL10Ac7g17278	88.9609502886978
EL10Ac8g19515	88.8179136390661
EL10Ac2g04854	88.6006223889362
EL10Ac3g06215	88.5989943228517
EL10Ac1g01005	88.5325723016058
EL10Ac3g07446	88.4518830336388
EL10Ac4g09813	88.4261882371639
EL10Ac2g02493	88.4081805362887
EL10Ac3g07473	88.369191982775
EL10Ac2g02682	88.3623651076734
EL10Ac2g03416	88.3035793372295
EL10Ac3g06922	88.2944633311299
EL10As2g23251	88.2837866669852
EL10Ac2g02621	88.2603743696734
EL10Ac1g00886	88.2488442048039
EL10Ac2g04065	88.2426865028219
EL10Ac8g18757	88.1322374475709
EL10Ac7g17237	88.1256587604398
EL10Ac1g02218	88.0948152792355
EL10Ac9g21664	88.0659824250032
EL10Ac2g02687	87.8425570572502
EL10Ac1g02028	87.8218425379338
EL10Ac1g00239	87.7038994276061
EL10Ac3g06455	87.6930086012108
EL10Ac8g19482	87.4831313274483
EL10Ac9g20754	87.4480494550005
EL10Ac4g09002	87.406409251536
EL10Ac3g06222	87.3596675758651
EL10Ac7g16497	87.1812835181979
EL10Ac4g07596	87.1332658797195
EL10Ac1g00630	87.1300962742533
EL10Ac9g22901	87.1149417482026
EL10Ac7g16308	87.1133882761729
EL10Ac8g18334	87.1003909322273
EL10Ac3g05855	87.0444845736562
EL10Ac2g03968	86.991042893128
EL10Ac5g12774	86.9380090661247
EL10As14g24084	86.9123365215605
EL10Ac5g10758	86.8625789387451
EL10Ac5g10855	86.7809041436275
EL10Ac8g19454	86.7123941281547
EL10Ac7g17082	86.608095912098
EL10Ac9g21516	86.5036515070196
EL10Ac6g15731	86.4974495606678
EL10Ac4g08750	86.4757886911116
EL10Ac3g06263	86.414769161514
EL10Ac7g18201	86.3721406964345
EL10Ac4g10183	86.2239973982513
EL10Ac9g20993	86.162252970933
EL10Ac9g22188	86.1039321036403
EL10Ac1g00017	86.0380117797224
EL10Ac3g06685	86.0085648885697
EL10Ac3g07134	86.0008861494742
EL10Ac8g18842	85.9926652730379
EL10Ac5g12551	85.9535442351284
EL10Ac6g15642	85.9337165415619
EL10Ac8g18815	85.9104080753682
EL10Ac4g08038	85.6999052592191
EL10Ac7g18109	85.6600166874716
EL10Ac1g00041	85.5741245305573
EL10Ac4g10208	85.5577201209261
EL10Ac5g10940	85.5557191999754
EL10Ac6g13521	85.5504695919607
EL10Ac8g18318	85.4600986402471
EL10Ac1g00476	85.3774074639744
EL10Ac5g10825	85.0750870715982
EL10Ac6g13860	85.0444464875126
EL10Ac6g15341	84.9507844068918
EL10Ac6g13653	84.9484436717594
EL10Ac1g01403	84.8585497037363
EL10As8g23880	84.6296243434844
EL10Ac4g08464	84.5851543166083
EL10Ac9g21738	84.4324637324949
EL10Ac8g20575	84.3899726523186
EL10Ac4g08866	84.2774096193109
EL10Ac7g18034	84.228236232736
EL10Ac3g05588	84.2273687754012
EL10Ac7g17356	84.1740536098533
EL10Ac3g06184	84.1737084049622
EL10Ac8g18333	84.1711271404603
EL10Ac3g05664	84.1592025104885
EL10Ac3g05374	84.0976376440702
EL10Ac1g00611	83.9936576567567
EL10Ac6g15311	83.9382918188922
EL10Ac5g10579	83.8303880371901
EL10Ac9g21889	83.6742573528606
EL10Ac8g18253	83.6666849768361
EL10Ac2g04756	83.6649357404138
EL10Ac3g06284	83.5285484500434
EL10Ac9g21593	83.3932002324849
EL10Ac2g03956	83.3923950237576
EL10Ac6g15575	83.3022558398092
EL10Ac5g11135	83.0449947376355
EL10Ac9g21108	82.8640963185305
EL10Ac8g19962	82.8520526673271
EL10Ac1g00846	82.7729561434595
EL10As8g23854	82.6852338999864
EL10Ac4g09337	82.6560006783422
EL10Ac9g22284	82.5510983753208
EL10Ac5g10571	82.543031943848
EL10Ac1g00205	82.3766328561461
EL10Ac5g12757	82.3430768789695
EL10Ac4g09963	82.3395865719641
EL10Ac8g18535	82.3125731987294
EL10Ac2g03413	82.2982027950088
EL10Ac9g21471	82.2602455480837
EL10Ac4g09497	82.1801201237125
EL10Ac7g16241	82.1630637379174
EL10Ac1g01902	82.0981493906619
EL10Ac2g02923	82.0598831586152
EL10Ac3g06048	81.9948715148057
EL10Ac6g15546	81.853746135765
EL10Ac1g00090	81.7240103979436
EL10Ac7g17668	81.4794847481237
EL10Ac1g02284	81.4431184191965
EL10Ac9g21120	81.4315611644328
EL10Ac7g16407	81.2749547614725
EL10Ac7g16657	81.2067518291595
EL10Ac8g20495	81.1372583627197
EL10Ac4g10005	81.1351006208017
EL10Ac8g18879	81.114858359787
EL10Ac4g09329	81.0704990376069
EL10Ac6g13504	81.0535897279024
EL10Ac7g17921	81.0014665331697
EL10Ac5g12536	80.9772538177266
EL10Ac2g03210	80.8617802585956
EL10Ac6g15042	80.8426229158782
EL10Ac6g15458	80.8202458762887
EL10Ac6g13850	80.7083801100133
EL10Ac3g06099	80.6800256995733
EL10Ac8g19581	80.650419630473
EL10Ac7g17223	80.5650720496597
EL10Ac6g14221	80.508325283199
EL10Ac6g14972	80.4664079154099
EL10Ac9g21816	80.431623966625
EL10Ac3g05797	80.4069055997163
EL10Ac3g05423	80.4050229106442
EL10Ac1g00648	80.3320678968005
EL10Ac1g02174	80.2903422378434
EL10Ac4g08493	80.0539048421464
EL10Ac8g20276	79.8063464633418
EL10Ac2g04132	79.7959534014947
EL10Ac3g06357	79.7097042520808
EL10Ac2g02805	79.4741546697143
EL10Ac3g06566	79.4679415998292
EL10Ac4g09309	79.4365156374836
EL10Ac5g10884	79.3977737990125
EL10Ac4g09066	79.375997266072
EL10Ac6g15763	79.2635249729032
EL10Ac3g06527	79.202521047666
EL10Ac9g21371	79.160310381852
EL10Ac4g09858	79.138117931207
EL10Ac4g07816	79.0437610080084
EL10Ac7g17704	79.0360128277925
EL10Ac7g16035	79.0148275175529
EL10Ac2g04357	78.948772652922
EL10Ac4g09900	78.8662716681589
EL10Ac1g00624	78.7338701785936
EL10Ac6g13291	78.7333556254578
EL10Ac5g12859	78.7266432446207
EL10Ac4g09662	78.5137045959283
EL10Ac4g07878	78.5016389323756
EL10Ac8g18410	78.4880544987185
EL10Ac3g05790	78.4733484230636
EL10Ac6g13154	78.4518183822148
EL10As2g23167	78.4456937549986
EL10Ac2g03514	78.3848118294466
EL10Ac6g13221	78.1845414215862
EL10Ac7g16765	77.7423137591014
EL10Ac9g21499	77.7215427188096
EL10Ac5g10706	77.6737614623062
EL10Ac4g08321	77.5907546275831
EL10Ac1g02274	77.4695795844688
EL10Ac4g09206	77.3834696745201
EL10Ac3g04966	77.3790139908134
EL10Ac7g17343	77.3554170609262
EL10Ac6g15615	77.2345323024485
EL10Ac6g15507	77.2095053435544
EL10Ac1g02014	77.1978064582789
EL10Ac7g17710	77.1849909324771
EL10Ac1g01596	77.1138308036294
EL10Ac6g15644	77.070881356857
EL10Ac1g00593	77.0681027047468
EL10As14g24076	77.064374664913
EL10Ac4g07941	76.9482321873562
EL10Ac9g20999	76.9335757222882
EL10Ac6g15629	76.7209962294787
EL10Ac1g01493	76.6841187397755
EL10Ac2g04902	76.6820198517581
EL10Ac6g13278	76.6062790586089
EL10Ac2g03588	76.40514474418
EL10Ac5g10840	76.3169371472812
EL10Ac2g02721	76.1995419194316
EL10Ac7g15951	76.1741138317674
EL10Ac8g19866	76.097781442266
EL10Ac8g20493	76.0436067217625
EL10Ac5g12562	75.9951378922698
EL10Ac1g01010	75.9309011185594
EL10Ac5g10650	75.9073048859541
EL10Ac5g10885	75.8596998787762
EL10Ac6g15109	75.8191880781054
EL10Ac6g13468	75.7323149401457
EL10Ac4g09954	75.7239146753152
EL10Ac4g09476	75.7095176458644
EL10Ac9g21742	75.6856290095387
EL10Ac2g03007	75.6715343606504
EL10Ac6g14697	75.5986919038948
EL10Ac1g00349	75.5719831597536
EL10Ac9g22752	75.5528402827368
EL10Ac9g21890	75.545705633988
EL10Ac6g13674	75.5444191020434
EL10Ac3g04923	75.484886386772
EL10Ac2g04912	75.3978107239919
EL10Ac5g10594	75.2603378177559
EL10Ac3g06849	75.2240986442622
EL10Ac3g05086	75.2005331191523
EL10Ac6g13298	75.1884550953266
EL10Ac2g03652	75.0610586637415
EL10Ac8g19157	75.038808568332
EL10Ac9g22747	74.7743072118717
EL10Ac2g03991	74.7434457073769
EL10Ac5g11922	74.7130954935053
EL10Ac6g14848	74.6640346158973
EL10Ac5g10545	74.646195117749
EL10Ac6g14774	74.5779988798746
EL10Ac8g20435	74.5065490562656
EL10Ac8g19453	74.3737678973942
EL10Ac7g15785	74.3229277812921
EL10Ac2g03804	74.0587317148283
EL10Ac9g22005	73.9956229017109
EL10Ac6g14449	73.7804810514157
EL10Ac6g13281	73.7751213681797
EL10Ac1g00602	73.7050358098628
EL10Ac8g19785	73.6713546962621
EL10Ac3g06867	73.5897215858254
EL10Ac7g17923	73.5353983831003
EL10Ac3g06037	73.3796731656464
EL10Ac5g12911	73.3532659486472
EL10As8g23846	73.2530935467606
EL10Ac7g16256	73.2328923399765
EL10Ac3g05194	73.20191332351
EL10Ac3g05581	73.1925081518923
EL10Ac7g17393	73.0690111136924
EL10Ac9g21792	73.0263150265422
EL10Ac8g20219	72.9187152025719
EL10Ac9g21223	72.8976823914793
EL10Ac9g21740	72.8803716707076
EL10Ac4g10245	72.8699382284197
EL10Ac6g15517	72.851064331746
EL10Ac5g12336	72.8309211001803
EL10Ac2g02585	72.7572720011116
EL10Ac1g00845	72.7395354846085
EL10Ac6g13799	72.5277008631988
EL10Ac9g22170	72.502832867162
EL10Ac2g02753	72.4470596475795
EL10Ac5g11272	72.3737740671683
EL10Ac5g10484	72.2613831023785
EL10Ac8g18521	72.2263825522652
EL10As6g23674	72.1159272621027
EL10Ac9g21531	72.0944452253554
EL10Ac2g04191	72.0128776001857
EL10Ac5g12572	71.9973352168917
EL10Ac8g19644	71.904335104036
EL10Ac5g10478	71.8262232426331
EL10Ac6g14677	71.8253367060705
EL10Ac7g16831	71.7831562214519
EL10Ac9g22961	71.6496170928946
EL10Ac1g02011	71.6214546800129
EL10Ac1g00604	71.559614788796
EL10Ac3g07210	71.5451027467987
EL10Ac1g01404	71.4726205374818
EL10Ac4g10068	71.374498005991
EL10Ac4g10060	71.3458474134767
EL10Ac3g05823	71.3247828261865
EL10Ac3g05925	71.3014884835275
EL10Ac6g15690	71.2894383321529
EL10Ac8g18865	71.2481041616595
EL10Ac4g09151	71.2347671842776
EL10Ac6g15619	71.2279493282995
EL10As6g23679	71.1972436813975
EL10Ac7g16681	71.1449984059159
EL10Ac1g01479	71.118503330634
EL10As8g23858	71.1012239390468
EL10Ac6g15689	71.0727722961028
EL10Ac2g03481	71.0579709020313
EL10Ac5g12351	71.0570611423241
EL10Ac3g04956	70.9693374932906
EL10Ac9g22240	70.9390074339144
EL10Ac9g21693	70.839957757798
EL10Ac9g23008	70.8249315375126
EL10Ac5g13074	70.809605871405
EL10Ac9g21399	70.6164751541764
EL10Ac8g18628	70.5665127819856
EL10Ac3g05645	70.4795810892676
EL10Ac5g11579	70.3917123693252
EL10Ac1g00843	70.3280754492532
EL10Ac1g00660	70.2670297822869
EL10Ac1g01567	70.22815135186
EL10Ac6g13248	70.1453386118014
EL10Ac1g00992	70.0592074731737
EL10Ac6g13523	70.0365381703598
EL10Ac3g05657	69.6853914323365
EL10Ac2g02567	69.6267033810649
EL10Ac5g12473	69.5187181844912
EL10Ac2g03324	69.445184888589
EL10Ac5g13009	69.3944570213048
EL10Ac6g14755	69.2308439141406
EL10Ac8g18434	69.2199195249776
EL10Ac5g10687	69.2016866872021
EL10Ac3g05109	69.0930943815244
EL10Ac6g15474	69.0712031621714
EL10Ac9g21243	68.9789048353882
EL10Ac2g03998	68.9425761399212
EL10Ac9g21425	68.9108829633952
EL10Ac9g22488	68.8547457759321
EL10Ac6g14917	68.8464267635862
EL10Ac1g02217	68.8326227128429
EL10Ac5g12792	68.784943691804
EL10As3g23318	68.7540056864259
EL10Ac6g14323	68.7082030088836
EL10Ac2g02478	68.703685192306
EL10Ac4g09314	68.6482118830318
EL10Ac9g21906	68.5094227765531
EL10Ac7g16919	68.4914007101289
EL10Ac9g22367	68.3211507353082
EL10Ac5g11358	68.3026259225013
EL10Ac1g01513	68.2528685585969
EL10Ac6g13503	68.121929638778
EL10Ac8g18864	68.1149482394841
EL10Ac8g20628	68.044465356662
EL10Ac4g09753	68.0233079035447
EL10Ac5g13060	67.9575366358312
EL10Ac6g14060	67.9365769466921
EL10Ac8g20455	67.851961710633
EL10Ac3g07439	67.7659804306632
EL10Ac7g15872	67.7227642399741
EL10Ac9g21044	67.6875219116073
EL10Ac3g06262	67.6555861561508
EL10Ac7g16534	67.6441039726895
EL10As13g24049	67.634911325003
EL10Ac6g14523	67.6219705391604
EL10Ac1g00993	67.6057268976404
EL10Ac2g04752	67.4787121386101
EL10Ac6g13416	67.3977931338197
EL10Ac1g00261	67.3639468913723
EL10Ac4g08260	67.2991333236982
EL10Ac9g21561	67.2313734413198
EL10Ac4g09195	67.0696203374156
EL10Ac3g07155	66.9920515879696
EL10Ac1g00628	66.8492814853306
EL10Ac3g06974	66.7733377923013
EL10Ac3g05711	66.6536958831748
EL10Ac9g21404	66.557058892477
EL10Ac9g21107	66.4829562564722
EL10Ac1g00413	66.4353909856591
EL10Ac4g08627	66.4151184467277
EL10Ac4g09370	66.3835756486505
EL10Ac5g12786	66.3810343726153
EL10Ac3g06075	66.3790299558068
EL10Ac6g13525	66.367553910938
EL10Ac1g01577	66.277257794387
EL10Ac4g10293	66.2480693188936
EL10Ac5g12595	66.2445842428865
EL10Ac4g07938	66.0578272519402
EL10Ac5g12752	66.0077180682563
EL10Ac1g01966	65.8912153961817
EL10Ac4g07523	65.7762769462669
EL10Ac2g02986	65.6764860286712
EL10Ac9g22391	65.6502876024321
EL10Ac5g10407	65.5637481724541
EL10Ac4g08297	65.5495893422427
EL10Ac4g10196	65.4906243199443
EL10Ac8g19147	65.4358301444271
EL10Ac4g09805	65.3805333456652
EL10Ac3g07191	65.3732918795755
EL10Ac7g17477	65.3010500505423
EL10Ac2g03540	65.2933745392358
EL10As5g23580	65.2757448087218
EL10Ac7g16633	65.0740312979318
EL10Ac8g18753	65.0418597681367
EL10Ac5g12798	64.9885304848472
EL10Ac4g09081	64.9739810904888
EL10Ac8g19145	64.9325086215204
EL10Ac5g12729	64.8410419910538
EL10Ac3g05606	64.8324415978641
EL10Ac2g04502	64.8143803325606
EL10Ac3g07132	64.7380094655298
EL10Ac9g21027	64.6493954500552
EL10Ac9g21106	64.6342675931199
EL10Ac4g08357	64.6103534461447
EL10Ac5g12270	64.5224408447387
EL10Ac1g01506	64.4841295793284
EL10Ac4g07901	64.4010266188479
EL10Ac2g02690	64.2761526782071
EL10Ac1g02386	64.2194759299445
EL10Ac1g02052	64.0940585056078
EL10Ac9g22807	64.0808467818632
EL10Ac8g20441	64.0497772071129
EL10Ac3g06489	64.0342940483452
EL10As5g23539	64.0073593272171
EL10Ac9g22160	63.8359870803438
EL10Ac2g04504	63.8088649061969
EL10Ac4g07689	63.5441587928875
EL10Ac4g10044	63.4700389021125
EL10Ac1g01663	63.4680725613337
EL10Ac2g04034	63.389713698029
EL10Ac1g01057	63.3858655572921
EL10Ac7g17643	63.3016472175843
EL10Ac2g03675	63.3009607908193
EL10Ac7g17718	63.2851378979358
EL10Ac2g02774	63.2660952501833
EL10Ac2g02415	63.0217281628359
EL10Ac1g00460	62.897357071989
EL10Ac6g13264	62.875647201035
EL10Ac2g04528	62.8513454833239
EL10As19g24198	62.7867358639254
EL10Ac9g21718	62.761428394398
EL10Ac6g15635	62.6445040838935
EL10Ac3g05764	62.5977297083674
EL10Ac5g11847	62.5639366519713
EL10Ac2g04548	62.5627168422886
EL10Ac8g19047	62.5478828257078
EL10Ac1g01565	62.4100571453117
EL10Ac3g07445	62.3900539821405
EL10Ac9g21275	62.3809302821021
EL10Ac6g13667	62.1984466781329
EL10Ac6g14908	62.194741579488
EL10Ac5g12630	62.1615146595459
EL10Ac6g14379	62.1481594545792
EL10Ac1g01442	62.115591748318
EL10Ac4g08714	62.0823369883521
EL10Ac7g15884	62.0357260327192
EL10Ac5g12057	61.972531596432
EL10Ac1g00794	61.9716528429365
EL10Ac7g17565	61.9099189272572
EL10Ac7g18016	61.8999746884612
EL10Ac9g22713	61.8899270444178
EL10Ac5g12606	61.8850029405404
EL10Ac9g21428	61.8253939049502
EL10Ac1g01550	61.7507003681957
EL10Ac2g03158	61.742867467812
EL10Ac4g08534	61.6760384480294
EL10Ac6g14445	61.4822726589827
EL10Ac4g08223	61.4644187374311
EL10Ac8g20419	61.4423897116024
EL10As18g24158	61.3241564304719
EL10Ac6g15448	61.2542284710645
EL10Ac7g17611	61.2357950971073
EL10Ac3g06023	61.2061419768448
EL10Ac6g15653	60.9706686928096
EL10Ac8g19743	60.840233873699
EL10Ac1g00917	60.8181818478677
EL10Ac8g19284	60.6665380356306
EL10Ac8g20405	60.4977844962295
EL10Ac3g05660	60.3963267069722
EL10Ac4g09878	60.1432869953753
EL10Ac7g16108	60.0755462290925
EL10Ac2g04386	60.0325177793722
EL10Ac5g11482	59.9984356067566
EL10Ac8g18591	59.9415630551078
EL10Ac3g07277	59.9126159096939
EL10Ac9g22031	59.8971126503513
EL10Ac9g22392	59.8727526176611
EL10Ac5g10646	59.8715455685247
EL10Ac6g14421	59.8565458012719
EL10Ac4g09762	59.8512342826268
EL10Ac6g13935	59.6889588471221
EL10Ac2g03577	59.6259614163733
EL10Ac7g16891	59.6197125619824
EL10Ac1g02381	59.574218644171
EL10Ac7g17154	59.4966717532382
EL10Ac1g00234	59.4922913564604
EL10Ac2g03009	59.4680902593432
EL10Ac2g04670	59.279751075978
EL10Ac7g16173	59.2082846323316
EL10Ac5g11960	59.1948107111799
EL10Ac6g15376	59.0878488805656
EL10Ac7g16729	59.0175488701716
EL10Ac8g19942	58.960940111899
EL10Ac7g17116	58.9030308247112
EL10Ac1g02340	58.7495546359131
EL10Ac6g15713	58.700068412947
EL10Ac1g01609	58.6585363044183
EL10Ac5g10463	58.6310802992366
EL10Ac6g15162	58.6188022328078
EL10Ac2g04305	58.4530747635107
EL10Ac2g02540	58.4225001417029
EL10Ac3g05930	58.4164703183962
EL10Ac3g07432	58.3757964762797
EL10Ac4g09552	58.3755285385595
EL10Ac4g09339	58.3498881552104
EL10Ac4g09765	58.3077573578462
EL10Ac8g20627	58.2180858716952
EL10Ac4g07697	58.2063378739246
EL10Ac9g22176	58.0851670999223
EL10Ac8g19752	58.0694216807239
EL10Ac7g17273	58.0025704312786
EL10Ac4g09257	57.8899707872191
EL10Ac9g22238	57.7864623354103
EL10Ac9g21883	57.5312981886738
EL10Ac2g02590	57.4467230524468
EL10Ac7g17832	57.4029312964333
EL10Ac1g01917	57.3287222457777
EL10Ac2g03597	57.2957618933545
EL10Ac8g18597	57.281032470731
EL10Ac8g20582	57.1439198220488
EL10Ac1g00833	57.0957059529643
EL10Ac6g15439	57.0840093129332
EL10Ac4g08404	57.0174331762645
EL10Ac6g15634	56.9714811352154
EL10Ac2g04049	56.9663663106326
EL10Ac6g14396	56.9584584207718
EL10Ac5g11431	56.9155001009098
EL10Ac5g10589	56.9020959409146
EL10Ac9g22065	56.8603315111362
EL10Ac3g05769	56.7897407397405
EL10Ac8g20412	56.6967568592174
EL10Ac4g09791	56.6796363894343
EL10Ac7g16442	56.6469808818305
EL10Ac8g18695	56.5331429305823
EL10Ac2g04484	56.3997698735118
EL10Ac8g20268	56.219320285749
EL10Ac3g05107	56.1592292308703
EL10Ac2g03634	56.1515692728479
EL10Ac1g00725	56.1316198830631
EL10Ac9g22919	56.0142032405663
EL10Ac9g21822	55.9710053882196
EL10Ac3g06264	55.720268464106
EL10Ac5g12636	55.7075730439323
EL10Ac4g09392	55.6963258615816
EL10Ac5g11352	55.6848179342856
EL10Ac2g03924	55.5752557303597
EL10Ac4g10045	55.5259294854286
EL10Ac5g10760	55.5151569652862
EL10Ac6g13183	55.4396458661013
EL10Ac6g14791	55.3971442160335
EL10Ac8g19219	55.1971486234578
EL10Ac8g20073	55.1796517258369
EL10Ac6g14427	55.0761710890791
EL10Ac6g14484	54.9997937194502
EL10Ac5g11856	54.9991947223191
EL10Ac7g16034	54.988129034179
EL10Ac6g15050	54.9811137673739
EL10Ac1g01306	54.882217424348
EL10Ac7g16244	54.7008447368161
EL10Ac2g04823	54.6444084808191
EL10Ac3g05235	54.5892251371668
EL10Ac5g13013	54.5525834007423
EL10Ac6g13140	54.5342794364949
EL10Ac9g21251	54.4929939594689
EL10Ac1g02216	54.3481137790326
EL10Ac6g15008	54.2869070622379
EL10Ac4g08306	54.2264407761425
EL10Ac7g17424	54.1115737566076
EL10Ac1g00060	54.0993759355377
EL10As4g23446	54.0424151993394
EL10Ac6g15186	53.9265137541029
EL10Ac9g22425	53.9068619801453
EL10Ac5g10552	53.8634716408064
EL10Ac5g12971	53.6870722201563
EL10Ac9g21378	53.6655843456121
EL10Ac8g19263	53.6123200710524
EL10Ac1g01797	53.564004463128
EL10Ac8g19655	53.5549062392434
EL10Ac7g16767	53.4239134095303
EL10Ac9g21958	53.3968964042447
EL10Ac4g07802	53.3553878346743
EL10Ac8g19483	53.2741092628404
EL10Ac1g00813	53.1312228075668
EL10Ac4g08247	53.0950984104598
EL10Ac5g11048	53.0016692174037
EL10Ac2g03355	52.9757858593145
EL10Ac2g03327	52.9730703466592
EL10Ac2g02975	52.9717762174538
EL10Ac8g20552	52.9631721172781
EL10Ac1g00229	52.9396959464708
EL10As8g23832	52.9019115296712
EL10Ac3g05015	52.7850896507577
EL10Ac1g00042	52.7464735769507
EL10Ac7g15989	52.7121549620839
EL10Ac8g18683	52.5963839255894
EL10As3g23350	52.5012914545517
EL10Ac5g10738	52.4822275145966
EL10Ac1g02084	52.4672960477704
EL10Ac9g22164	52.4312742593173
EL10Ac1g00431	52.3400662523286
EL10Ac6g13165	52.2932624363807
EL10Ac5g12804	52.2917823346019
EL10Ac8g18882	52.1916622407577
EL10Ac2g04758	52.0985689491872
EL10Ac6g15041	51.9981306745249
EL10Ac2g02620	51.9275450331554
EL10Ac3g07479	51.9198252789752
EL10Ac1g00790	51.8802785252386
EL10Ac4g08774	51.8789135010134
EL10Ac8g20524	51.8560300946362
EL10Ac2g04300	51.810848052288
EL10Ac8g18558	51.6106550641404
EL10Ac3g06522	51.5673822950826
EL10As2g23186	51.414132228997
EL10Ac5g10835	51.3842461465707
EL10Ac9g22134	51.3745798215337
EL10Ac3g06287	51.3352261070058
EL10Ac2g02428	51.2882756485352
EL10Ac6g13279	51.2150586567491
EL10Ac3g05183	51.1205181138748
EL10Ac8g20365	51.1173952033337
EL10Ac3g06326	51.0687195045852
EL10Ac6g14306	51.0281057767753
EL10Ac5g12619	50.9719182891095
EL10Ac7g17072	50.9295573413867
EL10Ac3g06614	50.9265058883617
EL10Ac4g07880	50.9180719837754
EL10Ac5g11202	50.8950925186709
EL10Ac4g09103	50.8482435102001
EL10Ac4g08017	50.8379485159975
EL10Ac3g05626	50.8078879256233
EL10As8g23877	50.8049795032547
EL10Ac2g02460	50.7208510890348
EL10Ac7g16947	50.6648135322178
EL10Ac5g12462	50.6072163255655
EL10Ac2g03011	50.186678562308
EL10Ac4g07521	50.1765612765895
EL10Ac6g14802	50.1060609901214
EL10Ac1g00050	50.0607782068095
EL10Ac1g00018	50.0514495803109
EL10Ac8g19934	50.011813475414
EL10Ac8g19068	50.0044727845793
EL10Ac2g03672	49.9811475532775
EL10Ac5g10519	49.9379613921651
EL10Ac3g05356	49.9332097525309
EL10Ac9g21951	49.8874539119097
EL10Ac7g17817	49.8270584607721
EL10Ac7g16412	49.8072104330996
EL10Ac3g07349	49.7830178171027
EL10Ac3g05414	49.7657921541003
EL10Ac2g04023	49.7192212348697
EL10Ac3g06911	49.4674208597933
EL10Ac1g01967	49.4084185554642
EL10Ac1g00292	49.3512634170488
EL10Ac3g07383	49.2846719831531
EL10Ac3g06845	49.2432860891378
EL10Ac9g22939	49.241576170559
EL10Ac7g18234	49.1818412383057
EL10Ac4g09678	49.1670851925242
EL10Ac6g15146	48.9872070838222
EL10Ac2g02519	48.9433771646277
EL10Ac8g20491	48.7349951717915
EL10Ac9g21479	48.6534492426079
EL10Ac8g20555	48.6153427321144
EL10Ac8g18554	48.6129281611677
EL10Ac5g11426	48.5804749779031
EL10Ac6g13878	48.5177049119098
EL10Ac5g13019	48.4421478242421
EL10Ac9g21939	48.43687561814
EL10Ac1g01456	48.4208814295075
EL10Ac5g10616	48.4052393087428
EL10Ac1g00576	48.3333786819566
EL10As13g24055	48.3177637992223
EL10Ac7g17425	48.2648210726711
EL10Ac8g19385	48.1357877207787
EL10Ac4g09001	48.0691953880619
EL10Ac6g15377	48.0092949525379
EL10Ac7g16114	47.8579238735672
EL10Ac2g03830	47.7403173871713
EL10Ac5g12758	47.69108545092
EL10Ac8g20542	47.6846549920946
EL10Ac6g15012	47.6434685485863
EL10Ac6g13669	47.6276936611654
EL10Ac2g04469	47.6149246517479
EL10Ac3g05808	47.581931449818
EL10Ac9g21736	47.5745313839975
EL10Ac5g12868	47.5735119858562
EL10Ac2g03896	47.5628106075366
EL10Ac1g02048	47.3355150687656
EL10Ac5g11103	47.3121712175906
EL10Ac9g21443	47.3095011432142
EL10Ac4g09377	47.2547223578276
EL10Ac3g05940	47.1979145387352
EL10Ac7g15988	47.0582669783401
[truncated: 1,534 more rows]
