# Supplementary material for: Combined Omics Approaches Reveal Distinct Mechanisms of Resistance and/or Susceptibility in Sugar Beet Double Haploid Genotypes at Early Stages of Beet Curly Top Virus Infection
Source: Int J Mol Sci. 2023 Oct 9;24(19):15013. doi: 10.3390/ijms241915013 (PMC10573692; doi:10.3390/ijms241915013)
Supplement: Supplementary file 1 [file ijms-24-15013-s001.zip › Table S16/module_grey60_gene.txt]

Gene	connectivity
EL10Ac6g14628	22.2493245151314
EL10Ac6g13095	21.6787411134041
EL10Ac8g20415	21.0810311641003
EL10Ac2g04850	19.8800117658545
EL10Ac7g18133	19.8056671116022
EL10Ac6g14174	18.2162389401291
EL10Ac8g19444	17.7881270644113
EL10Ac1g01340	17.1490670450919
EL10Ac6g14272	16.9875399878661
EL10Ac7g16684	16.6591626630623
EL10Ac6g14738	16.4126368516153
EL10Ac1g00751	16.166425552989
EL10Ac3g06370	15.7425205728223
EL10Ac6g15238	15.2109005171236
EL10Ac5g12964	14.6858546549584
EL10Ac3g05139	14.5891073754049
EL10Ac7g16696	14.5429019380287
EL10Ac5g12273	14.4338462308
EL10Ac4g09369	14.2325139271373
EL10Ac6g15062	14.1058048131384
EL10Ac3g05937	13.8538788384435
EL10Ac6g15598	13.6258153423089
EL10Ac5g11563	13.2921722861411
EL10Ac5g12271	13.2328588469731
EL10Ac1g01810	13.0620977119073
EL10Ac9g21328	12.88327035192
EL10Ac6g14546	12.7460959093124
EL10Ac5g12677	12.6673961655269
EL10Ac9g21450	12.0552783891593
EL10Ac4g10190	11.935939851658
EL10Ac7g15928	11.9068090161831
EL10Ac6g14652	11.8815086874828
EL10Ac5g12795	11.6626701762753
EL10Ac4g09376	11.6468960195076
EL10Ac4g07824	11.6342252666535
EL10Ac3g07441	11.5739325088441
EL10Ac4g07947	11.4391476300904
EL10Ac9g22684	11.3069702359173
EL10Ac2g03713	11.270089828421
EL10Ac6g14013	11.0290431183937
EL10Ac3g06609	10.9022504291668
EL10Ac2g03092	10.5306341294065
EL10Ac8g18601	10.5292072458813
EL10Ac6g14301	10.4967119418441
EL10Ac9g21416	10.1342958917673
EL10Ac2g03271	10.1223103439813
EL10Ac1g01856	10.1177645957424
EL10Ac7g17680	10.09281275811
EL10Ac6g15585	9.75602128133871
EL10Ac6g13593	9.5893841516296
EL10Ac7g16085	9.5534651477683
EL10Ac5g10497	9.47918239848631
EL10Ac7g17806	9.4215217537855
EL10Ac6g15581	9.32904093716444
EL10Ac3g07454	9.2584645693322
EL10Ac6g13898	9.02385702606895
EL10Ac6g13926	8.86204424151124
EL10Ac4g07557	8.75309342705019
EL10Ac5g11124	8.66463319361113
EL10Ac9g21318	8.59148440834731
EL10Ac4g07727	8.46514648243021
EL10Ac3g06113	8.23829460377563
EL10Ac2g03049	8.16316453981895
EL10Ac3g05542	7.88209239706418
EL10Ac9g21774	7.87372207390673
EL10Ac9g21737	7.82907853210142
EL10Ac5g10467	7.82396035122144
EL10Ac6g15183	7.73114343449857
EL10Ac4g09697	7.65232907931523
EL10Ac3g06914	7.56774209272268
EL10Ac6g14173	7.48750450154188
EL10Ac3g05718	7.44412889510275
EL10Ac7g16163	7.36936238188835
EL10Ac9g21055	7.3245788130988
EL10Ac1g01891	7.30195444233928
EL10Ac7g17665	7.04194294089738
EL10Ac8g19865	6.9919257240614
EL10Ac8g18707	6.81754479386489
EL10Ac1g00289	6.74099950428718
EL10Ac4g08336	6.71335671840331
EL10Ac6g14851	6.66196739816639
EL10Ac9g21818	6.58276387112171
EL10Ac6g15187	6.29812393640288
EL10Ac9g21400	6.29391009729744
EL10Ac1g00294	6.22441404149035
EL10Ac1g01828	6.10583974391139
EL10Ac4g07922	6.04786643925817
EL10Ac1g01281	5.98025207346438
EL10Ac2g04230	5.91912064126985
EL10Ac5g11678	5.91568424633931
EL10Ac5g12866	5.69792942759373
EL10Ac5g11380	5.45921457599362
EL10Ac4g10034	5.32487184413196
EL10Ac6g13181	5.32479418706471
EL10Ac6g13997	5.270813800007
EL10Ac5g12767	5.18167795988995
EL10Ac4g08032	5.15821442374761
EL10Ac2g03993	5.09937705226633
EL10Ac7g16315	4.90942087935271
EL10Ac2g03091	4.90912237590519
EL10As2g23195	4.74507743081957
EL10Ac7g16990	4.66257895047278
EL10Ac3g06947	4.6181994651073
EL10Ac2g03550	4.55726901095457
EL10As14g24083	4.49048807967877
EL10Ac8g18642	4.37111708307759
EL10Ac8g18915	4.35105638946562
EL10Ac9g21181	4.30345202727783
EL10Ac2g04668	4.22170063345446
EL10Ac7g17350	3.92847030332339
EL10Ac8g19078	3.67899839217739
EL10Ac9g23005	3.6203982370414
EL10Ac9g21033	3.57991954249387
EL10Ac8g19505	3.52690248281331
EL10Ac5g12739	3.50980651772152
EL10Ac7g15822	3.48128820521164
EL10Ac3g06994	3.42982200936294
EL10Ac3g06069	3.42476486003593
EL10Ac7g16535	3.33173600130249
EL10Ac1g00141	3.27292982847694
EL10Ac6g14915	3.14899212958068
EL10Ac4g09493	3.12222553543795
EL10Ac7g17439	3.11089379375927
EL10Ac1g02180	3.05726326092158
EL10Ac7g17368	3.00830344979622
EL10Ac1g01581	2.99987629673219
EL10Ac6g15587	2.88202406545636
EL10Ac3g07180	2.87230758831576
EL10Ac4g07615	2.78856585535604
EL10Ac3g06601	2.67396659029531
EL10Ac3g05732	2.53682349597512
EL10Ac4g07619	2.36178304636794
EL10Ac5g11024	2.10753970224199
EL10Ac2g03028	1.95462325215413
EL10Ac2g03970	1.59830468060755
EL10Ac3g05695	1.59035164369606
EL10Ac7g16133	1.28930018874029
EL10Ac3g07398	1.08489072129181
EL10As7g23759	0.904516840102251
EL10Ac2g03589	0.680116162651713
EL10Ac2g03831	0.526664492635221
EL10Ac8g18764	0.330084128843604
EL10Ac4g08905	0.31434219883325
