# Supplementary material for: Combined Omics Approaches Reveal Distinct Mechanisms of Resistance and/or Susceptibility in Sugar Beet Double Haploid Genotypes at Early Stages of Beet Curly Top Virus Infection
Source: Int J Mol Sci. 2023 Oct 9;24(19):15013. doi: 10.3390/ijms241915013 (PMC10573692; doi:10.3390/ijms241915013)
Supplement: Supplementary file 1 [file ijms-24-15013-s001.zip › Table S16/module_orange_gene.txt]

Gene	connectivity
EL10Ac9g22911	25.078474052397
EL10Ac9g22672	24.6063177667633
EL10Ac9g20748	24.2243355112026
EL10Ac9g22628	24.1298121279136
EL10Ac6g14266	22.2780112221361
EL10Ac7g16834	21.5569137004051
EL10Ac9g22927	21.3356391820861
EL10Ac9g22498	21.0985117790742
EL10Ac9g22609	20.9191750543991
EL10Ac9g20900	19.939188042971
EL10Ac9g22670	18.7633781991743
EL10Ac9g22590	18.6736607361633
EL10Ac9g22400	18.2250266310574
EL10Ac5g12456	18.0673342292599
EL10Ac7g17037	17.9993531908407
EL10Ac9g22739	17.6029151399151
EL10Ac7g16783	17.4191244990509
EL10Ac8g20522	16.8721227364055
EL10Ac5g12409	16.77419670587
EL10Ac7g17135	15.4603585031916
EL10Ac5g12450	14.724450927916
EL10Ac9g22853	14.6255127012683
EL10Ac7g16874	14.0984830890667
EL10Ac9g20680	13.9310153554649
EL10Ac7g16810	13.7476300425893
EL10Ac9g21544	13.6041273063428
EL10Ac9g22552	13.3132348248797
EL10Ac5g12151	13.0037393144182
EL10Ac7g17127	12.9205695791108
EL10Ac1g01649	12.8762762388703
EL10As8g23829	12.5255289902214
EL10Ac9g22729	12.4020320262483
EL10Ac5g12470	12.3593141668452
EL10Ac9g22810	12.2578954809623
EL10Ac9g22329	11.1646523485259
EL10Ac5g12451	11.0204397498183
EL10Ac9g22916	10.9735737948263
EL10Ac5g12614	10.8269249950229
EL10Ac9g22707	10.666083505068
EL10Ac3g05419	10.6319027348671
EL10Ac9g20767	10.6222754678408
EL10Ac7g16836	10.5105614266892
EL10Ac9g22539	10.0458540157853
EL10Ac7g17097	9.57521347912637
EL10Ac8g20360	9.36844304297071
EL10Ac5g12420	8.77708157038174
EL10Ac9g22573	8.66760955417974
EL10Ac9g22854	8.30869909939718
EL10Ac3g07237	8.21852082616327
EL10Ac9g22603	7.5611943183802
EL10Ac7g16630	7.46754487651593
EL10Ac7g16852	7.25620206837129
EL10Ac9g22861	7.14370936844671
EL10Ac7g17133	7.09664332134302
EL10Ac9g20832	6.75981455369103
EL10Ac9g22564	6.42030065917592
EL10Ac5g12412	6.29049285939874
EL10Ac4g08316	6.0996490120962
EL10Ac7g16826	5.93667907281187
EL10Ac5g12475	5.74960332181059
EL10Ac9g22917	5.53286299146743
EL10Ac3g05075	5.30220337457231
EL10Ac5g12453	5.05351643197787
EL10Ac9g22394	4.90190931553173
EL10Ac9g22544	4.6269460095808
EL10Ac1g02050	4.34023465658257
EL10Ac7g17030	4.07322462704954
EL10Ac7g16809	3.90021719723786
EL10Ac5g12541	3.81215461510952
EL10Ac2g03398	3.68312528597988
EL10Ac9g20790	3.22372388664931
EL10Ac8g20361	3.06949618677887
EL10Ac7g17085	2.87137269827643
EL10Ac9g22746	2.73578862650093
EL10Ac4g09864	2.72663636546722
EL10Ac9g21456	2.51864116625498
EL10Ac3g06543	2.23464311794023
EL10Ac8g20401	2.00242040198804
EL10Ac7g16816	1.76350160405473
EL10Ac9g20945	1.68375551739975
EL10Ac9g20948	1.5617515169128
EL10Ac9g22608	1.27882639810087
EL10Ac2g04294	1.22577391595029
EL10Ac9g22748	1.03999339869193
EL10Ac5g11586	1.01639752393541
EL10Ac7g17328	0.695300476160208
EL10Ac7g16862	0.675344406393123
EL10Ac3g06893	0.577142962843295
EL10Ac1g00982	0.506284766111317
EL10Ac9g22675	0.498100616646356
EL10Ac8g20378	0.296445273506109
EL10Ac1g02044	0.232760843800634
