# Supplementary material for: Combined Omics Approaches Reveal Distinct Mechanisms of Resistance and/or Susceptibility in Sugar Beet Double Haploid Genotypes at Early Stages of Beet Curly Top Virus Infection
Source: Int J Mol Sci. 2023 Oct 9;24(19):15013. doi: 10.3390/ijms241915013 (PMC10573692; doi:10.3390/ijms241915013)
Supplement: Supplementary file 1 [file ijms-24-15013-s001.zip › Table S16/module_turquoise_gene.txt]

Gene	connectivity
EL10Ac8g20340	1051.50601955718
EL10Ac8g20339	1037.0282603035
EL10Ac2g03213	1030.24904884408
EL10Ac5g11959	1029.8624276377
EL10Ac6g13933	1029.4328004465
EL10Ac2g04578	1029.02283419705
EL10Ac6g14270	1028.71880633234
EL10Ac9g21018	1026.78007225094
EL10Ac7g17475	1023.82253605389
EL10Ac4g08311	1022.26817812512
EL10Ac4g08664	1021.49305339377
EL10Ac7g17414	1017.80417843393
EL10Ac1g00995	1017.68508992178
EL10Ac6g13086	1017.44583704207
EL10Ac6g14187	1016.57854408242
EL10Ac4g09621	1016.30304270222
EL10Ac9g21388	1016.29923888346
EL10Ac5g11214	1015.06457732213
EL10Ac6g14356	1014.77372955818
EL10Ac6g14285	1012.26276376833
EL10Ac5g11937	1011.52183451046
EL10Ac9g20959	1010.25830067813
EL10Ac2g03135	1009.60048152633
EL10Ac8g20291	1008.395315432
EL10Ac5g12233	1005.7004080996
EL10Ac9g20733	1004.82287421223
EL10Ac2g02487	1003.33356505503
EL10Ac6g15011	1001.46750161658
EL10Ac4g09451	999.329341609002
EL10Ac4g09814	999.289055459775
EL10Ac4g09779	997.639195142255
EL10Ac5g12588	994.889783375237
EL10Ac9g21007	991.7756444972
EL10Ac5g11658	991.268711876171
EL10Ac9g21076	989.817844049575
EL10Ac4g08791	989.398298148987
EL10Ac9g21329	988.495156572698
EL10Ac4g09483	986.892888637438
EL10Ac9g20742	985.148474467242
EL10Ac9g21451	983.668063336068
EL10Ac4g08011	983.533349869243
EL10Ac5g12018	980.643027386697
EL10Ac4g09132	980.163937667527
EL10Ac2g03337	980.014412667592
EL10Ac2g04839	979.791897822701
EL10Ac5g12369	977.082481736564
EL10Ac9g21830	976.906049413909
EL10Ac4g09270	976.256902787438
EL10Ac7g17165	976.033041581633
EL10As1g23041	975.844670130055
EL10Ac5g11928	975.813587072104
EL10Ac2g04691	971.297368692672
EL10Ac9g21708	969.757394701597
EL10Ac9g22791	968.661336989301
EL10Ac2g02856	968.488388674668
EL10As9g23940	968.369372268999
EL10Ac2g02792	966.245884571431
EL10Ac1g00524	964.88094765554
EL10Ac7g17676	961.902662453644
EL10Ac9g21624	961.393143707503
EL10Ac7g17539	961.233397472119
EL10Ac2g03765	959.339713248085
EL10Ac2g02442	958.979730861101
EL10Ac5g12083	956.526106253729
EL10Ac2g04748	955.37236121124
EL10Ac6g14570	955.087261051118
EL10Ac4g09944	954.840566963468
EL10Ac2g04831	954.740691004037
EL10Ac9g22787	953.94555139003
EL10Ac2g03041	952.468868900049
EL10Ac8g19749	952.400763459533
EL10Ac1g01689	951.578776427998
EL10Ac1g02046	950.612507059307
EL10Ac1g01467	948.365601834982
EL10Ac1g01707	947.574949631594
EL10Ac1g00656	946.312860967259
EL10Ac5g11686	945.504205674782
EL10Ac2g02676	944.288952583192
EL10Ac7g17505	943.551886982845
EL10Ac4g08163	943.155519555426
EL10Ac6g14438	942.914392948229
EL10Ac4g09831	942.451569494594
EL10Ac2g02812	942.322013046711
EL10Ac2g03749	941.417520628258
EL10Ac9g21580	939.670044340466
EL10Ac7g17286	939.263034494774
EL10Ac3g05744	938.946775336938
EL10Ac9g20719	938.82120856725
EL10Ac5g11807	938.485783355789
EL10Ac9g20824	938.09333817678
EL10Ac8g19768	936.968185361198
EL10Ac5g12374	936.154565180728
EL10Ac5g12671	935.064134834626
EL10Ac8g20270	934.882945263733
EL10Ac1g01847	934.709847019541
EL10Ac4g08161	933.01901883201
EL10Ac5g12641	932.629973293567
EL10Ac5g10697	932.534912652808
EL10Ac4g09442	931.974677979963
EL10Ac4g07505	931.493258243657
EL10As2g23270	931.039953944108
EL10Ac1g01349	930.673513508839
EL10Ac6g14066	928.790432623854
EL10Ac5g12881	928.379598500752
EL10Ac4g07959	927.67027313847
EL10As5g23536	927.578596568227
EL10Ac8g18615	927.004588272362
EL10Ac1g01108	925.945599652017
EL10Ac6g14159	925.608268939694
EL10Ac2g03590	925.56262401946
EL10Ac7g16117	923.345994743999
EL10Ac6g15149	922.399042593886
EL10Ac8g19310	922.276041385202
EL10Ac5g11911	921.963305284889
EL10Ac3g05643	921.531438833594
EL10Ac7g16579	920.501284967536
EL10Ac8g19682	919.221950575573
EL10Ac2g02704	918.534973935985
EL10Ac1g01312	918.277973030412
EL10Ac7g16613	917.550088473373
EL10Ac3g04999	917.111106787788
EL10Ac9g20823	916.981434581773
EL10Ac1g02116	916.905586210979
EL10Ac2g04577	916.107076063767
EL10Ac8g18772	915.93689434939
EL10Ac5g10853	915.655802019758
EL10Ac4g09109	915.528754242348
EL10Ac4g08371	915.328517374393
EL10As2g23162	914.150338440364
EL10Ac4g09463	913.745271326037
EL10Ac9g20709	913.677163285442
EL10Ac5g11652	913.00806928263
EL10Ac8g19718	912.302480158136
EL10Ac4g08209	911.418136730677
EL10Ac1g00646	911.234606511784
EL10Ac8g19314	911.066271142156
EL10Ac5g11653	910.748654530962
EL10As1g23031	909.242541711754
EL10Ac7g16480	908.695667801284
EL10Ac4g09780	907.90525081124
EL10Ac6g13871	907.684912616453
EL10Ac5g11660	905.62936104921
EL10Ac5g12104	905.464986984368
EL10As4g23438	904.630924251667
EL10Ac5g10992	904.017885409321
EL10Ac8g19496	902.94766263929
EL10Ac5g11502	902.841274206943
EL10Ac1g00477	901.176423831134
EL10Ac5g11519	901.127031347215
EL10Ac8g18746	900.991833356059
EL10Ac2g04378	900.389160908235
EL10Ac3g07341	899.990974776501
EL10Ac2g03053	899.824012278015
EL10As2g23196	898.915458073496
EL10Ac4g08827	897.164260294736
EL10Ac1g01238	895.92830349112
EL10Ac5g12870	895.611594814393
EL10As5g23570	892.353533667459
EL10Ac1g02148	892.280848487792
EL10Ac5g11393	891.281253743328
EL10Ac7g17662	891.213283164958
EL10Ac4g08688	891.113599481156
EL10Ac7g16698	890.967683090566
EL10Ac8g19804	889.98887308316
EL10Ac1g02229	889.89160126506
EL10Ac5g11552	889.482884897117
EL10Ac1g01158	887.552285339449
EL10Ac6g13432	887.000438066651
EL10Ac3g05005	886.256130373671
EL10Ac9g21036	885.045299903838
EL10Ac3g05311	884.902848412962
EL10Ac6g14287	884.833986657232
EL10Ac4g08624	884.24469557406
EL10Ac4g08933	883.824188472216
EL10Ac8g20287	883.541939087982
EL10Ac1g00961	883.429179701688
EL10Ac9g22206	883.205757994285
EL10Ac8g18985	882.644522862732
EL10Ac5g11973	882.427320364276
EL10Ac4g10282	881.589902349763
EL10Ac4g09408	881.509914474263
EL10Ac8g19170	881.219347313642
EL10Ac6g13392	880.363242435805
EL10Ac9g21164	879.023076644988
EL10Ac2g04838	878.719993949831
EL10Ac5g11349	878.412618618525
EL10Ac6g14577	876.444485181677
EL10Ac6g13869	874.284161855461
EL10Ac9g20951	874.275336594787
EL10Ac5g11645	873.944683562689
EL10Ac5g10748	873.905868163401
EL10Ac7g17411	873.898780483876
EL10Ac2g04238	872.691673240339
EL10Ac2g03780	872.480678314028
EL10Ac4g08077	871.154577698043
EL10Ac2g03251	869.91845344696
EL10Ac4g08160	869.474063681118
EL10As5g23508	868.062540956893
EL10Ac8g19720	867.558620077853
EL10Ac4g08302	867.291147080961
EL10Ac4g08372	866.03682297983
EL10Ac5g12670	864.63386682666
EL10Ac6g14019	864.09099998201
EL10Ac3g07332	862.005636732173
EL10Ac4g10256	861.305145422073
EL10Ac9g21622	859.741989111355
EL10Ac3g05573	859.249973408748
EL10Ac4g09443	857.615631806786
EL10Ac5g12071	855.184005619737
EL10Ac6g13945	854.971045957491
EL10Ac6g15098	854.609036301175
EL10Ac1g02150	854.00582412875
EL10Ac2g04708	853.739363610597
EL10Ac8g18430	852.372078916742
EL10Ac5g11881	851.620615074014
EL10Ac4g09661	850.317054266729
EL10Ac6g13102	850.155870511647
EL10Ac8g18296	849.886554018093
EL10Ac5g13017	849.778118059639
EL10Ac5g11915	849.369075787654
EL10As6g23672	848.770197965954
EL10Ac4g09738	847.474147523512
EL10Ac4g10363	847.021634892871
EL10Ac5g10696	847.014589567325
EL10Ac4g08162	846.174894982706
EL10Ac9g20667	846.171259588365
EL10Ac4g08386	845.233439256035
EL10Ac5g11365	843.082469708361
EL10Ac4g10260	842.067305026013
EL10Ac4g07633	841.96007206376
EL10Ac5g11770	841.943752825469
EL10Ac7g17366	840.988889289334
EL10Ac2g02440	839.504796495236
EL10Ac4g07784	839.354282921709
EL10Ac6g14145	839.15488870238
EL10Ac6g14803	835.951508573042
EL10Ac7g16634	835.629684310417
EL10Ac2g02453	835.415931471268
EL10Ac6g15650	834.468487866063
EL10Ac1g00389	833.552572341323
EL10Ac8g19733	832.657428581293
EL10Ac1g01715	831.920792288461
EL10As10g23958	831.912999955268
EL10Ac5g12058	831.455566326781
EL10Ac7g17408	831.002173804885
EL10Ac9g21042	830.508048492387
EL10Ac2g03500	827.636652208914
EL10Ac1g00317	827.511154225451
EL10Ac2g04056	826.691524730862
EL10As1g23129	826.402316991804
EL10Ac3g05599	825.900797552045
EL10Ac9g21323	825.660098893366
EL10Ac6g15072	825.53316745678
EL10Ac6g15528	824.286630947704
EL10Ac4g08667	824.27982466876
EL10Ac1g00222	820.3964321336
EL10Ac9g22545	819.314369743921
EL10Ac4g08788	817.034273628169
EL10Ac6g15117	816.576452590572
EL10Ac4g09507	815.395213166931
EL10Ac6g15013	815.293227525225
EL10Ac2g02463	813.761657632412
EL10Ac8g19568	813.291692187022
EL10Ac1g02206	811.013756317957
EL10Ac2g02895	810.851426080799
EL10Ac5g11561	810.701567153108
EL10Ac2g04621	810.626933415043
EL10As4g23439	810.18739141662
EL10Ac9g21700	809.194785042912
EL10Ac9g22492	809.139960978113
EL10Ac3g05257	808.423855637461
EL10Ac5g11590	805.44772317721
EL10Ac3g05035	805.245707920845
EL10Ac4g08789	805.176979011229
EL10As5g23569	804.364675627218
EL10Ac5g11213	803.83681144136
EL10Ac4g08758	802.274754208695
EL10Ac4g10342	801.697595774333
EL10Ac5g11310	801.621170062899
EL10Ac3g05659	801.062473358174
EL10Ac6g15486	801.028641792311
EL10Ac7g17277	800.31704994904
EL10Ac9g21092	798.873294431665
EL10Ac9g22772	798.665674192238
EL10As4g23393	797.848869465241
EL10Ac5g11907	797.82736148353
EL10Ac2g03248	796.465208664306
EL10Ac3g06178	796.425825472737
EL10Ac2g03178	795.900007449987
EL10Ac5g11938	793.866143040851
EL10Ac6g14250	793.596051883356
EL10Ac2g04611	793.498268007181
EL10Ac5g12188	792.822813919625
EL10Ac1g01795	792.202835814687
EL10Ac9g21141	791.453462670581
EL10Ac7g17607	790.923244549948
EL10Ac4g07907	790.569573127963
EL10Ac4g09523	789.814438683604
EL10Ac5g11462	788.698913933597
EL10Ac1g01029	788.028256573488
EL10Ac3g05729	787.898290528377
EL10Ac5g11317	787.721052255013
EL10Ac5g11306	786.542039657344
EL10Ac3g05279	785.681715870434
EL10Ac5g12348	785.492856094918
EL10Ac1g01819	783.805016057745
EL10Ac5g12984	783.532718636691
EL10Ac9g22494	783.340114894839
EL10Ac8g19826	782.214785698026
EL10Ac2g02898	781.472636899977
EL10Ac4g08012	780.541324827563
EL10Ac7g16798	780.219278295979
EL10Ac7g16621	780.199811520105
EL10Ac4g09636	779.564233767618
EL10Ac3g05600	778.520545821148
EL10Ac2g03517	777.816433210646
EL10Ac2g03332	777.552929667228
EL10Ac2g03288	777.168021017187
EL10Ac4g08665	777.13727892883
EL10Ac2g02631	776.722542231204
EL10Ac2g04310	776.420043207813
EL10Ac2g04437	776.117487315282
EL10Ac2g04249	775.643698063477
EL10Ac6g13393	775.618791521431
EL10Ac5g10941	775.547437020502
EL10Ac9g21589	775.051092509904
EL10Ac4g09067	774.159015966693
EL10Ac9g20743	774.038001994812
EL10Ac1g01672	773.949717284678
EL10Ac2g03299	773.256796395884
EL10Ac9g22952	772.920011274078
EL10Ac7g16707	771.882101779052
EL10Ac4g07889	771.227602007226
EL10Ac2g03131	770.291130598092
EL10Ac5g10698	769.20619141274
EL10Ac8g19569	769.097623013313
EL10As2g23272	768.431607433825
EL10Ac2g02725	768.125403462197
EL10Ac2g03617	767.559534295408
EL10Ac2g03229	767.505249114356
EL10Ac2g03325	767.299155834843
EL10Ac9g21496	764.82521895557
EL10Ac9g20974	764.656285868048
EL10Ac2g04700	764.066875899419
EL10Ac6g14102	762.698347320161
EL10As7g23796	762.115023061738
EL10As15g24096	761.615456947896
EL10Ac3g07060	760.422523125718
EL10Ac6g15491	760.405400915719
EL10Ac3g07416	759.838465927629
EL10Ac4g09623	759.523322066289
EL10Ac1g00855	759.160801885982
EL10Ac4g08660	758.675428157168
EL10Ac4g10277	758.069342835503
EL10Ac8g20439	757.893752209344
EL10As2g23269	757.386368715637
EL10Ac3g05363	756.963871865469
EL10As1g23128	755.648387806423
EL10Ac5g11537	755.642581768754
EL10As8g23909	754.095582374408
EL10Ac5g11509	752.976402337432
EL10Ac6g14163	752.500475938252
EL10Ac4g07829	751.242051938316
EL10Ac5g11880	750.571521604938
EL10Ac7g17808	750.220843838108
EL10Ac4g09943	749.708777721009
EL10Ac2g03561	749.334610598863
EL10Ac8g18666	749.1744385169
EL10Ac4g08889	748.865165388946
EL10Ac9g22221	748.30521047595
EL10Ac6g15147	748.109915324361
EL10Ac1g01814	746.938334514372
EL10Ac4g08076	746.702589506698
EL10Ac6g15081	745.260146486331
EL10Ac9g21612	745.15602065301
EL10Ac4g09026	744.985139154021
EL10Ac2g02835	744.268693698281
EL10Ac9g22303	744.121847331895
EL10Ac2g02666	743.302467395565
EL10Ac1g00984	743.272654854242
EL10Ac2g03217	742.896990346641
EL10As6g23673	742.194817719189
EL10Ac3g05469	741.482802545306
EL10Ac5g12875	740.848353614076
EL10Ac2g03748	740.795640302342
EL10Ac1g01739	740.032484663896
EL10Ac2g03119	739.831976565173
EL10Ac3g05948	739.565358275955
EL10Ac1g00668	739.562308853756
EL10Ac4g09379	739.236060326558
EL10Ac6g14235	738.917390573243
EL10Ac4g09000	738.38352277451
EL10Ac2g04270	738.324040437873
EL10Ac6g14446	738.025122481691
EL10Ac2g04229	736.838274881942
EL10Ac5g11946	736.649506345349
EL10Ac4g09485	736.426879251723
EL10Ac1g01752	736.184269911657
EL10Ac9g22795	735.803443871442
EL10Ac6g14047	735.264023900682
EL10Ac2g03253	733.137660963007
EL10Ac5g11700	733.11337988926
EL10Ac5g11604	732.741023911335
EL10Ac6g13637	732.366113658891
EL10Ac2g02672	732.351523479818
EL10Ac8g18463	732.004501048597
EL10Ac9g20961	731.700833832398
EL10Ac1g01607	731.624777120912
EL10Ac3g05608	729.542508758117
EL10Ac9g22520	729.120592607161
EL10Ac7g16580	728.691641961316
EL10Ac5g11335	728.499029647611
EL10Ac5g10673	728.406629078985
EL10Ac8g19552	727.940554684193
EL10Ac5g12011	727.425886721393
EL10Ac9g20825	727.373422693757
EL10Ac4g09445	726.517383422487
EL10Ac9g22369	725.664781657506
EL10Ac4g09957	725.477230150628
EL10Ac2g02636	725.358166320428
EL10Ac4g08455	724.055556535527
EL10Ac2g03262	722.870174028806
EL10Ac7g16504	722.522046045437
EL10Ac4g08736	722.079985162481
EL10Ac1g01037	721.565696680325
EL10Ac5g11323	721.261794438569
EL10Ac2g03070	720.951392422521
EL10Ac6g13371	718.416189923391
EL10Ac4g10207	718.162337349843
EL10Ac6g14498	718.020016247891
EL10Ac3g06164	717.889720432421
EL10Ac5g11801	716.992026974956
EL10Ac4g07920	716.1814567227
EL10Ac4g08860	715.985127519513
EL10Ac6g14055	715.843031737053
EL10Ac4g08203	715.20181598369
EL10Ac5g12141	715.187224798397
EL10Ac1g00766	713.672699941566
EL10Ac3g05676	712.406884635764
EL10Ac3g05447	711.338142036352
EL10Ac8g18954	711.334369268479
EL10Ac7g16525	709.621137416429
EL10Ac5g11086	709.481842589646
EL10Ac8g19910	708.796398738173
EL10Ac4g09536	708.631734099106
EL10Ac7g17515	707.945069574725
EL10Ac6g13886	706.779581867367
EL10Ac5g10689	706.326546547371
EL10Ac7g16711	706.023660331358
EL10Ac7g17538	705.978335373001
EL10Ac8g20202	705.129044559017
EL10Ac3g06246	704.16451731813
EL10As15g24095	704.069424770795
EL10Ac4g07632	703.867757169953
EL10Ac2g04436	703.703335031184
EL10Ac3g05953	703.608327015269
EL10Ac5g11343	703.203191391311
EL10Ac3g05480	703.066026978322
EL10Ac6g13967	702.393893451251
EL10Ac2g03684	701.831250705668
EL10Ac1g00874	701.780051513959
EL10Ac2g03295	701.507865191603
EL10Ac8g19258	700.531514447885
EL10As7g23813	700.329283646413
EL10Ac9g21130	700.170259984167
EL10Ac5g11038	699.735841947702
EL10Ac2g04123	699.246103813188
EL10Ac3g05999	699.11618277372
EL10Ac7g17775	699.043794241406
EL10Ac1g01047	698.801087918923
EL10Ac8g19044	698.483564007791
EL10Ac1g01091	697.042694801945
EL10Ac5g10611	696.695879991031
EL10Ac4g10346	695.127169343117
EL10Ac3g05503	694.682330527268
EL10Ac4g10268	694.225756490892
EL10Ac2g03387	693.676401553516
EL10Ac5g12657	692.930612777901
EL10Ac6g13389	692.753437770076
EL10Ac3g05212	692.690442929209
EL10Ac5g12159	692.518098556
EL10Ac3g06159	691.726525689014
EL10Ac4g09985	691.545766778306
EL10Ac9g21430	691.362577638122
EL10Ac3g05481	689.135345364225
EL10Ac7g15968	687.963152746714
EL10Ac2g02891	687.896105635628
EL10Ac5g12073	687.365940266624
EL10Ac2g03607	686.899759292301
EL10Ac3g04993	686.3928606166
EL10Ac8g19520	685.361116928166
EL10Ac5g12766	685.128163957646
EL10Ac9g22229	683.524972594988
EL10Ac9g22506	682.860414468116
EL10Ac8g18258	682.783829566128
EL10Ac8g18932	682.482360158966
EL10Ac2g03311	682.351483538288
EL10Ac2g02862	682.234676036188
EL10Ac5g11920	681.645487944837
EL10Ac4g09461	680.530226399849
EL10Ac3g05052	680.115975667945
EL10Ac2g04244	679.745029654885
EL10Ac9g20741	679.683181542538
EL10Ac4g07924	679.216729878237
EL10Ac3g05482	679.165325433775
EL10Ac1g01083	679.096814021666
EL10Ac8g19900	678.708486024938
EL10Ac4g09759	678.496183468873
EL10Ac1g01735	678.303282249811
EL10Ac8g19911	677.831504632225
EL10Ac8g18797	677.623703623933
EL10As4g23403	677.59100298285
EL10Ac5g11476	677.417942309288
EL10Ac4g09558	676.854491072014
EL10Ac9g21631	676.200579424372
EL10Ac1g02062	676.190893969292
EL10Ac5g11793	675.569319766845
EL10Ac6g15509	675.501020360034
EL10Ac5g12072	675.171325712244
EL10Ac9g21097	674.943475924603
EL10Ac4g08002	674.790469472146
EL10Ac1g02331	674.574846486286
EL10Ac4g08210	674.421151456669
EL10Ac4g09852	674.415433987195
EL10Ac8g19420	674.362462408135
EL10Ac4g07719	674.249725411859
EL10Ac8g19355	673.889758585114
EL10Ac2g03050	673.821543868591
EL10Ac6g15272	672.933547755242
EL10Ac6g15339	672.924353186477
EL10Ac6g14503	671.713453961013
EL10Ac9g21231	671.344371248465
EL10Ac3g05123	671.321111878537
EL10As4g23383	670.751354583307
EL10Ac1g01855	670.663333324479
EL10Ac6g13946	670.460449355874
EL10Ac8g18749	670.337549322233
EL10Ac3g06080	669.441623665675
EL10Ac3g05483	669.212129229315
EL10Ac1g00713	667.044271753173
EL10Ac5g11574	667.008053694434
EL10Ac2g02581	666.840189556978
EL10Ac8g18553	666.293855581816
EL10Ac3g05515	666.138947797671
EL10Ac4g09356	665.817234234203
EL10Ac4g07911	665.652824383633
EL10Ac5g11521	665.551845843923
EL10Ac6g14367	665.46202197239
EL10Ac4g09449	665.457959869668
EL10Ac9g22805	665.209914377378
EL10Ac4g09457	664.967383441252
EL10Ac6g15358	663.435863546567
EL10Ac7g17403	663.430186133005
EL10Ac9g21239	663.402465709954
EL10Ac2g04845	663.318561224305
EL10Ac3g05484	663.243885850481
EL10Ac4g08384	662.95369426485
EL10Ac6g14331	662.737246953168
EL10Ac7g17997	662.294998382726
EL10Ac2g02580	662.22074565673
EL10Ac2g02929	662.0565512038
EL10Ac2g03691	661.125059321237
EL10Ac2g04905	660.985980836249
EL10As2g23164	660.944322418809
EL10Ac9g20957	660.494325743351
EL10Ac2g04736	659.584377463828
EL10Ac2g04396	659.118111519759
EL10Ac9g21020	656.802980772722
EL10Ac8g19662	656.736467813496
EL10Ac8g19622	656.272230997784
EL10Ac2g03746	655.610511225762
EL10Ac8g18924	655.267846785147
EL10Ac8g18349	654.879385903831
EL10Ac2g03503	654.329439091609
EL10Ac6g14017	653.89296993715
EL10Ac6g13987	653.80420832944
EL10Ac5g11122	653.772678568165
EL10Ac7g17066	653.396010552425
EL10Ac6g13963	651.640956924076
EL10Ac8g19592	650.95374972679
EL10Ac3g06086	650.441239042859
EL10As4g23458	650.41302996075
EL10Ac1g00586	650.143552129107
EL10Ac9g21398	649.933484118779
EL10Ac6g15342	646.645664001349
EL10Ac9g21591	646.485629466715
EL10Ac5g10981	646.075293603958
EL10Ac2g02597	644.403440320393
EL10Ac3g05835	644.390992617474
EL10Ac8g18346	644.227153993005
EL10Ac6g15504	644.109023708483
EL10Ac5g11607	643.987518243277
EL10Ac5g11825	643.415758959043
EL10Ac4g09468	642.956772323006
EL10Ac2g04458	642.80840772109
EL10Ac5g11899	642.305139632465
EL10Ac1g01060	640.877343744978
EL10Ac4g09683	640.685352787064
EL10Ac1g02020	640.541999605798
EL10Ac7g17550	639.718744996047
EL10Ac8g20283	639.285335857743
EL10Ac8g18678	639.256752479209
EL10As7g23819	639.098291945274
EL10Ac4g07745	638.930653656768
EL10Ac5g12031	638.649810250498
EL10Ac1g01085	637.192131781759
EL10Ac5g11384	636.71460009219
EL10Ac3g05903	635.914241790366
EL10Ac9g22774	635.765007404
EL10Ac9g20970	635.136935744495
EL10Ac2g04237	634.711541893543
EL10Ac5g11714	634.393291016178
EL10As12g24037	633.736407609956
EL10Ac4g09916	633.655628089879
EL10Ac1g00224	633.51671589388
EL10Ac5g11543	633.47062340928
EL10Ac6g13730	633.095226422826
EL10Ac5g11428	632.874303345218
EL10Ac7g17312	632.127055908573
EL10As1g23103	631.834944860298
EL10Ac6g15579	631.519251372115
EL10Ac5g11207	630.439235531318
EL10Ac8g18541	630.404436840656
EL10Ac4g10259	630.218480926436
EL10Ac6g15278	630.151034785692
EL10Ac6g15100	629.877020191966
EL10Ac6g14016	629.252336815395
EL10Ac2g02394	628.55895689557
EL10Ac5g12830	628.151135928137
EL10Ac2g04610	627.603925330792
EL10Ac7g16719	626.173130905088
EL10Ac4g08635	625.705657858344
EL10Ac8g20336	625.550816548001
EL10Ac4g09528	625.347260694061
EL10Ac5g12227	624.706249073798
EL10Ac5g11822	624.145151013288
EL10Ac9g21691	623.823535599914
EL10Ac1g00835	623.343816322189
EL10Ac5g12243	623.068612475951
EL10Ac5g11842	622.855201517832
EL10Ac9g21270	622.833969528529
EL10Ac1g01835	620.507254231277
EL10Ac7g16092	619.804178492966
EL10Ac6g15121	619.358989978843
EL10Ac6g15129	619.165088855599
EL10Ac6g14183	619.016834042899
EL10Ac2g04775	618.970145843548
EL10Ac5g11093	618.903527327204
EL10Ac3g06506	618.71413373718
EL10Ac1g00384	618.679052954856
EL10Ac2g03419	618.136188709574
EL10Ac6g14960	618.095094945541
EL10Ac6g14621	617.869096037186
EL10Ac5g11870	617.80082461167
EL10Ac4g09389	617.630641439246
EL10Ac6g14958	617.504006385873
EL10Ac6g13895	617.426578155267
EL10Ac1g00321	617.158263025006
EL10Ac2g02942	615.288538576658
EL10Ac4g08387	614.90127735937
EL10Ac1g01064	614.420672023867
EL10Ac4g07712	614.014239704468
EL10Ac3g05738	613.71062408412
EL10Ac2g04630	613.476506094925
EL10Ac6g13190	613.134932869143
EL10Ac4g07836	613.113956664815
EL10Ac2g03040	613.014482576645
EL10Ac8g19276	612.675077995632
EL10Ac5g12196	612.007547291636
EL10Ac7g16296	611.417115951829
EL10Ac5g11295	611.020253638765
EL10Ac4g09486	610.778257422019
EL10Ac7g15770	610.407579842815
EL10Ac6g14619	610.397228577607
EL10Ac4g07768	610.169615426252
EL10Ac4g08829	608.964704322511
EL10Ac2g02920	608.691202323372
EL10Ac5g12815	608.342359852306
EL10Ac6g14747	607.841905955396
EL10Ac4g09090	607.59977867299
EL10Ac1g00876	607.427227905403
EL10Ac8g19349	607.121290817686
EL10Ac6g13388	606.354553148513
EL10Ac8g19329	606.290082092575
EL10Ac8g18897	606.251184876227
EL10Ac9g21142	605.686882147285
EL10Ac7g17597	604.171071129362
EL10Ac6g14757	603.559729554934
EL10Ac3g05140	603.518282089856
EL10Ac8g19636	603.409565123788
EL10Ac4g09007	602.847374146549
EL10Ac3g06625	602.682390774901
EL10Ac7g16115	602.63446290702
EL10Ac4g08342	602.570265945582
EL10Ac5g12508	602.296448582338
EL10As4g23376	601.708094549571
EL10Ac8g18765	600.853763803469
EL10Ac2g03409	600.037964967647
EL10Ac1g02054	599.326088211949
EL10Ac7g17580	598.152290502759
EL10As5g23498	597.815207327424
EL10Ac8g19558	597.799072340639
EL10Ac6g14532	595.886378901606
EL10Ac5g11356	595.847867395325
EL10Ac9g20990	595.820102309371
EL10Ac9g21517	595.255952212441
EL10Ac1g00891	594.158306501691
EL10Ac9g22192	594.128610147062
EL10Ac4g09418	593.642072304405
EL10Ac1g01374	593.456322127064
EL10Ac9g21815	592.942258014704
EL10Ac9g20707	592.928452245888
EL10Ac8g18573	592.128527885516
EL10Ac9g21321	592.096472690809
EL10Ac9g22788	591.983037083267
EL10Ac2g04394	591.535554499114
EL10Ac6g13996	591.365415526306
EL10Ac8g19557	591.341835705941
EL10Ac1g00866	590.863069062948
EL10Ac5g11347	590.766124412778
EL10Ac7g15849	590.031088734161
EL10Ac2g02767	589.849513143476
EL10Ac2g02717	589.62059728157
EL10Ac8g19545	588.942994770404
EL10Ac7g16751	588.432907018971
EL10Ac5g12947	588.219557444222
EL10Ac3g05556	587.735999515433
EL10Ac2g03602	587.100787176036
EL10Ac6g14721	586.419961953916
EL10Ac4g07877	586.304537772623
EL10Ac2g02599	586.172274780488
EL10Ac1g01862	586.148422331023
EL10Ac5g12120	585.799674218796
EL10Ac3g06135	585.584993161514
EL10Ac8g18399	585.281293900381
EL10Ac6g14342	584.713274689807
EL10Ac6g14399	584.679147512974
EL10Ac8g20341	584.527198072003
EL10Ac1g00092	584.193886590131
EL10Ac6g15547	583.693172715572
EL10Ac4g09400	583.424327038736
EL10Ac1g02313	582.856441627709
EL10Ac5g11746	582.839557835743
EL10Ac7g16373	582.247047641898
EL10Ac3g06103	581.186801425186
EL10Ac7g17738	580.764795454053
EL10Ac4g08731	580.52724966117
EL10Ac7g15913	580.338913100528
EL10Ac4g09024	580.193231182068
EL10Ac6g14714	579.452567817002
EL10Ac6g13318	579.428057072986
EL10Ac6g13821	579.023211968917
EL10Ac4g09475	578.131928585888
EL10Ac4g09459	578.0332683509
EL10Ac7g16636	578.024450106081
EL10Ac8g20467	577.387137666942
EL10Ac1g00341	577.218482720088
EL10Ac1g00587	577.185591831692
EL10Ac3g05278	577.143297343844
EL10Ac7g16021	576.923922620563
EL10Ac6g15169	576.676378734609
EL10Ac8g20580	576.544863259069
EL10Ac9g21755	576.50964469199
EL10Ac5g10612	575.363401328326
EL10Ac5g11662	575.075048766847
EL10Ac9g21930	574.981974585895
EL10Ac6g13289	574.705336998915
EL10Ac1g02191	574.549401062631
EL10Ac6g14638	574.349512747571
EL10Ac1g00699	574.238138457979
EL10Ac9g21895	574.057902270321
EL10Ac7g15953	573.519441032609
EL10Ac1g01734	573.42493145723
EL10Ac5g11119	572.875435139872
EL10Ac6g13682	572.665367321893
EL10Ac9g21493	572.471015495828
EL10Ac5g11396	572.2250369373
EL10Ac2g04638	571.848866024048
EL10Ac6g14793	571.452569515406
EL10Ac5g12133	570.929465451634
EL10Ac2g02793	570.336751883502
EL10Ac4g07715	569.863274277698
EL10Ac6g13969	569.345928065638
EL10Ac4g09425	568.948060034116
EL10As7g23744	568.810076404554
EL10Ac4g08139	568.4083503543
EL10Ac4g10263	568.300767384673
EL10Ac1g01241	567.88167310176
EL10Ac5g10584	567.410416492249
EL10Ac2g03761	567.347959713961
EL10Ac2g04880	567.109641816523
EL10Ac3g05472	566.622967719861
EL10Ac7g16807	566.614823298344
EL10Ac1g01163	566.369968791103
EL10Ac3g05969	566.368277173381
EL10Ac8g20213	566.121607600154
EL10Ac3g04992	565.935140886727
EL10Ac4g08805	565.710834852741
EL10Ac9g22318	565.48063196361
EL10Ac8g19596	565.174360253486
EL10Ac9g22849	565.055854344459
EL10Ac1g01848	564.750944711581
EL10Ac4g07848	564.259573778173
EL10Ac6g13793	564.206332058907
EL10Ac5g12123	564.12790457437
EL10Ac3g06668	563.607923636008
EL10Ac3g05860	563.339606600215
EL10Ac6g13395	562.286130962392
EL10Ac1g00828	561.91487544971
EL10Ac5g12004	561.782880912823
EL10Ac2g03499	561.587910798149
EL10Ac5g12852	560.981204141846
EL10Ac7g16258	560.79057470223
EL10Ac8g18766	560.634206941684
EL10Ac8g19816	559.797482964316
EL10Ac2g02655	559.686853898078
EL10Ac4g09772	559.546549791663
EL10Ac6g13528	558.975199579704
EL10Ac7g17811	558.74178259888
EL10Ac9g22204	558.479000604438
EL10Ac4g08013	558.046059070307
EL10Ac1g00969	556.704054500823
EL10Ac4g09542	556.567383333239
EL10Ac5g12370	556.498098176561
EL10Ac4g08730	555.404753356701
EL10Ac6g13715	554.697863623215
EL10Ac5g12130	554.506575147594
EL10Ac1g00284	554.341871450906
EL10Ac3g06581	554.286587820611
EL10Ac7g16648	554.130216821536
EL10Ac1g01830	553.792611241223
EL10Ac1g01822	553.785670981175
EL10Ac5g12527	553.509772900282
EL10Ac5g10498	553.3199010617
EL10Ac5g12386	552.675950167612
EL10Ac1g01287	552.531235262166
EL10Ac1g00495	552.183088783685
EL10Ac4g09520	551.740643066621
EL10Ac2g03501	551.419013301545
EL10Ac4g09698	550.264806527959
EL10Ac2g04453	550.149453736136
EL10Ac8g19651	550.132317512849
EL10Ac5g12963	549.822133491743
EL10Ac9g21814	549.752538035512
EL10Ac2g03457	549.641990701573
EL10Ac4g09540	549.002469273053
EL10Ac2g03175	548.509293890056
EL10Ac6g13366	548.337190513118
EL10Ac2g03096	548.049207057264
EL10Ac4g09731	547.645263311104
EL10Ac2g03497	546.944050209413
EL10Ac6g14330	545.837965189412
EL10Ac4g07763	545.715010067049
EL10Ac8g19321	545.683526496039
EL10Ac7g17554	544.515970184957
EL10Ac1g00203	544.418955164277
EL10Ac5g11748	542.228895552476
EL10Ac7g16202	541.976341949577
EL10Ac4g09484	541.483667598938
EL10Ac3g05089	541.397886171238
EL10Ac5g11413	541.094603057931
EL10Ac3g06065	540.168607153909
EL10Ac2g03203	540.104969592899
EL10As7g23765	539.907348213496
EL10Ac5g12946	539.859427438223
EL10Ac8g19438	539.595842359825
EL10Ac6g14408	539.456789325803
EL10Ac1g00601	539.423171748948
EL10Ac4g09361	539.334890881079
EL10Ac2g03574	539.166089985427
EL10Ac4g07717	539.156876854945
EL10Ac6g14643	539.088981017574
EL10Ac4g09965	538.708958328548
EL10Ac2g04765	538.146448358715
EL10Ac6g14065	537.864995312175
EL10Ac7g16220	537.641639221706
EL10Ac7g16123	537.451940008523
EL10Ac4g09357	537.338076533637
EL10Ac1g01256	536.741408838195
EL10Ac6g13092	536.136203758728
EL10Ac7g17508	535.985909902366
EL10Ac6g15412	534.965968425691
EL10Ac1g02301	534.913854600193
EL10Ac4g08179	534.694403960285
EL10Ac9g21590	534.692190296982
EL10Ac1g00875	534.64100847705
EL10Ac8g18259	534.535078218698
EL10Ac6g13198	534.060192175418
EL10Ac3g07414	533.993571535513
EL10Ac3g05050	533.412331813626
EL10Ac9g21298	533.207332741079
EL10Ac2g04276	532.772586910751
EL10Ac9g22203	532.436294140601
EL10Ac2g03570	531.445567486017
EL10Ac4g09424	531.0522099505
EL10Ac1g01661	530.562652857465
EL10Ac4g08031	530.463804333144
EL10Ac5g10943	530.379031114261
EL10Ac5g12945	530.262276453355
EL10Ac7g16757	530.169140969129
EL10As8g23894	529.668521873557
EL10Ac2g02404	529.543707503897
EL10Ac6g15001	529.03137762378
EL10Ac3g05077	528.210614789876
EL10Ac2g04645	527.750121291874
EL10Ac1g01303	527.394398550788
EL10Ac9g22889	527.266383863498
EL10Ac2g02696	527.166999271938
EL10Ac2g04616	526.98548840718
EL10Ac5g11436	526.715760174231
EL10Ac9g20980	526.311531926863
EL10As7g23777	525.938497966977
EL10Ac6g14460	525.899893852934
EL10Ac2g03194	525.225772147336
EL10Ac9g21306	525.028428487594
EL10Ac1g01788	524.916272036423
EL10Ac2g02768	524.835339234339
EL10Ac1g01761	524.807688338868
EL10Ac2g02842	523.649107096468
EL10Ac8g19827	522.613380536313
EL10Ac6g14341	519.828052218472
EL10Ac6g14712	519.644547664326
EL10Ac8g19425	518.992390224171
EL10As6g23636	518.700118806408
EL10Ac8g18556	518.599377817229
EL10Ac8g19802	518.598466465132
EL10Ac1g00363	518.578668892638
EL10Ac1g01541	518.393720620878
EL10Ac1g02047	518.331976872064
EL10Ac4g08459	518.017814513881
EL10Ac2g02445	516.889843954823
EL10Ac5g12110	515.761584028713
EL10Ac1g02094	515.68211724078
EL10Ac5g12355	515.469242528236
EL10Ac4g09718	515.364140331791
EL10Ac4g10097	514.977322684437
EL10Ac9g22551	514.6091789822
EL10Ac9g21613	514.155783369536
EL10Ac3g05834	513.102091157798
EL10Ac2g02847	512.901533573055
EL10Ac5g11130	512.649362584104
EL10Ac3g05061	512.431036811056
EL10As6g23689	511.092189137286
EL10Ac3g05944	510.558595480487
EL10Ac7g16380	509.721359422854
EL10Ac8g20395	509.475129982533
EL10Ac5g11544	509.439290367343
EL10Ac2g04853	509.406070981127
EL10Ac4g08479	508.92753579368
EL10Ac2g03073	508.786991029258
EL10Ac5g11613	508.64499479121
EL10Ac5g10889	508.544007717521
EL10Ac4g09012	508.333229302136
EL10Ac5g11256	508.126188184016
EL10Ac6g14268	508.035227306155
EL10Ac8g20616	507.779854922328
EL10Ac5g12319	507.674607240654
EL10Ac5g11520	507.357899404104
EL10Ac7g17157	506.947987638455
EL10Ac2g02726	506.310237990785
EL10Ac7g17619	505.709949440852
EL10Ac4g09665	505.254864771763
EL10Ac6g14999	505.070335876142
EL10Ac9g21295	505.058811887482
EL10Ac4g09631	504.917662510823
EL10Ac3g05348	504.568213100598
EL10Ac2g03335	502.648574261173
EL10Ac6g13911	502.475274106016
EL10Ac6g13363	501.980009885136
EL10Ac6g14620	501.792546747323
EL10Ac8g20346	501.553891979439
EL10Ac1g01709	500.907247880374
EL10Ac7g16223	500.905260889706
EL10Ac6g13701	500.4035785324
EL10Ac4g07982	500.036172434766
EL10Ac3g05932	499.444418876143
EL10Ac8g18809	499.17640960921
EL10Ac7g17516	498.452681919463
EL10Ac6g15265	498.430224340985
EL10Ac9g21153	498.337738640693
EL10Ac4g07772	498.309481479084
EL10Ac1g01291	498.204198110201
EL10As2g23257	497.552389571713
EL10Ac5g12062	497.27109273888
EL10Ac5g10705	497.15601070377
EL10As8g23856	497.127320884329
EL10Ac4g10287	495.715102475223
EL10Ac6g14887	495.694206838268
EL10Ac4g09307	495.604750126434
EL10Ac7g15901	495.05104049501
EL10Ac8g18817	495.041981667453
EL10Ac6g15232	494.807172533357
EL10Ac8g18730	494.71675322086
EL10Ac7g16678	494.695322202539
EL10Ac8g18625	494.499676228669
EL10Ac1g00545	494.145705227355
EL10Ac9g21331	493.823222150921
EL10Ac3g07487	493.799682284209
EL10Ac4g10011	493.457777663365
EL10Ac1g00672	493.014454129441
EL10Ac9g22793	492.764214699866
EL10Ac2g03567	491.638778923581
EL10Ac1g01794	491.52839282736
EL10Ac7g15997	491.463260267367
EL10Ac4g09539	491.312445391108
EL10Ac9g22796	491.25105783103
EL10Ac5g12665	490.946972716362
EL10Ac6g14486	489.916859164351
EL10Ac5g11799	489.868472715264
EL10Ac6g15002	489.708831860915
EL10Ac6g15306	489.656367027181
EL10Ac4g08785	489.453611896315
EL10Ac6g14771	488.9351496055
EL10Ac6g14662	488.617516936535
EL10Ac2g02709	487.268270936765
EL10Ac9g22697	486.962756554596
EL10Ac3g05234	485.860930331267
EL10Ac1g00249	485.765436213804
EL10Ac7g17483	485.54146716032
EL10Ac1g01259	485.474603446219
EL10Ac4g08743	485.154487024475
EL10Ac5g12099	484.970081944953
EL10Ac6g14724	484.647118614737
EL10Ac1g01050	484.50131044956
EL10Ac8g20256	483.838616186733
EL10Ac1g01633	482.91822148138
EL10Ac6g13885	482.829993954521
EL10As1g23046	482.771540574211
EL10Ac5g12153	482.389045211702
EL10Ac6g14499	482.249237884189
EL10Ac8g18484	481.973623984465
EL10Ac2g03303	481.788607346411
EL10Ac7g16587	481.467969566822
EL10As7g23814	481.234581997012
EL10Ac3g05658	480.883637738301
EL10Ac2g04398	480.618927762232
EL10As2g23258	480.513718756129
EL10Ac5g12024	480.438885568105
EL10Ac3g05001	480.328631951454
EL10Ac7g17778	480.148224457664
EL10Ac5g11827	480.043964761073
EL10Ac9g21969	479.760555551268
EL10Ac1g01420	478.999776835382
EL10Ac9g21578	478.455533952648
EL10Ac8g18935	478.441668922873
EL10As2g23243	478.078017125951
EL10Ac9g21277	477.111241031325
EL10Ac6g13405	476.796535059297
EL10Ac2g03463	476.183232545689
EL10Ac6g15006	476.134130444317
EL10Ac5g10741	475.87521349505
EL10Ac9g21432	475.633256262
EL10Ac4g09020	475.427621929837
EL10Ac4g07681	475.332994082675
EL10Ac1g00543	475.086029221165
EL10Ac5g11903	474.849396183346
EL10As8g23828	474.599019090842
EL10Ac7g16526	474.571693409062
EL10Ac3g05242	474.568048459289
EL10Ac4g08490	474.435250503658
EL10Ac5g12013	474.333157420344
EL10Ac5g12094	473.791975864069
EL10Ac4g08396	473.448817671427
EL10Ac8g18538	473.075088936886
EL10Ac8g19618	473.016763360899
EL10As1g23056	472.975833689631
EL10Ac1g00102	472.764959369099
EL10Ac6g14595	472.207417459741
EL10Ac7g16307	471.882493647873
EL10Ac2g04690	471.476510457687
EL10Ac4g09537	471.117296956737
EL10Ac9g22701	471.090213693988
EL10Ac8g19008	470.273764921972
EL10Ac8g18577	469.72677210086
EL10Ac9g21300	468.83587019415
EL10Ac5g11941	468.612213311875
EL10As2g23185	468.532307484152
EL10Ac2g04454	468.312408993775
EL10Ac6g14845	467.150149143182
EL10Ac3g07418	467.046403959616
EL10Ac6g15291	467.028117026548
EL10Ac4g09544	466.824788867671
EL10Ac7g17560	466.698651247154
EL10Ac4g10262	465.939446808469
EL10Ac2g02846	465.87734180698
EL10Ac8g19614	465.801431034103
EL10Ac8g20049	465.597327558678
EL10Ac5g12026	465.265989720644
EL10Ac6g14199	465.224941315197
EL10Ac4g09628	464.329727723661
EL10Ac3g05813	463.606635523303
EL10Ac5g11219	462.967653770938
EL10Ac3g05825	462.495613579313
EL10Ac3g05079	461.280266251595
EL10Ac3g05290	460.741273517175
EL10Ac4g08996	460.517756129315
EL10Ac9g22290	459.468301339099
EL10Ac4g08019	459.1399944489
EL10Ac9g21278	458.73139537511
EL10Ac8g19734	458.459600488002
EL10Ac1g01222	457.752789317599
EL10Ac2g04567	457.630688864422
EL10Ac7g16688	457.609975080504
EL10Ac2g03778	457.60842635441
EL10Ac4g08712	457.48036636277
EL10Ac5g12240	457.184203334521
EL10Ac6g15335	457.03891271234
EL10Ac1g00119	456.781043922449
EL10Ac1g01591	456.650015668645
EL10Ac6g13905	456.333568818162
EL10Ac7g16281	456.314558958324
EL10Ac6g15161	455.02745791052
EL10Ac3g05591	455.015526715958
EL10Ac4g09917	454.858143249748
EL10Ac8g19279	454.629801577663
EL10Ac7g15888	454.364216188764
EL10Ac6g13107	454.030178867137
EL10Ac5g12330	453.402101412877
EL10Ac6g13091	453.094601367721
EL10Ac3g05868	452.395697853981
EL10Ac5g12833	452.021534316387
EL10Ac3g05886	451.33797273174
EL10Ac4g07991	451.060328367176
EL10Ac6g14319	450.788780474558
EL10Ac1g00398	450.512596847553
EL10Ac6g14611	450.366832643858
EL10Ac7g15967	450.317957959675
EL10Ac2g03388	450.221877688021
EL10Ac6g14412	449.882694661163
EL10Ac8g19294	449.785766730844
EL10Ac7g16216	449.597341345015
EL10Ac1g00861	449.514254364357
EL10Ac9g20988	449.499664308081
EL10As8g23873	449.423230914917
EL10Ac7g16742	449.408189055133
EL10Ac4g09426	448.911159416138
EL10Ac6g13109	448.660995488567
EL10Ac4g09967	447.5691715641
EL10Ac4g08678	447.410605583602
EL10Ac7g17245	446.731724204598
EL10Ac8g19394	446.699740658248
EL10Ac3g05793	446.479865772484
EL10Ac6g13403	446.419605554954
EL10Ac2g03460	446.381165947176
EL10Ac5g12605	445.257922769385
EL10Ac4g08170	445.158084126086
EL10Ac7g16079	445.031638861234
EL10Ac4g09084	444.963329498916
EL10Ac7g16126	444.613447184386
EL10Ac5g11483	444.607213553364
EL10Ac3g05295	444.278843239043
EL10Ac4g09055	444.231742712034
EL10Ac6g14693	444.184419411201
EL10Ac4g08339	443.843485076766
EL10Ac2g04280	443.214428098013
EL10Ac8g18975	442.913320623522
EL10Ac4g09635	442.370964281534
EL10Ac4g10212	441.979436277908
EL10Ac1g01961	441.817568248012
EL10Ac2g03255	441.352617327753
EL10Ac5g11270	440.883781640905
EL10Ac4g07733	440.636351859509
EL10Ac1g01673	440.390059804616
EL10Ac4g07774	440.387575928303
EL10Ac2g04650	440.247996043994
EL10Ac4g08016	440.059706685812
EL10Ac4g07918	439.769038320332
EL10Ac6g15515	439.677759527704
EL10Ac4g08477	439.355558907396
EL10Ac6g15675	439.322172464374
EL10Ac2g04778	439.182075729785
EL10Ac2g04438	438.864960241017
EL10Ac1g00082	438.60173308021
EL10Ac6g13219	438.581525372922
EL10Ac7g17280	438.549988233296
EL10Ac7g17960	437.992830544827
EL10Ac2g03101	437.306191897932
EL10Ac3g05521	437.111371120376
EL10Ac7g16214	436.823292917359
EL10Ac2g02705	436.659168825136
EL10Ac6g14840	436.467258426449
EL10Ac1g01803	436.138322124384
EL10Ac1g00153	436.085131073436
EL10Ac2g04846	435.653857950218
EL10Ac9g21557	435.580936560677
EL10Ac2g03321	435.44676357959
EL10Ac7g17998	435.159798862655
EL10Ac5g12882	434.877402037209
EL10Ac6g14994	434.747259842937
EL10Ac8g18896	434.716456880113
EL10Ac8g19259	434.462171076296
EL10Ac2g02724	433.960575322145
EL10Ac7g16703	433.504573366719
EL10Ac9g22282	433.113602200643
EL10Ac6g15527	432.961641132036
EL10Ac8g19396	432.849606777623
EL10Ac7g16234	432.479015759271
EL10Ac1g01197	432.42825196786
EL10Ac7g16760	432.296510902925
EL10Ac3g07331	432.134749402123
EL10Ac1g00879	431.989695382944
EL10Ac4g07580	431.935439766014
EL10Ac6g13960	431.431949176277
EL10Ac5g11490	431.249732719528
EL10Ac6g15304	431.170775476832
EL10Ac1g01099	431.089756734391
EL10Ac3g05512	430.797127751599
EL10Ac8g19741	430.769488528685
EL10Ac9g20717	430.432952121102
EL10Ac7g17729	430.108354354192
EL10Ac1g00421	429.01123692369
EL10Ac1g00498	427.360815943059
EL10Ac2g03747	426.877204270735
EL10Ac3g05254	426.749072385508
EL10Ac4g07675	426.536012482132
EL10Ac6g15163	426.139516144911
EL10Ac5g10672	426.111024047394
EL10Ac1g01671	426.070239447323
EL10As5g23502	425.860455041162
EL10Ac7g15864	425.81035911675
EL10Ac8g20577	425.294073899626
EL10Ac4g09079	425.277230311219
EL10As1g23091	425.213968982988
EL10Ac6g13189	425.023094470774
EL10Ac8g20618	424.774030640152
EL10Ac8g18950	424.520385783999
EL10Ac5g12371	424.313767912118
EL10Ac9g21731	423.662483033834
EL10Ac5g11577	423.481674504836
EL10Ac6g15746	423.392806788696
EL10Ac3g05170	422.511962746095
EL10Ac8g18768	422.488698948189
EL10Ac4g09428	422.355549278847
EL10Ac9g22700	422.055574395694
EL10Ac8g18505	421.873724730213
EL10Ac4g09667	420.765616093931
EL10Ac5g11581	420.702988532883
EL10Ac9g22827	420.618704932732
EL10Ac2g02569	420.433358904589
EL10Ac7g16304	420.327471951321
EL10Ac6g14933	419.831545883508
EL10Ac1g01245	419.369231582875
EL10Ac4g07866	419.213112824898
EL10Ac1g00687	418.561071502766
EL10Ac4g08005	418.442343885505
EL10Ac1g02210	418.353293717057
EL10Ac2g04156	418.321932168339
EL10Ac4g10242	418.302475607489
EL10Ac5g11430	418.28245086129
EL10Ac5g12913	418.047892969143
EL10Ac8g18593	418.046382199678
EL10Ac1g01851	417.476347713117
EL10Ac6g13296	417.220784284458
EL10Ac6g14607	417.06747289769
EL10Ac3g05893	416.890960526798
EL10Ac5g12197	416.516179856109
EL10Ac1g00914	416.138927814368
EL10Ac9g21672	416.031044573517
EL10Ac1g01621	415.409289059693
EL10Ac9g21426	415.366472191679
EL10Ac7g15980	415.171120182964
EL10Ac3g06634	414.991138280735
EL10Ac5g12190	414.914795402393
EL10Ac7g16912	414.885630070654
EL10Ac3g05564	414.559612483018
EL10Ac7g17192	413.443213731316
EL10Ac4g09047	413.05271869205
EL10Ac8g18763	412.993075852862
EL10Ac8g19257	412.449001776574
EL10Ac2g04345	412.388513591425
EL10Ac6g14562	411.543281123653
EL10Ac3g05029	411.494413188367
EL10Ac3g05236	410.637036661519
EL10Ac7g17272	410.515806630421
EL10Ac6g15176	410.277115610896
EL10Ac6g15316	409.996870809118
EL10Ac7g17835	409.89710439407
EL10Ac6g14161	409.855556615792
EL10Ac2g03578	408.99890245081
EL10Ac5g12773	408.473985057826
EL10Ac3g05605	408.401802767597
EL10Ac3g07427	408.365075216018
EL10Ac3g05182	407.899879021922
EL10Ac6g14219	407.791710007649
EL10Ac4g09482	407.634099847352
EL10As3g23368	407.61933294308
EL10Ac9g20830	407.59971928024
EL10Ac2g04243	406.478062974147
EL10Ac3g06025	406.39454339063
EL10Ac2g03709	405.677244312344
EL10Ac4g08715	405.563985527801
EL10Ac2g04587	405.431094931694
EL10Ac7g17819	405.377182849934
EL10Ac7g16563	404.93319433738
EL10Ac5g11031	404.515404925013
EL10Ac3g07322	403.961286418578
EL10Ac6g13710	403.606408695949
EL10Ac8g18773	403.240153933803
EL10Ac5g11535	403.238618383724
EL10Ac2g04857	402.954141134132
EL10Ac9g21795	402.944442663616
EL10Ac7g16295	402.036305449704
EL10Ac7g17995	401.824409714656
EL10Ac4g09688	401.614695035914
EL10Ac6g15545	401.574772870798
EL10Ac1g00079	400.480306043905
EL10Ac6g14075	400.055791388074
EL10Ac5g12922	399.093230765968
EL10Ac5g10507	398.91886981015
EL10Ac1g01087	398.857043971288
EL10Ac7g16205	398.650299249282
EL10Ac4g10330	398.645732571631
EL10Ac6g15614	398.570275539361
EL10Ac3g05576	398.30456666591
EL10Ac3g05656	397.660076850771
EL10Ac8g18973	397.532113640639
EL10Ac9g21276	397.346453682753
EL10Ac4g07744	397.033914446982
EL10Ac8g19411	396.790890375811
EL10Ac5g11622	396.549248253585
EL10Ac2g02462	396.440809089975
EL10Ac6g15280	396.331166370853
EL10Ac1g00893	396.19579788555
EL10Ac4g08677	395.675298253439
EL10Ac1g01712	395.413807356628
EL10Ac6g14822	395.025646566267
EL10Ac4g09767	394.911277024278
EL10As6g23684	394.45779450622
EL10Ac4g07904	394.312698360642
EL10Ac4g09595	393.946545616681
EL10Ac4g09353	392.736246777024
EL10Ac9g21495	392.481058065657
EL10Ac5g12768	392.15368544495
EL10Ac8g18341	392.037815798851
EL10Ac5g11102	391.577427103894
EL10Ac3g05380	391.217973940006
EL10Ac5g12082	390.676543320765
EL10Ac3g07471	390.620599503641
EL10Ac3g05028	390.303671231501
EL10Ac1g00678	390.183825585172
EL10Ac2g02583	389.747221038718
EL10Ac5g11603	389.540290098695
EL10Ac3g07377	389.481207570931
EL10Ac4g09402	389.250157036619
EL10Ac1g00868	388.99832454219
EL10Ac5g11367	388.450753602238
EL10Ac2g02635	388.01291057226
EL10Ac3g05954	387.321069059104
EL10Ac6g13803	387.066801213426
EL10Ac9g21089	387.054800830353
EL10Ac4g10281	386.63386228246
EL10Ac4g07736	386.475339721078
EL10Ac4g08174	386.003426801508
EL10Ac5g11610	385.912803146972
EL10Ac5g11116	385.626866788401
EL10Ac5g11894	385.566628629832
EL10Ac4g10276	385.322908718906
EL10Ac6g15529	384.829795722306
EL10Ac8g18332	384.510055230233
EL10Ac8g18743	384.476866467575
EL10Ac3g05890	384.276648387237
EL10Ac4g09905	382.487024557644
EL10Ac2g03553	382.267567738613
EL10Ac7g16434	382.141622953564
EL10Ac6g14637	382.107889711715
EL10Ac4g10110	382.076050926076
EL10Ac7g18152	381.344798078247
EL10Ac8g18961	380.82511721712
EL10Ac4g10351	380.80437554392
EL10Ac3g05805	380.314601595261
EL10Ac2g02637	379.997489410251
EL10Ac6g13326	379.869050113586
EL10Ac8g19251	379.79647871099
EL10Ac8g20000	377.875240700642
EL10Ac5g12245	377.741080177738
EL10As8g23907	377.206444028133
EL10Ac5g12653	376.438212166258
EL10Ac7g17260	375.581015415325
EL10Ac4g07676	375.065489280135
EL10Ac9g20726	374.901140720462
EL10Ac9g21534	374.848952127306
EL10Ac8g19252	374.283743509355
EL10Ac1g00114	374.241511207868
EL10Ac1g00761	374.048900871552
EL10Ac9g20804	373.742481102851
EL10As6g23648	373.549027320029
EL10Ac3g05131	372.440443262121
EL10Ac8g18681	372.35445037874
EL10Ac4g09545	371.956346634842
EL10Ac5g11478	371.92325202495
EL10Ac6g13372	371.7628986669
EL10Ac6g13729	371.654374582853
EL10Ac6g14566	371.337229066949
EL10Ac2g04343	371.207471184044
EL10Ac6g13207	370.872901298636
EL10Ac5g11005	370.680504227706
EL10Ac9g21654	370.593535835515
EL10Ac1g01747	370.541156440979
EL10Ac4g09632	369.998470664798
EL10Ac2g04723	369.898356435155
EL10Ac7g16225	369.57123673038
EL10Ac2g03735	369.254566821207
EL10Ac3g05211	369.182591960066
EL10Ac3g05994	369.093338172293
EL10Ac1g00669	368.670126971891
EL10Ac3g06825	367.981987479146
EL10Ac9g21542	367.833372987711
EL10Ac4g07575	367.581234569673
EL10Ac2g04689	367.295585610032
EL10Ac2g04182	366.629596176952
EL10Ac5g12280	366.613352179307
EL10Ac8g18397	366.48014074678
EL10Ac2g04151	366.296754905668
EL10Ac8g20381	366.046483387494
EL10Ac3g06592	365.909763582082
EL10Ac2g04652	365.456982587931
EL10Ac7g15978	365.042290872421
EL10Ac6g14727	364.836089620528
EL10Ac4g10221	364.726164148841
EL10Ac8g18297	363.953846689248
EL10Ac9g21268	363.655528747361
EL10Ac7g17358	363.627083020096
EL10Ac5g11290	363.316994853108
EL10Ac9g22653	363.040008027494
EL10Ac1g01903	362.524483245911
EL10As4g23414	362.415909989419
EL10Ac6g15482	361.994256805194
EL10Ac7g17026	361.626604163906
EL10Ac5g12134	361.470119073405
EL10Ac6g13855	361.456515726339
EL10Ac5g11657	360.958413407068
EL10Ac1g00268	360.866217547499
EL10Ac2g03496	360.549719616371
EL10Ac2g04631	360.227374294089
EL10Ac2g04747	360.035941531821
EL10Ac8g18344	360.035504223257
EL10Ac3g06052	359.799402358907
EL10Ac8g18958	359.697668769787
EL10Ac5g11966	359.626641393781
EL10Ac9g22507	359.550235043218
EL10Ac9g20788	359.472593536675
EL10Ac5g10445	359.266693984677
EL10Ac8g18323	358.567277313458
EL10Ac5g12609	358.490979309153
EL10Ac6g14633	357.827548432206
EL10Ac7g16150	357.6114482327
EL10Ac4g09397	357.111477844541
EL10Ac5g11823	356.827991062664
EL10As12g24005	356.505117945179
EL10Ac5g10450	356.112028086915
EL10Ac6g14987	355.902034197437
EL10Ac1g00517	354.592119300296
EL10Ac8g20385	354.348103115633
EL10Ac6g14022	354.107326111604
EL10Ac2g03318	354.04973274857
EL10Ac3g05396	353.210146037987
EL10Ac5g12327	353.169818602
EL10Ac1g00109	353.058554463361
EL10Ac5g11531	352.586025185508
EL10Ac2g03683	352.202672753581
EL10Ac5g12294	351.700305625286
EL10Ac1g00765	351.524715189839
EL10Ac2g03212	351.391643214051
EL10Ac4g10266	351.098633754661
EL10Ac4g09728	350.961944268171
EL10Ac9g22228	350.275890856653
EL10Ac6g14073	349.746022851474
EL10Ac4g07730	349.702755473474
EL10Ac9g21745	349.652784887758
EL10Ac7g17365	349.626054628157
EL10Ac9g21698	349.548375512025
EL10As6g23687	348.941587727216
EL10Ac9g21041	348.416934253965
EL10Ac9g22899	348.031476192688
EL10Ac8g19027	347.927915375699
EL10Ac9g21546	347.822116737612
EL10Ac3g05509	347.576232794475
EL10Ac3g05822	346.953977015558
EL10Ac1g00721	346.461974122873
EL10Ac5g11734	346.451785746908
EL10Ac5g13007	346.278224837662
EL10Ac5g11891	346.255543024556
EL10Ac7g17703	346.047150273118
EL10Ac5g10419	345.984008847937
EL10Ac3g05206	345.945088429711
EL10Ac3g05060	345.853311087952
EL10Ac4g09913	345.423084898673
EL10Ac8g18448	345.372572186297
EL10Ac7g17211	345.303149299405
EL10Ac8g19248	344.407034780083
EL10Ac9g21548	344.182096067422
EL10Ac9g22225	343.946824656643
EL10Ac9g22197	343.850728765747
EL10Ac9g21074	343.194603616559
EL10Ac3g05952	342.617240019777
EL10As4g23384	342.389934624177
EL10Ac8g19670	341.804562043125
EL10Ac8g19579	341.625415446021
EL10Ac3g05927	341.255103731372
EL10Ac6g13968	340.937336886721
EL10Ac8g19041	340.28110899459
EL10Ac8g18571	340.278611449794
EL10Ac6g14641	339.849037345182
EL10Ac4g09124	339.836137480329
EL10Ac9g21161	339.501792878669
EL10Ac3g05901	339.221584859768
EL10Ac4g10106	339.055541698545
EL10Ac5g11717	339.013100250673
EL10Ac1g00959	339.01000245338
EL10Ac4g08009	338.892998581606
EL10Ac3g07327	338.665239816728
EL10Ac9g22372	338.552817249236
EL10As1g23092	338.497281042095
EL10Ac4g07578	338.307078791798
EL10Ac1g01198	338.192861105147
EL10Ac1g02307	338.146710813888
EL10Ac5g11775	337.919233291199
EL10Ac8g19322	337.917566536702
EL10Ac4g07531	337.682928020355
EL10Ac2g03733	337.421197183866
EL10Ac5g11557	337.35370259884
EL10Ac6g13796	337.200836194296
EL10Ac8g18920	336.931472905045
EL10Ac6g15727	336.89373194687
EL10Ac2g04890	336.628822756825
EL10Ac7g17976	336.30267722628
EL10Ac1g00899	336.275899956769
EL10Ac5g12244	336.075666224991
EL10Ac7g16583	335.945611308201
EL10Ac6g14603	335.756146538785
EL10Ac1g01630	335.692932666904
EL10Ac8g18937	335.679837603505
EL10Ac7g16743	335.443635298194
EL10As8g23870	335.232403478
EL10Ac9g21210	334.609176577267
EL10Ac1g00051	334.568223554304
EL10Ac2g04637	334.289945851984
EL10Ac7g17674	334.123798507737
EL10Ac4g09407	334.106481855008
EL10Ac5g11383	333.986798475242
EL10Ac9g22771	333.012774290233
EL10Ac2g03571	332.918977936902
EL10Ac2g04198	332.731030231741
EL10Ac6g14759	332.087499842695
EL10Ac6g14385	331.409785356914
EL10Ac2g03720	331.111071953504
EL10Ac4g09331	331.073872886018
EL10Ac6g13691	330.99618843333
EL10Ac9g21953	330.91685427201
EL10Ac3g05577	330.646173154573
EL10Ac7g17651	330.077654314963
EL10Ac1g00154	329.740175144596
EL10Ac3g06381	329.433355401331
EL10Ac6g14639	329.373095571121
EL10Ac8g20263	329.328667565124
EL10Ac2g02632	329.24859635216
EL10Ac7g16197	329.057938710748
EL10Ac9g21977	328.838766186806
EL10Ac2g03451	328.290751074381
EL10Ac7g17626	328.173297913218
EL10Ac5g12862	327.82673830113
EL10Ac4g09583	327.730164234102
EL10Ac2g04876	327.550988943183
EL10Ac5g12254	327.304154164889
EL10Ac6g15740	327.119216504651
EL10Ac7g17642	326.966494713026
EL10Ac2g03056	326.964078426777
EL10Ac9g21054	326.747063097167
EL10Ac9g21999	326.605641362543
EL10Ac7g16226	326.551444197621
EL10Ac3g05261	326.494038362902
EL10Ac1g00098	326.354890567614
EL10Ac3g06152	325.998495739046
EL10Ac7g17490	325.827853895639
EL10Ac8g20399	325.29228663327
EL10Ac4g09056	325.113828671605
EL10As7g23766	324.99194668614
EL10As2g23199	324.490362859577
EL10Ac7g17334	324.402194885484
EL10Ac3g05560	324.18318135049
EL10Ac6g14829	323.466132165316
EL10Ac2g04820	322.805516170959
EL10Ac1g01697	322.632883001161
EL10Ac7g16191	322.51239079332
EL10Ac4g09741	321.846665372777
EL10Ac6g14614	321.802588043687
EL10Ac2g04832	321.714546321333
EL10Ac7g18057	321.48361795604
EL10Ac5g11275	320.878881131482
EL10Ac1g02013	320.651750948276
EL10Ac5g10862	320.464685855572
EL10Ac9g20871	320.178072355184
EL10Ac9g22097	319.894060721078
EL10Ac2g03592	319.785338139378
EL10Ac6g14821	319.611675569347
EL10Ac5g12490	319.088371175186
EL10Ac8g19649	318.774848062498
EL10Ac9g21873	318.628554732621
EL10Ac8g20546	318.225114700233
EL10Ac5g11885	317.124710400206
EL10Ac9g21942	316.906087769236
EL10Ac4g09413	316.427281780401
EL10Ac5g12222	316.396601047531
EL10Ac6g14824	316.395038508483
EL10Ac4g08134	316.32432863044
EL10Ac7g16409	316.240652020215
EL10Ac4g10377	316.160061913004
EL10Ac6g14636	315.96459534484
EL10Ac4g07710	315.769292317043
EL10Ac9g21433	315.603827851996
EL10Ac7g16637	315.168705086839
EL10Ac8g20570	314.426764718778
EL10Ac3g06096	314.388095083121
EL10Ac4g10352	314.171178130066
EL10Ac4g07573	314.132080654811
EL10Ac9g22309	313.895295598109
EL10Ac5g12353	313.767182010857
EL10Ac4g07739	313.671826331407
EL10Ac2g02701	313.15082396136
EL10Ac3g05105	313.053009242965
EL10As6g23677	312.97465027789
EL10Ac1g00709	312.538216595044
EL10Ac6g14456	312.289718293054
EL10Ac8g19237	312.245376048539
EL10Ac7g17689	312.012804826841
EL10Ac1g00208	311.936881873728
EL10Ac7g17604	311.689157209032
EL10Ac4g10102	311.225809719842
EL10Ac2g02776	310.977940739499
EL10Ac6g14610	310.449046138279
EL10Ac5g11084	309.749767062793
EL10Ac1g00120	309.509154387869
EL10Ac4g07519	309.076715123282
EL10Ac6g13870	308.930287987994
EL10Ac5g12543	308.759392439429
EL10Ac8g18506	308.19599182966
EL10Ac4g08175	308.179328245094
EL10Ac2g03161	308.123754494852
EL10Ac2g02845	308.009481184203
EL10Ac7g17209	307.859278547939
EL10Ac2g04459	307.312627330142
EL10Ac5g10730	307.254690655058
EL10Ac4g07773	307.201468034854
EL10Ac8g18596	306.885962497974
EL10Ac7g16208	306.541606794601
EL10Ac5g11321	306.518506790766
EL10Ac3g05559	306.119502604031
EL10Ac1g00719	305.922110325159
EL10Ac5g11054	305.875149415145
EL10Ac5g11117	305.842954529841
EL10Ac6g14605	305.757456080476
EL10Ac5g11840	305.639231407435
EL10Ac1g00871	305.530121017467
EL10Ac4g07849	305.345343464229
EL10Ac1g01185	305.108182527614
EL10Ac8g18438	304.957004336435
EL10Ac5g12209	304.865913579787
EL10Ac8g18529	304.528529401541
EL10Ac6g15732	304.039776521952
EL10Ac2g03031	303.869814030832
EL10Ac4g08211	303.725337953227
EL10Ac4g08447	303.607428441549
EL10Ac1g00463	303.530837470928
EL10Ac4g10161	303.416066914827
EL10Ac2g02896	303.336360798524
EL10Ac8g20632	303.222039622365
EL10Ac7g17721	303.212815714861
EL10Ac6g15057	303.157386186061
EL10Ac7g16869	302.902665848391
EL10Ac4g09912	302.806666745065
EL10Ac8g19035	302.661351443633
EL10Ac9g20780	302.031501030585
EL10Ac4g08088	301.767419144771
EL10Ac4g09722	301.320050995659
EL10Ac5g12368	300.900069310008
EL10Ac9g22966	300.610593135302
EL10As1g23124	300.543580340507
EL10Ac1g00887	300.484988095596
EL10Ac4g08780	299.617195723568
EL10As2g23281	299.011851202493
EL10Ac5g11659	298.843457350797
EL10Ac1g00015	298.783161985675
EL10Ac8g19006	298.094273814206
EL10Ac1g01429	298.039315274077
EL10Ac1g00328	298.003394465178
EL10Ac2g04885	297.794804643514
EL10Ac2g04903	297.527981088814
EL10Ac5g10931	297.498114032298
EL10Ac4g09633	296.955284718824
EL10Ac6g15729	296.555560843409
EL10Ac6g14649	296.415887430131
EL10As5g23600	296.218256638852
EL10Ac6g15582	296.117963975984
EL10Ac2g03287	295.725111845536
EL10Ac5g12363	295.707653593585
EL10Ac7g15860	295.689216296188
EL10Ac6g15322	295.49381234671
EL10Ac2g03631	295.112883733781
EL10Ac6g13910	295.091600339551
EL10Ac4g08716	295.047582941375
EL10Ac9g21729	295.006273350843
EL10Ac9g22271	294.831238715517
EL10Ac1g00963	294.658481355114
EL10Ac9g21894	294.480043094245
EL10Ac9g20786	294.078764345166
EL10Ac1g00965	293.975658457705
EL10Ac5g11307	293.507079478187
EL10Ac2g03772	293.496681571687
EL10Ac5g12635	293.159201277417
EL10Ac8g18286	292.76182547631
EL10Ac8g18265	292.524491875291
EL10Ac4g07989	292.340446789518
EL10Ac2g04391	292.052243575349
EL10Ac1g00362	291.816303847236
EL10Ac9g22964	291.765035858152
EL10Ac4g09525	291.729471229368
EL10Ac4g08058	291.505193858637
EL10Ac6g14881	291.301413604379
EL10Ac9g22212	290.984773328616
EL10Ac1g00848	290.613226159176
EL10Ac7g16590	290.597900331788
EL10Ac4g08985	290.517780972491
EL10Ac5g10979	290.200737338172
EL10Ac4g09503	290.112366480718
EL10Ac4g10145	289.955864190426
EL10Ac2g04296	289.942431663283
EL10Ac5g11095	289.116983414956
EL10Ac9g21608	288.801149698307
EL10Ac4g09928	288.709670926389
EL10Ac1g00869	288.358623375205
EL10Ac1g00501	288.027833820891
EL10Ac5g11833	287.887061516044
EL10Ac3g05539	287.791077510819
EL10Ac5g12528	287.787622678562
EL10Ac7g16690	287.576893266187
EL10Ac6g14612	287.300552161291
EL10Ac8g19821	287.250924322187
EL10Ac3g05178	287.219145386772
EL10Ac4g10278	287.13752205315
EL10Ac3g05749	287.133096345511
EL10Ac5g12918	286.831608696368
EL10Ac5g10415	286.331356396559
EL10Ac2g03721	285.933312283211
EL10Ac7g15994	285.724133557631
EL10Ac4g09076	285.684611081198
EL10Ac2g02981	285.504026737777
EL10Ac7g17719	285.479676292714
EL10Ac6g14409	285.339759251432
EL10Ac3g05040	285.323755742253
EL10Ac2g04413	285.254963003079
EL10Ac1g00418	285.142320566777
EL10Ac9g21813	285.015889725659
EL10Ac1g00080	284.650456147245
EL10Ac2g03282	284.512297902763
EL10Ac2g02936	284.429358719464
EL10Ac5g11361	284.340633057384
EL10Ac9g22963	284.061772204856
EL10Ac1g00043	283.761421967495
EL10Ac2g02475	283.517308950186
EL10Ac8g18314	283.493968179087
EL10Ac3g05572	283.398821341726
EL10Ac6g15179	283.28053325172
EL10Ac7g16178	283.05610827753
EL10As5g23576	282.899558876154
EL10Ac8g19818	282.246617927468
EL10Ac6g14533	282.178404026899
EL10Ac4g08003	281.575004048647
EL10Ac2g04622	281.571003136335
EL10Ac9g21362	281.459467195113
EL10Ac7g17153	281.457988252943
EL10Ac5g10686	281.270951752125
EL10Ac5g11500	281.048502013814
EL10Ac4g09108	280.96789582173
EL10Ac6g14604	280.916533407434
EL10Ac3g05741	280.879265809026
EL10Ac6g15134	280.704082963965
EL10Ac8g18298	280.582992452551
EL10Ac6g14753	280.489822824391
EL10Ac3g07451	280.258718554799
EL10Ac5g11032	280.138195569415
EL10Ac9g21867	280.137243995352
EL10Ac6g13695	279.869099872018
EL10Ac1g01749	279.779169339118
EL10Ac6g13256	279.745641631327
EL10Ac7g17486	279.244697667337
EL10Ac5g11961	279.227983291034
EL10Ac9g21811	279.147603198954
EL10Ac9g21525	278.832902568261
EL10Ac7g17361	278.489508035933
EL10Ac3g05773	278.362771382742
EL10Ac9g21263	277.95074201527
EL10Ac5g11140	277.797375572964
EL10Ac3g05968	277.713103834119
EL10Ac2g04311	277.269956415588
EL10Ac1g01866	277.112603772175
EL10Ac5g11134	276.669591417008
EL10Ac5g11131	276.552134146838
EL10Ac1g01283	276.48221384272
EL10Ac8g18574	276.284001748185
EL10Ac5g12598	276.245204755719
EL10Ac9g21750	276.057332752322
EL10Ac2g04715	275.805978742281
EL10Ac4g08478	275.803227860403
EL10Ac9g22850	274.74569962651
EL10Ac4g09703	274.481028166973
EL10Ac7g15932	274.47295220734
EL10Ac9g21616	273.894160879028
EL10Ac7g17839	273.812679648485
EL10Ac3g05142	273.653323670411
EL10Ac8g19435	273.531818714877
EL10Ac4g07645	273.17308707831
EL10Ac4g10074	272.855418530737
EL10Ac4g09605	272.67325066417
EL10Ac6g15088	272.66950167398
EL10Ac1g01255	272.58961449099
EL10Ac9g21453	272.042269627245
EL10Ac3g04930	271.416686388674
EL10Ac1g00889	271.208555805652
EL10Ac3g05549	271.170500069006
EL10Ac9g21010	271.087002610308
EL10Ac3g05056	271.008143353755
EL10Ac5g11453	270.779092925611
EL10Ac5g11112	270.624643907322
EL10Ac3g06691	270.442265862486
EL10Ac5g11570	270.352114298031
EL10Ac7g16706	270.241161888473
EL10Ac5g10527	270.240585364967
EL10Ac1g01481	269.525916068369
EL10Ac5g10985	269.481467626902
EL10Ac6g14284	269.32207785623
EL10Ac5g11616	269.069031168467
EL10Ac1g00565	268.776619550926
EL10Ac8g18867	267.829885392356
EL10Ac9g21067	267.786626139588
EL10Ac2g04137	267.698156581302
EL10Ac2g04707	267.592122237236
EL10Ac4g07693	267.437299242128
EL10Ac5g11030	267.101569598093
EL10Ac1g01365	266.997882541457
EL10Ac4g10360	266.861579822091
EL10Ac1g00760	266.579703243148
EL10Ac7g16803	266.395460474885
EL10Ac7g15908	265.840508989346
EL10Ac3g06362	265.518208654083
EL10Ac6g14782	265.366787093974
EL10Ac1g01626	265.304151894776
EL10Ac8g19239	265.205974900465
EL10Ac9g21511	264.270204336263
EL10Ac2g03545	264.071303701983
EL10Ac2g03555	264.029450985327
EL10Ac3g05839	263.955261828465
EL10Ac5g12091	263.780018535936
EL10Ac7g16856	263.701555055293
EL10Ac6g15154	263.307523681522
EL10Ac6g13959	263.251190811435
EL10Ac2g03411	262.957151314105
EL10Ac9g21732	262.954484841875
EL10Ac4g08680	262.369150013844
EL10Ac4g07868	262.262548377411
EL10Ac6g13930	261.933170259887
EL10Ac2g02658	261.880518912838
EL10Ac6g14666	261.516744723539
EL10Ac3g05598	261.423838936527
EL10Ac6g15273	261.412159286557
EL10Ac8g18520	261.170383353626
EL10Ac6g15175	260.93079896066
EL10Ac9g21686	260.930482415106
EL10Ac9g20722	260.606488772339
EL10Ac2g02720	260.546187808182
EL10Ac4g10007	260.385513044287
EL10Ac8g18623	260.310191518466
EL10Ac6g14799	259.987180542623
EL10Ac2g04105	259.927767328465
EL10Ac1g01053	259.729306754575
EL10Ac5g12921	259.312957831057
EL10Ac5g11977	258.830485210651
EL10Ac3g05038	258.774931065763
EL10Ac5g12880	258.608618210967
EL10Ac3g07038	258.468838649044
EL10Ac1g01824	258.426558348578
EL10Ac4g09830	257.817549434559
EL10Ac4g09460	257.696355112934
EL10Ac6g14043	257.681645326126
EL10Ac9g21806	257.376436517865
EL10Ac5g11050	256.871740463486
EL10Ac1g01515	256.102935166021
EL10Ac4g09658	255.951611247157
EL10Ac1g01106	255.465632207136
EL10Ac5g11305	255.095179036394
EL10Ac7g17810	255.093800631455
EL10Ac4g09945	254.784690901867
EL10Ac6g15295	254.730294983253
EL10Ac5g11224	254.625916931016
EL10Ac7g16722	254.518401757518
EL10Ac2g02409	254.202021400213
EL10Ac8g18653	254.161455711892
EL10Ac8g20133	254.133856751798
EL10Ac9g21396	253.972830151974
EL10Ac2g03689	253.772954347734
EL10Ac3g05216	253.312837478361
EL10Ac5g12540	253.17430335667
EL10Ac1g01225	253.020488017115
EL10Ac4g08802	252.981997246292
EL10Ac3g05891	252.85461846534
EL10Ac8g19707	252.428229983684
EL10Ac6g15021	252.385312513562
EL10Ac2g03326	252.135206646913
EL10As6g23638	251.834349117595
EL10Ac6g14432	251.776926006559
EL10Ac8g18340	251.558372796065
EL10Ac5g10590	251.553481285277
EL10Ac4g10232	251.544579246334
EL10Ac3g05820	251.516056014939
EL10Ac7g16247	251.265734198624
EL10Ac7g16491	250.743046609904
EL10Ac8g20463	250.631094956914
EL10Ac6g15165	250.296418327597
EL10Ac2g04799	250.1483200354
EL10Ac8g20292	250.073360195038
EL10Ac7g17289	250.033309296793
EL10Ac6g13792	249.983825387787
EL10Ac8g20216	249.78086032705
EL10As4g23415	249.516893668074
EL10Ac3g05238	249.462510576215
EL10Ac5g12029	249.387586898021
EL10Ac1g00885	248.926849898814
EL10Ac4g10251	248.597866119554
EL10Ac4g07912	248.364737751833
EL10Ac1g00266	248.187597246664
EL10Ac1g02183	247.743744998298
EL10Ac6g14942	247.403262773906
EL10Ac9g21598	247.371530751597
EL10Ac5g12161	247.346675238629
EL10Ac3g06143	247.248925734623
EL10Ac2g04074	247.020813075182
EL10Ac2g03963	246.818649238541
EL10Ac6g15290	246.664555862996
EL10Ac5g12096	246.442638581588
EL10Ac4g10008	246.396872982228
EL10Ac6g15266	246.041197962032
EL10As8g23859	245.860502264006
EL10Ac6g13274	245.844356385166
EL10Ac3g05317	245.78732169815
EL10Ac2g02400	245.707849478954
EL10Ac4g08793	245.675059909548
EL10Ac6g14673	245.626621008784
EL10Ac9g21823	245.357478437132
EL10Ac5g11010	245.289125629838
EL10Ac3g05393	244.929454780516
EL10Ac7g16298	244.859823686208
EL10Ac8g19902	244.325953320772
EL10Ac2g02932	243.957962200786
EL10Ac7g17098	243.159636299627
EL10Ac7g16106	242.824379832716
EL10Ac2g02479	242.698513994683
EL10Ac4g09774	242.259353769891
EL10Ac2g03307	242.220224497451
EL10Ac7g17370	242.118679495469
EL10Ac3g05339	241.704945277643
EL10Ac3g05471	241.510394141414
EL10Ac7g17244	241.265786611982
EL10Ac5g11594	240.962866123568
EL10Ac7g17113	240.807313756807
EL10Ac5g12439	240.694887495679
EL10Ac9g21662	240.465562158313
EL10Ac6g14008	240.055804368964
EL10Ac3g05322	239.945629053581
EL10Ac5g11268	239.596354552799
EL10Ac7g18151	239.500697054953
EL10Ac7g16041	239.479044701129
EL10Ac7g16356	239.348198211543
EL10Ac9g22279	239.290826880532
EL10Ac5g10599	239.253479617864
EL10Ac7g16394	239.242866330653
EL10Ac3g05967	238.964568921952
EL10Ac1g00267	238.66771121453
EL10Ac2g03560	238.102929053329
EL10Ac5g11934	238.077902167566
EL10Ac3g06363	237.838093111673
EL10Ac1g01363	237.30375625482
EL10Ac7g17791	236.614615271739
EL10Ac3g05516	235.908944595687
EL10Ac9g22862	235.799499585664
EL10Ac7g16432	235.678256720546
EL10Ac7g16361	235.572568666245
EL10Ac1g00867	235.395693761728
EL10Ac7g17310	235.301102369237
EL10Ac4g10255	235.144947730293
EL10Ac6g14710	235.088708701921
EL10Ac9g20979	234.876658577904
EL10Ac9g21719	234.772449675177
EL10Ac5g12349	234.599552364817
EL10Ac7g17300	234.436433345731
EL10Ac5g11432	234.144972750947
EL10Ac6g13875	233.931041219222
EL10Ac7g16033	233.887452160853
EL10Ac9g21972	233.825224340925
EL10Ac2g02675	233.793453877525
EL10Ac4g07775	233.75419995422
[truncated: 2,825 more rows]
