# Supplementary material for: Combined Omics Approaches Reveal Distinct Mechanisms of Resistance and/or Susceptibility in Sugar Beet Double Haploid Genotypes at Early Stages of Beet Curly Top Virus Infection
Source: Int J Mol Sci. 2023 Oct 9;24(19):15013. doi: 10.3390/ijms241915013 (PMC10573692; doi:10.3390/ijms241915013)
Supplement: Supplementary file 1 [file ijms-24-15013-s001.zip › Tables S1-15.xlsx]

## Sheet: Table S1
Sample	Raw Data		Valid Data		Valid Ratio(reads)	Q20%	Q30%	GC content%				Table S1. Overview of mRNA sequencing data.
	Read	Base	Read	Base
d2_C_13_1	37621152	5.64G	36746962	5.51G	97.68	99.98	98.35	44		C: uninfected control
d2_C_13_2	50154162	7.52G	49136762	7.37G	97.97	99.98	98.42	44		I: BCTV infected
d2_C_13_3	42429742	6.36G	41523140	6.23G	97.86	99.98	98.36	44		Line 19 (KDH19-17; susceptible)
d2_C_19_1	42003312	6.30G	41132980	6.17G	97.93	99.98	98.35	44		Line 13 (KDH13; resistant)
d2_C_19_2	37743010	5.66G	36955132	5.54G	97.91	99.98	98.35	43
d2_C_19_3	42183444	6.33G	41332774	6.20G	97.98	99.98	98.41	44
d2_C_4_1	33848698	5.08G	33074326	4.96G	97.71	99.98	98.49	44
d2_C_4_2	47847914	7.18G	46806212	7.02G	97.82	99.99	98.54	44
d2_C_4_3	48346818	7.25G	47189136	7.08G	97.61	99.97	98.34	44
d2_I_13_1	40409542	6.06G	39502676	5.93G	97.76	99.97	98.3	44
d2_I_13_2	39736718	5.96G	38798908	5.82G	97.64	99.98	98.41	44
d2_I_13_3	36745434	5.51G	35922004	5.39G	97.76	99.98	98.48	44
d2_I_13_4	53047806	7.96G	51739252	7.76G	97.53	99.99	98.58	44
d2_I_13_5	40203158	6.03G	39279606	5.89G	97.7	99.99	98.55	45
d2_I_19_1	37365532	5.60G	36606224	5.49G	97.97	99.97	98.3	44
d2_I_19_2	41839280	6.28G	40931710	6.14G	97.83	99.98	98.36	44
d2_I_19_3	40614114	6.09G	39684606	5.95G	97.71	99.97	98.28	44
d2_I_19_4	48158602	7.22G	47075078	7.06G	97.75	99.98	98.38	43
d2_I_4_1	38248776	5.74G	37218406	5.58G	97.31	99.99	98.64	43.5
d2_I_4_2	41788750	6.27G	40833830	6.13G	97.71	99.99	98.49	43.5
d2_I_4_3	37553714	5.63G	36650138	5.50G	97.59	99.99	98.63	43
d2_I_4_4	43465150	6.52G	42399870	6.36G	97.55	99.99	98.53	43
d2_I_4_5	46928122	7.04G	45740810	6.86G	97.47	99.99	98.7	44
d6_C_13_1	42855468	6.43G	41962180	6.29G	97.92	99.99	98.55	44
d6_C_13_2	39450000	5.92G	38530734	5.78G	97.67	99.99	98.47	44
d6_C_13_3	50997226	7.65G	49966642	7.49G	97.98	99.99	98.73	44
d6_C_19_1	34453028	5.17G	33821140	5.07G	98.17	99.99	98.62	44
d6_C_19_2	49432738	7.41G	48261758	7.24G	97.63	99.99	98.5	44
d6_C_19_3	47822334	7.17G	46767376	7.02G	97.79	99.99	98.49	44
d6_C_4_1	38829916	5.82G	37979318	5.70G	97.81	99.99	98.5	43
d6_C_4_2	43171762	6.48G	42219114	6.33G	97.79	99.99	98.61	44
d6_C_4_3	35254682	5.29G	34512878	5.18G	97.9	99.99	98.66	44
d6_I_13_1	36838470	5.53G	36139500	5.42G	98.1	99.99	98.64	44
d6_I_13_2	49900352	7.49G	48996496	7.35G	98.19	99.99	98.55	44
d6_I_13_3	50441374	7.57G	49531644	7.43G	98.2	99.99	98.78	44
d6_I_13_4	34650732	5.20G	34069374	5.11G	98.32	99.99	98.71	44
d6_I_13_5	46539172	6.98G	45498520	6.82G	97.76	99.99	98.53	44
d6_I_19_1	46829884	7.02G	45944712	6.89G	98.11	99.99	98.65	44
d6_I_19_2	32322036	4.85G	31700084	4.76G	98.08	99.99	98.62	44
d6_I_19_3	43381732	6.51G	42528060	6.38G	98.03	99.99	98.67	44
d6_I_19_4	47675608	7.15G	46812744	7.02G	98.19	99.99	98.52	44
d6_I_4_1	50247276	7.54G	49024368	7.35G	97.57	99.99	98.56	44
d6_I_4_2	54801230	8.22G	53477026	8.02G	97.58	99.99	98.65	44
d6_I_4_3	39932412	5.99G	38970830	5.85G	97.59	99.99	98.51	44
d6_I_4_4	49654736	7.45G	48290900	7.24G	97.25	99.99	98.64	44
d6_I_4_5	32589938	4.89G	31789844	4.77G	97.54	99.99	98.54	43

## Sheet: Table S2
chr	strand	start	end	num_exons	length	gene_id	GO	KEGG	Description	trans_type	FPKM.d2_I_13_1	FPKM.d2_I_13_2	FPKM.d2_I_13_3	FPKM.d2_I_13_4	FPKM.d2_I_13_5	FPKM.d2_I_19_1	FPKM.d2_I_19_2	FPKM.d2_I_19_3	FPKM.d2_I_19_4	FPKM.d2_I_4_1	FPKM.d2_I_4_2	FPKM.d2_I_4_3	FPKM.d2_I_4_4	FPKM.d2_I_4_5	pval	significant		Table S2. Differentially expressed genes in the leaves of Beet curly top virus resistant (KDH13; Line 13, and KDH4-9; Line 4) and susceptible (KDH19-17; Line 19) sugar beet genotypes at 2 days post inoculation (dpi).
Chr1_EL10_PGA_scaffold3	-	17633927	17643137	10	1074	EL10Ac1g01238	GO:0003674(molecular_function);GO:0005739(mitochondrion);GO:0009507(chloroplast);GO:0009536(plastid);GO:0009658(chloroplast organization);GO:0009707(chloroplast outer membrane);GO:0009793(embryo development ending in seed dormancy);GO:0009941(chloroplast envelope);GO:0016020(membrane)	NA	PREDICTED: outer envelope protein 80, chloroplastic isoform X1 [Beta vulgaris subsp. vulgaris]	NA	0.178805	0.100778	0.038414	0.0001	0.123094	57.6346	76.1417	53.6043	82.794	0.06259	0.0001	0.0001	0.0001	0.0001	0	yes
Chr2_EL10_PGA_scaffold6	+	50809613	50819828	13	4065	EL10Ac2g04578	GO:0003674(molecular_function);GO:0005739(mitochondrion);GO:0008150(biological_process)	NA	PREDICTED: uncharacterized protein LOC104893846 [Beta vulgaris subsp. vulgaris]	NA	0.064471	0.144618	0.062108	0.093262	0.034311	21.7941	24.5884	20.673	27.4173	0.111855	0.080896	0.080806	0.07698	0.126245	0	yes		I: infected
Chr7_EL10_PGA_scaffold5	+	27687703	27688150	3	216	EL10Ac7g17286	NA	04016(MAPK signaling pathway - plant);04075(Plant hormone signal transduction)	PREDICTED: abscisic acid receptor PYL4 [Beta vulgaris subsp. vulgaris]	NA	0.0001	0.0001	0.0001	0.30464	0.440585	165.263	210.579	199.538	174.347	0.0001	0.0001	0.0001	0.0001	0.0001	0	yes
Chr9_EL10_PGA_scaffold8	-	11904904	11910205	4	1600	EL10Ac9g20959	GO:0004806(triglyceride lipase activity);GO:0005737(cytoplasm);GO:0006629(lipid metabolic process);GO:0008970(phosphatidylcholine 1-acylhydrolase activity);GO:0009507(chloroplast);GO:0009650(UV protection);GO:0016042(lipid catabolic process);GO:0071493(cellular response to UV-B)	00220(Arginine biosynthesis)	phospholipase A1-IIdelta-like isoform X4 [Chenopodium quinoa]	NA	0.058353	0.04159	0.109943	0.058058	0.199157	51.4745	52.0108	61.4799	64.6123	0.0001	0.030349	0.046464	0.03874	0.0001	0	yes
Chr2_EL10_PGA_scaffold6	-	4256481	4257735	2	723	EL10Ac2g02676	GO:0005634(nucleus);GO:0005737(cytoplasm);GO:0008146(sulfotransferase activity);GO:0009812(flavonoid metabolic process);GO:0016787(hydrolase activity);GO:1990135(flavonoid sulfotransferase activity)	NA	hypothetical protein BVRB_2g038670 [Beta vulgaris subsp. vulgaris]	NA	0.0001	0.0001	0.100848	0.0001	0.0001	68.9104	76.7512	76.2949	88.3955	0.0001	0.0001	0.0001	0.0001	0.0001	0	yes
Chr4_EL10_PGA_scaffold1	-	50101543	50106002	7	2613	EL10Ac4g09463	NA	NA	PREDICTED: rab9 effector protein with kelch motifs [Beta vulgaris subsp. vulgaris]	NA	18.872	17.4652	20.6549	17.0999	18.2674	0.0001	0.035787	0.059039	0.031857	13.46	13.9759	13.939	14.4787	15.4792	1e-301	yes
Chr6_EL10_PGA_scaffold0	-	100214	102007	1	1794	EL10Ac6g13086	GO:0004672(protein kinase activity);GO:0004674(protein serine/threonine kinase activity);GO:0005524(ATP binding);GO:0005576(extracellular region);GO:0005634(nucleus);GO:0005886(plasma membrane);GO:0006468(protein phosphorylation);GO:0007169(transmembrane receptor protein tyrosine kinase signaling pathway);GO:0016021(integral component of membrane);GO:0016301(kinase activity)	NA	PREDICTED: probable inactive receptor kinase At1g27190 [Beta vulgaris subsp. vulgaris]	NA	0.0001	0.036567	0.040787	0.0001	0.028639	20.1945	16.6736	20.511	23.9883	0.048838	0.0001	0.034533	0.0001	0.0001	3.33715e-273	yes
Scaffold_0005	-	1080079	1081834	7	657	EL10As5g23570	GO:0005739(mitochondrion);GO:0008453(alanine-glyoxylate transaminase activity);GO:0030170(pyridoxal phosphate binding);GO:0042802(identical protein binding)	00250(Alanine, aspartate and glutamate metabolism);00260(Glycine, serine and threonine metabolism);00270(Cysteine and methionine metabolism);00280(Valine, leucine and isoleucine degradation)	PREDICTED: alanine--glyoxylate aminotransferase 2 homolog 3, mitochondrial [Beta vulgaris subsp. vulgaris]	NA	54.1441	65.2118	86.6366	60.6021	61.4639	0.0001	0.146536	0.0001	0.0001	77.2713	70.8474	77.131	79.9714	73.3804	1.18201e-267	yes
Chr2_EL10_PGA_scaffold6	-	48543053	48546669	7	1085	EL10Ac2g04378	GO:0005777(peroxisome);GO:0005886(plasma membrane);GO:0009507(chloroplast);GO:0016798(hydrolase activity, acting on glycosyl bonds)	00240(Pyrimidine metabolism)	PREDICTED: uncharacterized protein LOC104890060 [Beta vulgaris subsp. vulgaris]	NA	30.7987	36.7496	33.0694	33.476	32.6751	0.0001	0.0001	0.0001	0.151406	33.8388	34.2282	28.9986	31.3575	30.3489	4.5013e-267	yes
Scaffold_0005	+	786374	786631	1	258	EL10As5g23536	GO:0009507(chloroplast);GO:0009522(photosystem I);GO:0009534(chloroplast thylakoid);GO:0009535(chloroplast thylakoid membrane);GO:0009579(thylakoid);GO:0009773(photosynthetic electron transport in photosystem I);GO:0009780(photosynthetic NADP+ reduction);GO:0009941(chloroplast envelope);GO:0015979(photosynthesis);GO:0016020(membrane);GO:0016021(integral component of membrane);GO:0016168(chlorophy…	00195(Photosynthesis)	PREDICTED: photosystem I reaction center subunit V, chloroplastic [Beta vulgaris subsp. vulgaris]	NA	5.19688	7.93527	5.64178	6.55354	4.89708	619.975	649.692	681.624	438.438	4.09998	5.83332	2.27045	7.30542	6.02748	1.73893e-261	yes
Chr9_EL10_PGA_scaffold8	+	48209140	48217505	5	3858	EL10Ac9g22791	GO:0005515(protein binding);GO:0005524(ATP binding);GO:0005576(extracellular region);GO:0006952(defense response);GO:0043531(ADP binding)	NA	PREDICTED: putative disease resistance protein RGA1 [Beta vulgaris subsp. vulgaris]	NA	9.274	10.5674	10.5106	10.9652	9.75699	0.026805	0.033432	0.034669	0.087042	9.99227	9.24286	11.0529	10.1371	9.99809	6.0203e-256	yes
Chr5_EL10_PGA_scaffold2	-	23232002	23235894	4	1301	EL10Ac5g11519	GO:0008150(biological_process);GO:0009507(chloroplast)	03040(Spliceosome)	PREDICTED: uncharacterized protein LOC104893692 isoform X1 [Beta vulgaris subsp. vulgaris]	NA	44.7542	39.9317	35.3751	35.5045	33.0907	0.109577	0.199694	0.154209	0.084894	38.9356	40.2683	39.3664	29.816	38.5272	2.71691e-252	yes
Chr4_EL10_PGA_scaffold1	+	8484529	8488613	2	999	EL10Ac4g08077	NA	NA	PREDICTED: uncharacterized protein LOC104891578 [Beta vulgaris subsp. vulgaris]	NA	19.8821	22.7238	23.0819	19.4505	22.1586	0.0001	0.0001	0.0001	0.080276	34.5917	33.762	33.3299	30.6842	31.3218	1.85742e-249	yes
Chr8_EL10_PGA_scaffold4	-	43025231	43036325	3	1444	EL10Ac8g19910	GO:0004674(protein serine/threonine kinase activity);GO:0005886(plasma membrane);GO:0006468(protein phosphorylation);GO:0006952(defense response);GO:0009506(plasmodesma)	NA	PREDICTED: cysteine-rich receptor-like protein kinase 10 isoform X1 [Beta vulgaris subsp. vulgaris]	NA	28.1271	28.7746	26.9976	33.4771	29.0854	0.0001	0.0001	0.0001	0.042123	28.0722	42.0441	26.1786	40.0611	37.1475	1.26572e-243	yes
Chr5_EL10_PGA_scaffold2	-	38833417	38837976	8	2593	EL10Ac5g11959	GO:0005634(nucleus);GO:0005802(trans-Golgi network);GO:0005829(cytosol);GO:0005905(clathrin-coated pit);GO:0006886(intracellular protein transport);GO:0016192(vesicle-mediated transport);GO:0030124(AP-4 adaptor complex);GO:0030125(clathrin vesicle coat);GO:0030131(clathrin adaptor complex)	NA	PREDICTED: AP-4 complex subunit mu isoform X1 [Beta vulgaris subsp. vulgaris]	NA	0.050896	0.0001	0.0001	0.0001	0.0001	10.9087	12.9988	11.9438	15.0738	0.0001	0.0001	0.0001	0.0001	0.0001	4.39299e-226	yes
Scaffold_0002	-	2210912	2212542	6	573	EL10As2g23270	GO:0005739(mitochondrion);GO:0008453(alanine-glyoxylate transaminase activity);GO:0030170(pyridoxal phosphate binding);GO:0042802(identical protein binding)	00250(Alanine, aspartate and glutamate metabolism);00260(Glycine, serine and threonine metabolism);00270(Cysteine and methionine metabolism);00280(Valine, leucine and isoleucine degradation)	PREDICTED: alanine--glyoxylate aminotransferase 2 homolog 3, mitochondrial [Beta vulgaris subsp. vulgaris]	NA	63.1516	69.2867	90.7438	65.3376	74.8929	0.248794	0.0001	0.543771	0.238901	79.0061	78.6295	92.5464	82.9169	72.3719	3.96156e-216	yes
Chr2_EL10_PGA_scaffold6	+	3514552	3521355	6	4659	EL10Ac2g02631	GO:0005515(protein binding);GO:0005524(ATP binding);GO:0005576(extracellular region);GO:0006952(defense response);GO:0043531(ADP binding)	NA	PREDICTED: putative disease resistance RPP13-like protein 1 [Beta vulgaris subsp. vulgaris]	NA	31.7118	41.2612	44.4594	41.0203	38.8852	0.075357	0.167736	0.156724	0.114469	31.1297	25.9966	32.3888	29.4247	29.9892	9.32133e-215	yes
Chr2_EL10_PGA_scaffold6	-	810512	820773	19	2649	EL10Ac2g02453	GO:0000266(mitochondrial fission);GO:0003924(GTPase activity);GO:0005515(protein binding);GO:0005525(GTP binding);GO:0005739(mitochondrion);GO:0005777(peroxisome);GO:0005829(cytosol);GO:0005886(plasma membrane);GO:0007031(peroxisome organization);GO:0007049(cell cycle);GO:0007165(signal transduction);GO:0008017(microtubule binding);GO:0009791(post-embryonic development);GO:0016021(integral compon…	NA	PREDICTED: dynamin-related protein 3A isoform X2 [Beta vulgaris subsp. vulgaris]	NA	18.7505	19.3353	26.3288	17.2358	18.0498	0.0001	0.060167	0.037454	0.072734	14.4988	18.2061	12.6028	15.3596	17.3537	8.27319e-214	yes
Chr9_EL10_PGA_scaffold8	-	48151240	48154698	1	3459	EL10Ac9g22787	GO:0005515(protein binding);GO:0005524(ATP binding);GO:0005576(extracellular region);GO:0006952(defense response);GO:0043531(ADP binding)	NA	PREDICTED: putative disease resistance protein RGA1 [Beta vulgaris subsp. vulgaris]	NA	7.61957	9.03737	10.5779	10.7332	10.6062	0.0001	0.0001	0.051214	0.048834	9.83859	9.85663	11.212	9.66453	10.5596	2.1475e-213	yes
Chr5_EL10_PGA_scaffold2	-	52346665	52347789	2	471	EL10Ac5g12588	NA	NA	hypothetical protein BVRB_5g102370 [Beta vulgaris subsp. vulgaris]	NA	0.0001	0.0001	0.0001	0.0001	0.0001	46.6217	48.2645	53.4101	66.8658	0.0001	0.0001	0.0001	0.0001	0.0001	2.36156e-208	yes
Chr5_EL10_PGA_scaffold2	+	50085560	50089797	4	1670	EL10Ac5g12445	GO:0005634(nucleus);GO:0008150(biological_process)	NA	PREDICTED: F-box protein At5g03100 [Beta vulgaris subsp. vulgaris]	NA	0.079026	0.0001	0.043816	0.030458	0.0001	0.0001	0.0001	0.0001	0.0001	15.5986	12.3893	14.6454	16.4186	11.8642	2.15582e-207	yes
Chr2_EL10_PGA_scaffold6	+	3585612	3592400	11	5027	EL10Ac2g02636	GO:0005515(protein binding);GO:0005524(ATP binding);GO:0005576(extracellular region);GO:0006952(defense response);GO:0043531(ADP binding)	NA	PREDICTED: putative disease resistance RPP13-like protein 1 isoform X1 [Beta vulgaris subsp. vulgaris]	NA	7.17908	7.06562	9.93238	7.88391	7.94706	0.069714	0.033355	0.063802	0.027757	5.79675	4.96209	5.87046	5.51718	5.68959	2.50121e-204	yes
Chr4_EL10_PGA_scaffold1	+	42622182	42626204	4	2413	EL10Ac4g09109	GO:0001158(enhancer sequence-specific DNA binding);GO:0003700(DNA binding transcription factor activity);GO:0005516(calmodulin binding);GO:0005634(nucleus);GO:0006351(transcription, DNA-templated);GO:0006355(regulation of transcription, DNA-templated);GO:0045893(positive regulation of transcription, DNA-templated)	00040(Pentose and glucuronate interconversions)	PREDICTED: trihelix transcription factor GTL2 [Beta vulgaris subsp. vulgaris]	NA	0.0001	0.0001	0.0001	0.0001	0.0001	9.22407	9.01977	8.22073	7.75469	0.0001	0.0001	0.0001	0.0001	0.0001	1.68926e-192	yes
Chr7_EL10_PGA_scaffold5	-	16593168	16602390	13	1698	EL10Ac7g16833	GO:0003824(catalytic activity);GO:0005737(cytoplasm);GO:0008150(biological_process);GO:0016787(hydrolase activity)	04144(Endocytosis)	PREDICTED: maspardin [Beta vulgaris subsp. vulgaris]	NA	10.608	11.9603	14.2768	12.6893	12.8463	9.48725	11.467	11.5124	11.1281	0.085682	0.0001	0.0001	0.0001	0.012497	2.72153e-192	yes
Chr9_EL10_PGA_scaffold8	-	3964041	3970110	5	1886	EL10Ac9g20748	NA	03040(Spliceosome)	hypothetical protein BVRB_6g146140 isoform C [Beta vulgaris subsp. vulgaris]	NA	26.3818	19.4223	32.2342	23.7635	22.875	1.337	1.30841	0.682144	1.38577	0.0001	0.0001	0.080476	0.05734	0.113024	5.63161e-183	yes
Chr5_EL10_PGA_scaffold2	+	32472901	32479917	8	4185	EL10Ac5g11746	NA	NA	hypothetical protein BVRB_5g109850 isoform A [Beta vulgaris subsp. vulgaris]	NA	6.00331	6.45229	6.91415	6.57404	4.98141	0.0001	0.0001	0.01598	0.0001	3.67418	5.72022	4.26462	4.45379	4.06175	2.91527e-178	yes
Scaffold_0002	-	2208148	2209271	5	447	EL10As2g23269	GO:0004467(long-chain fatty acid-CoA ligase activity);GO:0005524(ATP binding);GO:0005634(nucleus);GO:0006631(fatty acid metabolic process);GO:0006633(fatty acid biosynthetic process);GO:0102391(decanoate-CoA ligase activity)	00061(Fatty acid biosynthesis);00071(Fatty acid degradation);04146(Peroxisome)	PREDICTED: long chain acyl-CoA synthetase 4 [Beta vulgaris subsp. vulgaris]	NA	37.7401	63.4522	52.8472	55.9809	55.5927	0.0001	0.0001	0.0001	0.242423	65.9988	51.3657	71.3828	63.3642	60.48	1.57282e-175	yes
Chr2_EL10_PGA_scaffold6	+	21594376	21604972	4	1182	EL10Ac2g03251	NA	NA	hypothetical protein BVRB_2g038280 [Beta vulgaris subsp. vulgaris]	NA	0.0001	0.0001	0.0001	0.0001	0.0001	15.3234	14.159	14.4719	17.7543	0.0001	0.0001	0.0001	0.0001	0.0001	9.52594e-171	yes
Chr5_EL10_PGA_scaffold2	+	13516188	13521284	7	1821	EL10Ac5g11214	GO:0000015(phosphopyruvate hydratase complex);GO:0000287(magnesium ion binding);GO:0004634(phosphopyruvate hydratase activity);GO:0006096(glycolytic process);GO:0009507(chloroplast);GO:0009570(chloroplast stroma);GO:0009735(response to cytokinin);GO:0010090(trichome morphogenesis)	00010(Glycolysis / Gluconeogenesis);03018(RNA degradation)	PREDICTED: enolase 1, chloroplastic [Beta vulgaris subsp. vulgaris]	NA	2.26196	2.16846	2.42891	2.05898	2.28908	34.4395	32.6629	32.0341	32.8302	1.26588	2.3657	1.21998	1.79692	1.91626	2.59346e-169	yes
Chr4_EL10_PGA_scaffold1	-	201397	205642	13	2853	EL10Ac4g07505	GO:0003676(nucleic acid binding);GO:0004553(hydrolase activity, hydrolyzing O-glycosyl compounds);GO:0004857(enzyme inhibitor activity);GO:0005737(cytoplasm);GO:0005975(carbohydrate metabolic process);GO:0046872(metal ion binding);GO:0047274(galactinol-sucrose galactosyltransferase activity)	00052(Galactose metabolism)	PREDICTED: probable galactinol--sucrose galactosyltransferase 1 [Beta vulgaris subsp. vulgaris]	NA	0.164622	0.39742	0.276941	0.282025	0.320722	10.5595	12.2874	13.9409	10.9791	0.094733	0.084206	0.101345	0.175933	0.18455	7.89243e-167	yes
Chr8_EL10_PGA_scaffold4	-	17897488	17902765	5	1994	EL10Ac8g19310	GO:0005737(cytoplasm)	NA	PREDICTED: uncharacterized protein LOC104890512 [Beta vulgaris subsp. vulgaris]	NA	9.60397	8.68757	10.0756	6.91125	8.42718	0.035747	0.0001	0.0001	0.028713	9.62986	9.33629	12.5841	10.99	10.4849	5.51245e-162	yes
Chr9_EL10_PGA_scaffold8	+	11634847	11635887	2	959	EL10Ac9g20951	NA	NA	PREDICTED: uncharacterized protein LOC104889590 [Beta vulgaris subsp. vulgaris]	NA	0.0001	0.0001	0.0001	0.0001	0.0001	14.5192	22.9359	23.3313	18.1791	0.072458	0.0001	0.0001	0.0001	0.0001	2.49533e-160	yes
Chr4_EL10_PGA_scaffold1	-	25043297	25058165	10	1122	EL10Ac4g08624	NA	NA	PREDICTED: uncharacterized protein LOC104896842 [Beta vulgaris subsp. vulgaris]	NA	0.0001	0.0001	0.0001	0.0001	0.0001	15.914	17.2045	16.2844	11.8779	0.0001	0.0001	0.0001	0.0001	0.0001	1.53542e-158	yes
Chr1_EL10_PGA_scaffold3	-	48405358	48420293	11	2073	EL10Ac1g02046	GO:0004674(protein serine/threonine kinase activity);GO:0004739(pyruvate dehydrogenase (acetyl-transferring) activity);GO:0005524(ATP binding);GO:0005730(nucleolus);GO:0005739(mitochondrion);GO:0005759(mitochondrial matrix);GO:0005774(vacuolar membrane);GO:0005794(Golgi apparatus);GO:0005829(cytosol);GO:0006086(acetyl-CoA biosynthetic process from pyruvate);GO:0006096(glycolytic process);GO:00064…	00010(Glycolysis / Gluconeogenesis);00020(Citrate cycle (TCA cycle));00620(Pyruvate metabolism)	PREDICTED: uncharacterized protein LOC104906696 [Beta vulgaris subsp. vulgaris]	NA	8.36551	8.58823	9.92097	9.35395	8.9633	0.0001	0.064885	0.046789	0.0001	8.32152	7.35111	8.13248	9.05988	9.84482	2.20176e-157	yes
Chr7_EL10_PGA_scaffold5	-	22696691	22698999	2	2197	EL10Ac7g17165	NA	04141(Protein processing in endoplasmic reticulum)	PREDICTED: BAG family molecular chaperone regulator 4 isoform X1 [Beta vulgaris subsp. vulgaris]	NA	0.0001	0.030289	0.066611	0.0001	0.0001	9.75622	11.5151	12.0011	8.8867	0.0001	0.0001	0.0001	0.0001	0.0001	6.59243e-157	yes
Scaffold_0001	-	263570	280763	16	4631	EL10As1g23041	NA	NA	uncharacterized protein LOC110694856 [Chenopodium quinoa]	NA	0.0001	0.0001	0.0001	0.0001	0.0001	3.55729	3.66113	4.76576	2.90074	0.0001	0.0001	0.0001	0.0001	0.0001	5.52472e-153	yes
Chr5_EL10_PGA_scaffold2	+	24740229	24745549	6	1296	EL10Ac5g11552	GO:0004069(L-aspartate:2-oxoglutarate aminotransferase activity);GO:0005737(cytoplasm);GO:0006099(tricarboxylic acid cycle);GO:0006103(2-oxoglutarate metabolic process);GO:0006522(alanine metabolic process);GO:0006531(aspartate metabolic process);GO:0006536(glutamate metabolic process);GO:0006807(nitrogen compound metabolic process);GO:0030170(pyridoxal phosphate binding);GO:0042802(identical pro…	03010(Ribosome)	PREDICTED: methyl-CpG-binding domain-containing protein 9-like isoform X2 [Beta vulgaris subsp. vulgaris]	NA	11.4769	12.1303	15.9276	13.4235	14.3073	0.0001	0.0001	0.0001	0.0001	12.373	10.0701	12.0051	10.0444	12.7208	6.11107e-153	yes
Chr1_EL10_PGA_scaffold3	-	12927540	12940202	3	3843	EL10Ac1g00995	GO:0005515(protein binding);GO:0005524(ATP binding);GO:0005576(extracellular region);GO:0006952(defense response);GO:0043531(ADP binding)	NA	PREDICTED: putative disease resistance protein RGA3 [Beta vulgaris subsp. vulgaris]	NA	0.016562	0.014933	0.0001	0.081575	0.03559	18.1958	17.5233	17.063	22.1729	0.027712	0.048279	0.018361	0.030657	0.119977	2.84992e-148	yes
Chr5_EL10_PGA_scaffold2	-	7594718	7594903	1	186	EL10Ac5g10941	GO:0009507(chloroplast);GO:0009522(photosystem I);GO:0009534(chloroplast thylakoid);GO:0009535(chloroplast thylakoid membrane);GO:0009579(thylakoid);GO:0009773(photosynthetic electron transport in photosystem I);GO:0009780(photosynthetic NADP+ reduction);GO:0009941(chloroplast envelope);GO:0015979(photosynthesis);GO:0016020(membrane);GO:0016021(integral component of membrane);GO:0016168(chlorophy…	00195(Photosynthesis)	PREDICTED: photosystem I reaction center subunit V, chloroplastic [Beta vulgaris subsp. vulgaris]	NA	0.11574	0.542991	0.722862	1.35668	1.52763	244.705	191.91	201.01	154.304	0.967133	2.10145	1.17356	1.64969	0.303266	1.62397e-147	yes
Chr2_EL10_PGA_scaffold6	-	52822406	52825067	5	465	EL10Ac2g04748	NA	NA	hypothetical protein BVRB_2g024740 [Beta vulgaris subsp. vulgaris]	NA	30.6149	29.2365	24.5178	29.4819	25.8066	415.188	518.873	422.81	689.699	39.2294	34.6823	54.9478	32.4255	36.6116	9.85635e-146	yes
Chr6_EL10_PGA_scaffold0	+	43224126	43227902	9	1780	EL10Ac6g14570	NA	NA	PREDICTED: uncharacterized protein LOC104902681 [Beta vulgaris subsp. vulgaris]	NA	0.0001	0.0001	0.0001	0.0001	0.039506	9.27695	8.67503	10.0878	7.50044	0.0001	0.036155	0.0001	0.0001	0.0001	3.27598e-144	yes
Chr9_EL10_PGA_scaffold8	-	48014220	48016519	5	754	EL10Ac9g22774	NA	NA	PREDICTED: uncharacterized protein LOC104902757 isoform X1 [Beta vulgaris subsp. vulgaris]	NA	12.584	13.5078	12.7725	13.5202	14.4693	0.0001	0.0001	0.0001	0.0001	20.3944	19.7201	18.7694	22.6163	20.3492	2.83457e-143	yes
Chr2_EL10_PGA_scaffold6	+	4932682	4942250	9	4500	EL10Ac2g02725	GO:0005515(protein binding);GO:0005524(ATP binding);GO:0005576(extracellular region);GO:0006952(defense response);GO:0043531(ADP binding)	NA	PREDICTED: putative disease resistance RPP13-like protein 1 isoform X1 [Beta vulgaris subsp. vulgaris]	NA	13.446	16.2103	15.3649	17.5799	17.0937	1.08349	1.00124	1.21827	0.874359	14.2564	14.3515	14.8717	13.3636	15.7813	2.05435e-138	yes
Chr8_EL10_PGA_scaffold4	+	36938345	36940696	1	2352	EL10Ac8g19749	GO:0004791(thioredoxin-disulfide reductase activity);GO:0005829(cytosol);GO:0009860(pollen tube growth);GO:0010183(pollen tube guidance);GO:0045454(cell redox homeostasis);GO:0046686(response to cadmium ion);GO:0047134(protein-disulfide reductase activity);GO:0055114(oxidation-reduction process);GO:0080092(regulation of pollen tube growth)	NA	PREDICTED: uncharacterized protein LOC104883913 [Beta vulgaris subsp. vulgaris]	NA	8.78676	8.38727	10.1849	9.39415	10.997	0.163674	0.019585	0.127951	0.067158	10.1057	9.24129	9.50899	8.34685	10.3646	2.23409e-138	yes
Scaffold_0001	-	2194979	2204274	6	2107	EL10As1g23129	GO:0005634(nucleus);GO:0008483(transaminase activity);GO:0010073(meristem maintenance);GO:0010082(regulation of root meristem growth);GO:0016458(gene silencing)	NA	PREDICTED: serine/threonine-protein phosphatase 7 long form homolog [Beta vulgaris subsp. vulgaris]	NA	6.20751	6.74971	7.90147	7.73252	7.80514	0.0001	0.0001	0.0001	0.0001	5.3884	7.04446	5.22154	6.2966	7.43092	2.73016e-137	yes
Chr9_EL10_PGA_scaffold8	-	15264723	15267665	1	2943	EL10Ac9g21076	GO:0005515(protein binding);GO:0005524(ATP binding);GO:0005576(extracellular region);GO:0006952(defense response);GO:0043531(ADP binding)	NA	PREDICTED: putative disease resistance protein RGA3 [Beta vulgaris subsp. vulgaris]	NA	0.0001	0.0001	0.024863	0.0001	0.0001	4.36476	4.95735	4.44061	6.54308	0.0001	0.0001	0.0001	0.0001	0.0001	1.01096e-134	yes
Chr5_EL10_PGA_scaffold2	-	39355723	39359364	5	708	EL10Ac5g11973	GO:0005515(protein binding);GO:0005634(nucleus);GO:0005834(heterotrimeric G-protein complex);GO:0007049(cell cycle);GO:0007165(signal transduction);GO:0010997(anaphase-promoting complex binding);GO:0016567(protein ubiquitination);GO:0051301(cell division);GO:0097027(ubiquitin-protein transferase activator activity);GO:1904668(positive regulation of ubiquitin protein ligase activity)	04120(Ubiquitin mediated proteolysis)	PREDICTED: protein FIZZY-RELATED 3-like isoform X5 [Beta vulgaris subsp. vulgaris]	NA	15.512	24.6316	23.4189	22.7518	18.5967	0.0001	0.0001	0.0001	0.0001	22.4155	22.0598	18.1601	19.5938	24.7127	1.11947e-134	yes
Chr9_EL10_PGA_scaffold8	-	38053273	38054190	1	918	EL10Ac9g22409	GO:0006952(defense response);GO:0017148(negative regulation of translation);GO:0030598(rRNA N-glycosylase activity)	NA	PREDICTED: ribosome-inactivating protein lychnin [Beta vulgaris subsp. vulgaris]	NA	38.8925	63.678	60.9457	72.3378	48.8561	24.843	40.7117	31.6532	22.4163	0.0001	0.271964	0.0001	0.135041	0.0001	4.69283e-133	yes
Chr4_EL10_PGA_scaffold1	-	10752202	10752640	2	363	EL10Ac4g08161	NA	NA	NA	NA	28.7665	31.7315	35.9464	29.4862	30.458	0.0001	0.0001	0.0001	0.0001	32.9509	30.2761	32.247	31.8841	28.9261	7.3226e-129	yes
Chr2_EL10_PGA_scaffold6	-	35255902	35258535	4	558	EL10Ac2g03617	NA	NA	NA	NA	19.0231	19.4761	23.4258	20.8152	27.0417	0.0001	0.073265	0.0001	0.0001	23.7001	26.3355	24.2056	27.3025	22.1718	1.04243e-128	yes
Scaffold_0005	-	1077440	1078501	5	387	EL10As5g23569	GO:0004467(long-chain fatty acid-CoA ligase activity);GO:0005524(ATP binding);GO:0005634(nucleus);GO:0006631(fatty acid metabolic process);GO:0006633(fatty acid biosynthetic process);GO:0102391(decanoate-CoA ligase activity)	00061(Fatty acid biosynthesis);00071(Fatty acid degradation);04146(Peroxisome)	PREDICTED: long chain acyl-CoA synthetase 4 [Beta vulgaris subsp. vulgaris]	NA	38.8663	48.8802	58.202	66.6643	48.5292	0.135814	0.0001	0.426696	0.5599	54.1474	58.1971	67.58	64.8459	55.8155	1.31095e-128	yes
Chr9_EL10_PGA_scaffold8	+	33150083	33151682	2	716	EL10Ac9g22206	GO:0000773(phosphatidyl-N-methylethanolamine N-methyltransferase activity);GO:0005789(endoplasmic reticulum membrane);GO:0006656(phosphatidylcholine biosynthetic process);GO:0008654(phospholipid biosynthetic process);GO:0009507(chloroplast);GO:0016021(integral component of membrane);GO:0032259(methylation);GO:0043231(intracellular membrane-bounded organelle);GO:0080101(phosphatidyl-N-dimethyletha…	00564(Glycerophospholipid metabolism)	PREDICTED: phosphatidyl-N-methylethanolamine N-methyltransferase [Beta vulgaris subsp. vulgaris]	NA	21.5613	17.2033	21.0658	19.5669	21.3875	0.0001	0.090713	0.086115	0.154763	24.9565	23.2626	17.5238	22.2706	18.4197	3.19781e-128	yes
Chr3_EL10_PGA_scaffold7	+	16158926	16160460	2	1410	EL10Ac3g06086	GO:0003755(peptidyl-prolyl cis-trans isomerase activity);GO:0005528(FK506 binding);GO:0005789(endoplasmic reticulum membrane);GO:0061077(chaperone-mediated protein folding)	NA	hypothetical protein BVRB_8g198320 [Beta vulgaris subsp. vulgaris]	NA	216.464	91.7305	214.485	96.9048	176.115	0.301384	0.273962	0.395385	0.402231	172.363	186.329	170.585	177.51	189.068	9.05727e-126	yes
Chr1_EL10_PGA_scaffold3	-	5838534	5839756	2	228	EL10Ac1g00477	NA	NA	hypothetical protein BVRB_5g111910 [Beta vulgaris subsp. vulgaris]	NA	0.0001	0.0001	0.0001	0.0001	0.0001	54.3273	55.7298	48.3071	54.2601	0.0001	0.0001	0.0001	0.0001	0.0001	4.03013e-125	yes
Chr9_EL10_PGA_scaffold8	-	48425186	48431491	7	1075	EL10Ac9g22813	NA	NA	PREDICTED: uncharacterized protein LOC104890577 [Beta vulgaris subsp. vulgaris]	NA	8.41282	9.88018	10.7486	10.6894	10.1199	8.71477	13.4581	11.0339	11.7024	0.0001	0.0001	0.069156	0.0001	0.0001	3.29964e-123	yes
Chr6_EL10_PGA_scaffold0	-	16074924	16078179	11	930	EL10Ac6g13933	GO:0000243(commitment complex);GO:0008187(poly-pyrimidine tract binding);GO:0016607(nuclear speck);GO:0030628(pre-mRNA 3'-splice site binding);GO:0071004(U2-type prespliceosome);GO:0089701(U2AF)	00280(Valine, leucine and isoleucine degradation)	hypothetical protein BVRB_6g146140 isoform C [Beta vulgaris subsp. vulgaris]	NA	0.0001	0.0001	0.115389	0.0001	0.0001	14.2094	15.8381	16.4371	15.1022	0.0001	0.0001	0.0001	0.0001	0.0001	2.77433e-122	yes
Chr1_EL10_PGA_scaffold3	+	31775433	31776249	4	477	EL10Ac1g01689	NA	NA	NA	NA	0.0001	0.0001	0.0001	0.0001	0.0001	19.9501	31.8058	32.5906	25.0518	0.0001	0.0001	0.094457	0.0001	0.0001	1.00857e-121	yes
Chr7_EL10_PGA_scaffold5	+	16321872	16323278	1	1407	EL10Ac7g16810	GO:0004190(aspartic-type endopeptidase activity);GO:0006508(proteolysis);GO:0030163(protein catabolic process)	NA	PREDICTED: probable aspartyl protease At4g16563 [Beta vulgaris subsp. vulgaris]	NA	4.03961	4.89874	4.76076	5.18603	4.30311	107.225	70.4045	125.111	83.6809	62.4127	77.6666	54.6182	69.7506	70.1159	1.76423e-118	yes
Chr6_EL10_PGA_scaffold0	+	8093158	8095966	6	657	EL10Ac6g13637	GO:0006904(vesicle docking involved in exocytosis);GO:0009306(protein secretion)	04144(Endocytosis)	PREDICTED: ras-related protein RAB1BV-like, partial [Beta vulgaris subsp. vulgaris]	NA	84.876	101.436	123.229	105.541	106.411	2.71385	3.54548	3.92922	6.0618	136.286	104.593	116.671	115.578	127.209	1.12204e-116	yes
Chr2_EL10_PGA_scaffold6	-	6637759	6640633	4	501	EL10Ac2g02812	GO:0016706(oxidoreductase activity, acting on paired donors, with incorporation or reduction of molecular oxygen, 2-oxoglutarate as one donor, and incorporation of one atom each of oxygen into both donors);GO:0018401(peptidyl-proline hydroxylation to 4-hydroxy-L-proline)	00330(Arginine and proline metabolism)	PREDICTED: probable prolyl 4-hydroxylase 10 [Beta vulgaris subsp. vulgaris]	NA	33.7286	37.5755	45.7684	35.7783	33.7257	0.082993	0.0001	0.528256	0.0001	25.8519	33.4563	32.8429	32.8878	31.3284	1.90532e-116	yes
Chr7_EL10_PGA_scaffold5	-	37008745	37018440	13	2101	EL10Ac7g17505	GO:0008422(beta-glucosidase activity);GO:1901657(glycosyl compound metabolic process)	00500(Starch and sucrose metabolism);00460(Cyanoamino acid metabolism);00940(Phenylpropanoid biosynthesis)	PREDICTED: beta-glucosidase 11 isoform X1 [Beta vulgaris subsp. vulgaris]	NA	0.0001	0.0001	0.0001	0.0001	0.0001	4.69948	4.74061	5.80265	7.53746	0.0001	0.0001	0.0001	0.0001	0.0001	6.28181e-115	yes
Chr9_EL10_PGA_scaffold8	-	17801785	17803813	2	1505	EL10Ac9g21164	GO:0005524(ATP binding);GO:0005634(nucleus);GO:0005886(plasma membrane);GO:0016301(kinase activity);GO:0016787(hydrolase activity)	NA	PREDICTED: inactive protein kinase SELMODRAFT_444075-like isoform X2 [Beta vulgaris subsp. vulgaris]	NA	0.0001	0.0001	0.0001	0.0001	0.0001	8.24851	10.1205	9.96317	5.38109	0.0001	0.0001	0.0001	0.0001	0.0001	4.04314e-114	yes
Chr6_EL10_PGA_scaffold0	+	50267892	50297969	7	1825	EL10Ac6g14803	GO:0006855(drug transmembrane transport)	NA	PREDICTED: protein DETOXIFICATION 27 isoform X1 [Beta vulgaris subsp. vulgaris]	NA	5.34625	6.127	5.50134	6.00894	5.74664	0.039057	0.0001	0.0001	0.077873	6.51087	7.20461	6.81475	6.50728	6.50943	5.47372e-111	yes
Chr5_EL10_PGA_scaffold2	+	25133924	25137493	10	1247	EL10Ac5g11561	GO:0005515(protein binding);GO:0005524(ATP binding);GO:0005634(nucleus);GO:0005737(cytoplasm);GO:0005829(cytosol);GO:0005886(plasma membrane);GO:0006457(protein folding);GO:0009408(response to heat);GO:0046686(response to cadmium ion)	NA	PREDICTED: betaine aldehyde dehydrogenase, chloroplastic-like [Beta vulgaris subsp. vulgaris]	NA	6.91369	6.88161	7.9589	6.20275	8.38267	0.0001	0.0001	0.0001	0.0001	9.1885	10.7269	8.20298	8.91046	9.19559	2.56793e-110	yes
Chr5_EL10_PGA_scaffold2	+	50204946	50206367	3	681	EL10Ac5g12449	NA	NA	PREDICTED: uncharacterized protein LOC104892605 isoform X1 [Beta vulgaris subsp. vulgaris]	NA	0.0001	0.0001	0.0001	0.0001	0.0001	0.104669	0.0001	0.0001	0.0001	14.0701	11.4671	14.6851	15.696	12.5925	1.18692e-109	yes
Chr6_EL10_PGA_scaffold0	+	16620661	16637486	19	3222	EL10Ac6g13945	GO:0004674(protein serine/threonine kinase activity);GO:0005524(ATP binding);GO:0005576(extracellular region);GO:0005773(vacuole);GO:0005886(plasma membrane);GO:0006468(protein phosphorylation);GO:0016021(integral component of membrane);GO:0016301(kinase activity)	NA	PREDICTED: probable leucine-rich repeat receptor-like protein kinase At5g49770 [Beta vulgaris subsp. vulgaris]	NA	9.56024	9.26672	11.742	9.80067	10.1979	0.337	0.211342	0.077921	0.285259	7.57388	8.91419	8.87781	9.33787	9.13461	3.97963e-109	yes
Chr5_EL10_PGA_scaffold2	-	4588565	4590845	5	870	EL10Ac5g10748	GO:0005829(cytosol);GO:0016791(phosphatase activity)	NA	PREDICTED: uncharacterized protein LOC104894274 [Beta vulgaris subsp. vulgaris]	NA	44.9132	49.6269	34.0771	43.2447	38.5089	3.80207	2.93086	3.53152	3.5516	53.0451	55.274	40.1359	48.4017	45.5552	4.66694e-105	yes
Chr5_EL10_PGA_scaffold2	-	44391780	44406558	5	2829	EL10Ac5g12159	GO:0004970(ionotropic glutamate receptor activity);GO:0005217(intracellular ligand-gated ion channel activity);GO:0005634(nucleus);GO:0005773(vacuole);GO:0006874(cellular calcium ion homeostasis);GO:0009416(response to light stimulus);GO:0016021(integral component of membrane)	NA	hypothetical protein BVRB_5g106310 [Beta vulgaris subsp. vulgaris]	NA	3.94476	3.79592	5.02435	3.88666	4.28756	0.0001	0.0001	0.0001	0.0001	3.5362	2.81771	4.28651	2.83388	2.8913	7.67556e-105	yes
Chr5_EL10_PGA_scaffold2	+	22983204	22991282	9	1128	EL10Ac5g11509	GO:0003674(molecular_function);GO:0008150(biological_process);GO:0016021(integral component of membrane)	04130(SNARE interactions in vesicular transport)	PREDICTED: uncharacterized protein LOC104893693 [Beta vulgaris subsp. vulgaris]	NA	12.0611	15.3175	15.6949	16.7548	15.443	0.0001	0.0001	0.0001	0.0001	8.63652	12.9351	9.16123	19.7466	16.3704	4.59468e-104	yes
Chr1_EL10_PGA_scaffold3	+	6395352	6398796	5	1159	EL10Ac1g00524	GO:0005737(cytoplasm);GO:0009505(plant-type cell wall);GO:0016491(oxidoreductase activity)	00902(Monoterpenoid biosynthesis)	PREDICTED: (+)-neomenthol dehydrogenase [Beta vulgaris subsp. vulgaris]	NA	10.007	7.46521	8.16513	7.40167	9.06742	51.5675	44.8146	43.5186	54.0941	7.15838	6.57894	6.97983	7.20518	7.71035	8.57863e-103	yes
Chr6_EL10_PGA_scaffold0	-	38348795	38349231	2	342	EL10Ac6g14424	NA	04016(MAPK signaling pathway - plant);04075(Plant hormone signal transduction)	NA	NA	0.0001	0.0001	0.0001	0.0001	0.19803	0.0001	0.0001	0.0001	0.0001	27.2095	28.7773	28.3328	21.5643	24.0284	9.44035e-103	yes
Chr2_EL10_PGA_scaffold6	-	7449207	7455479	8	2617	EL10Ac2g02856	GO:0003712(transcription cofactor activity);GO:0004402(histone acetyltransferase activity);GO:0005634(nucleus);GO:0006351(transcription, DNA-templated);GO:0006355(regulation of transcription, DNA-templated);GO:0006473(protein acetylation);GO:0008270(zinc ion binding);GO:0009908(flower development);GO:0016573(histone acetylation)	NA	PREDICTED: histone acetyltransferase HAC1 isoform X1 [Beta vulgaris subsp. vulgaris]	NA	30.859	35.3824	40.245	34.311	31.0622	0.027237	0.0001	0.051109	0.231434	28.667	34.6716	30.5956	27.7736	32.9752	3.74501e-102	yes
Chr2_EL10_PGA_scaffold6	+	14440074	14440681	3	252	EL10Ac2g03119	NA	NA	NA	NA	50.5478	39.9877	53.6784	43.4572	40.5161	0.0001	0.0001	0.098988	0.155034	31.2761	41.7795	29.3162	39.715	39.6992	6.99099e-102	yes
Chr4_EL10_PGA_scaffold1	-	33263814	33266850	8	1329	EL10Ac4g08827	NA	NA	PREDICTED: uncharacterized protein LOC104896842 [Beta vulgaris subsp. vulgaris]	NA	0.0001	0.0001	0.040515	0.0001	0.0001	6.88606	8.78532	9.13983	6.06378	0.0001	0.0001	0.0001	0.0001	0.0001	8.15833e-102	yes
Chr1_EL10_PGA_scaffold3	+	8013865	8037154	21	5111	EL10Ac1g00646	GO:0001054(RNA polymerase I activity);GO:0005736(DNA-directed RNA polymerase I complex)	00230(Purine metabolism);00240(Pyrimidine metabolism);03020(RNA polymerase)	PREDICTED: DNA-directed RNA polymerase I subunit 1 isoform X1 [Beta vulgaris subsp. vulgaris]	NA	0.139546	0.17962	0.249074	0.373344	0.324017	4.7587	7.74386	6.0359	7.04919	0.210764	0.292626	0.208074	0.166475	0.226688	1.13878e-101	yes
Chr4_EL10_PGA_scaffold1	+	7013301	7014597	4	741	EL10Ac4g08011	NA	NA	hypothetical protein BVRB_3g070360 [Beta vulgaris subsp. vulgaris]	NA	0.0001	0.0001	0.0001	0.0001	0.0001	13.9574	13.0605	10.9748	13.8561	0.0001	0.0001	0.0001	0.0001	0.0001	1.20313e-101	yes
Chr5_EL10_PGA_scaffold2	-	40451809	40456827	5	1196	EL10Ac5g12018	NA	NA	uncharacterized protein LOC110798045 [Spinacia oleracea]	NA	0.0001	0.0001	0.0001	0.0001	0.0001	7.69504	8.44442	6.77581	10.2919	0.0001	0.0001	0.0001	0.0001	0.0001	4.93508e-101	yes
Chr5_EL10_PGA_scaffold2	-	8746647	8754116	5	717	EL10Ac5g10992	GO:0005634(nucleus);GO:0006272(leading strand elongation);GO:0006298(mismatch repair);GO:0019985(translesion synthesis);GO:0030337(DNA polymerase processivity factor activity);GO:0043626(PCNA complex)	03030(DNA replication);03410(Base excision repair);03420(Nucleotide excision repair);03430(Mismatch repair)	Proliferating cell nuclear antigen [Medicago truncatula]	NA	12.8445	12.7636	17.4692	14.7564	12.2085	0.0001	0.0001	0.0001	0.0001	11.8181	14.5384	14.6784	10.0661	13.2343	4.92961e-100	yes
Chr4_EL10_PGA_scaffold1	+	31773312	31773751	2	348	EL10Ac4g08789	NA	NA	NA	NA	22.4615	27.5746	35.1957	31.2259	33.573	0.0001	0.149797	0.0001	0.0001	25.7766	23.5629	25.6389	23.6832	24.6389	3.49464e-99	yes
Chr7_EL10_PGA_scaffold5	-	20860933	20880466	18	3170	EL10Ac7g17075	GO:0003729(mRNA binding);GO:0003735(structural constituent of ribosome);GO:0022627(cytosolic small ribosomal subunit)	03030(DNA replication);03420(Nucleotide excision repair);03430(Mismatch repair);03440(Homologous recombination)	PREDICTED: replication factor A protein 1-like isoform X2 [Beta vulgaris subsp. vulgaris]	NA	86.2733	80.7966	109.826	85.3035	87.4866	80.772	105.844	101.186	63.8326	4.04493	4.74617	4.2753	4.07467	5.16426	5.39456e-96	yes
Chr6_EL10_PGA_scaffold0	+	45615418	45618582	3	745	EL10Ac6g14641	NA	NA	jasmonate-induced protein homolog [Spinacia oleracea]	NA	75.8606	128.238	173.883	188.108	163.387	0.418988	0.907663	0.413984	0.622442	229.505	158.707	419.254	236.995	206.003	1.98466e-95	yes
Chr2_EL10_PGA_scaffold6	+	2702330	2750324	5	506	EL10Ac2g02580	GO:0005750(mitochondrial respiratory chain complex III);GO:0006122(mitochondrial electron transport, ubiquinol to cytochrome c);GO:0008121(ubiquinol-cytochrome-c reductase activity);GO:0009060(aerobic respiration);GO:0034551(mitochondrial respiratory chain complex III assembly)	00190(Oxidative phosphorylation)	hypothetical protein BVRB_2g043180 [Beta vulgaris subsp. vulgaris]	NA	19.8997	12.2436	13.3964	15.673	12.7487	0.13423	0.0001	0.0001	0.0001	22.8737	19.8243	21.8858	22.9756	22.5381	4.10043e-95	yes
Chr2_EL10_PGA_scaffold6	+	4642839	4643796	4	456	EL10Ac2g02704	NA	NA	NA	NA	0.0001	0.0001	0.0001	0.0001	0.0001	15.994	19.5736	21.3426	19.0241	0.0001	0.0001	0.080389	0.0001	0.0001	7.86847e-95	yes
Chr6_EL10_PGA_scaffold0	-	35051700	35054455	5	931	EL10Ac6g14356	NA	NA	hypothetical protein BVRB_6g141620 [Beta vulgaris subsp. vulgaris]	NA	0.0001	0.0001	0.0001	0.0001	0.0001	8.29257	10.0094	10.7051	8.95971	0.0001	0.0001	0.0001	0.0001	0.0001	1.32526e-94	yes
Chr3_EL10_PGA_scaffold7	-	14801816	14808375	4	336	EL10Ac3g06016	GO:0003723(RNA binding);GO:0003735(structural constituent of ribosome);GO:0006412(translation);GO:0022618(ribonucleoprotein complex assembly);GO:0022625(cytosolic large ribosomal subunit)	03010(Ribosome)	hypothetical protein MIMGU_mgv1a016440mg [Erythranthe guttata]	NA	35.1434	33.3091	38.6641	39.9738	37.2451	0.0001	0.0001	0.0001	0.0001	27.97	33.9128	17.8558	30.5426	43.9764	1.45053e-94	yes
Chr8_EL10_PGA_scaffold4	+	56357558	56360976	3	2127	EL10Ac8g20522	GO:0016020(membrane);GO:0016709(oxidoreductase activity, acting on paired donors, with incorporation or reduction of molecular oxygen, NAD(P)H as one donor, and incorporation of one atom of oxygen);GO:0044550(secondary metabolite biosynthetic process)	NA	PREDICTED: cytochrome P450 CYP82D47-like [Beta vulgaris subsp. vulgaris]	NA	0.305063	0.306088	0.246912	0.830376	0.266442	95.5226	84.7328	40.852	133.303	126.506	119.333	122.471	131.031	111.465	1.79635e-92	yes
Chr9_EL10_PGA_scaffold8	-	44937237	44941630	3	1013	EL10Ac9g22628	GO:0003676(nucleic acid binding);GO:0003677(DNA binding);GO:0003700(DNA binding transcription factor activity);GO:0005634(nucleus);GO:0005886(plasma membrane);GO:0006355(regulation of transcription, DNA-templated);GO:0006979(response to oxidative stress);GO:0046872(metal ion binding)	NA	PREDICTED: zinc finger CCCH domain-containing protein 23 [Beta vulgaris subsp. vulgaris]	NA	5.65482	7.16934	9.01138	6.7484	7.57767	0.0001	0.0001	0.0001	0.0001	0.0001	0.0001	0.0001	0.0001	0.0001	4.24267e-91	yes
Chr5_EL10_PGA_scaffold2	-	48960144	48969772	7	1547	EL10Ac5g12374	GO:0016491(oxidoreductase activity);GO:0055114(oxidation-reduction process)	NA	PREDICTED: uncharacterized protein LOC104892768 [Beta vulgaris subsp. vulgaris]	NA	4.2607	4.9112	7.32939	5.64213	6.09135	39.5818	32.2291	40.7437	27.5899	3.34049	3.86302	2.96188	3.91579	3.81943	4.37633e-90	yes
Chr5_EL10_PGA_scaffold2	+	57355702	57367591	6	2439	EL10Ac5g12947	GO:0000139(Golgi membrane);GO:0000271(polysaccharide biosynthetic process);GO:0000977(RNA polymerase II regulatory region sequence-specific DNA binding);GO:0005794(Golgi apparatus);GO:0005886(plasma membrane);GO:0009833(plant-type primary cell wall biogenesis);GO:0016021(integral component of membrane);GO:0016740(transferase activity);GO:0016757(transferase activity, transferring glycosyl groups)…	NA	PREDICTED: cellulose synthase-like protein G3 [Beta vulgaris subsp. vulgaris]	NA	37.5735	28.6054	28.3578	29.3762	27.3037	3.47942	2.19167	2.66336	2.73691	18.5174	24.0584	20.5114	24.3317	22.2991	1.40654e-89	yes
Chr2_EL10_PGA_scaffold6	+	44377816	44379599	3	570	EL10Ac2g04065	NA	NA	hypothetical protein BVRB_2g047830 [Beta vulgaris subsp. vulgaris]	NA	121.146	94.6795	83.2967	139.571	86.4453	0.0001	0.401822	0.570191	1.34825	307.9	339.784	379.297	373.963	342.496	2.20489e-89	yes
Chr9_EL10_PGA_scaffold8	+	48241935	48245135	1	3201	EL10Ac9g22795	GO:0005515(protein binding);GO:0005524(ATP binding);GO:0005576(extracellular region);GO:0006952(defense response);GO:0043531(ADP binding)	NA	PREDICTED: putative disease resistance protein RGA1 [Beta vulgaris subsp. vulgaris]	NA	2.58367	3.26676	3.30454	3.44371	3.09229	0.011134	0.027486	0.020892	0.02258	2.72845	2.92098	2.61338	2.32065	2.13473	2.96378e-89	yes
Chr3_EL10_PGA_scaffold7	+	10309821	10311850	3	461	EL10Ac3g05744	NA	NA	NA	NA	0.0001	0.144348	0.0001	0.0001	0.0001	14.8905	21.592	21.226	22.805	0.0001	0.0001	0.0001	0.0001	0.0001	4.06013e-89	yes
Chr2_EL10_PGA_scaffold6	+	52093014	52094190	2	595	EL10Ac2g04691	NA	NA	hypothetical protein BVRB_2g025520 [Beta vulgaris subsp. vulgaris]	NA	0.997726	1.15726	1.3471	1.22684	0.798525	289.115	423.735	346.86	453.762	1.60242	1.42565	2.05141	1.84264	0.0001	4.08183e-88	yes
Chr2_EL10_PGA_scaffold6	+	31856865	31858471	2	1431	EL10Ac2g03503	GO:0005737(cytoplasm);GO:0009735(response to cytokinin);GO:0016740(transferase activity)	00940(Phenylpropanoid biosynthesis);00945(Stilbenoid, diarylheptanoid and gingerol biosynthesis);00941(Flavonoid biosynthesis)	PREDICTED: vinorine synthase-like [Beta vulgaris subsp. vulgaris]	NA	47.9218	56.0227	38.655	47.697	55.9424	0.399626	1.55015	1.20967	0.617172	59.4662	56.0278	44.0314	51.487	45.3063	7.24834e-88	yes
Chr2_EL10_PGA_scaffold6	-	1386346	1388909	2	564	EL10Ac2g02487	GO:0001055(RNA polymerase II activity);GO:0005665(DNA-directed RNA polymerase II, core complex)	00230(Purine metabolism);00240(Pyrimidine metabolism);03020(RNA polymerase)	PREDICTED: flocculation protein FLO11-like [Beta vulgaris subsp. vulgaris]	NA	0.0001	0.0001	0.0001	0.0001	0.0001	14.3608	15.1887	14.2558	18.6378	0.125883	0.0001	0.0001	0.0001	0.0001	3.57199e-87	yes
Chr4_EL10_PGA_scaffold1	+	26871855	26875403	4	1139	EL10Ac4g08664	NA	NA	hypothetical protein BVRB_4g095050 [Beta vulgaris subsp. vulgaris]	NA	0.0001	0.0001	0.0001	0.0001	0.0001	6.28937	7.14199	6.78524	8.13018	0.0001	0.0001	0.0001	0.0001	0.0001	3.75636e-87	yes
Chr3_EL10_PGA_scaffold7	+	4735667	4736463	3	414	EL10Ac3g05311	NA	NA	NA	NA	0.0001	0.0001	0.0001	0.0001	0.104069	16.5723	21.5039	22.4205	19.9381	0.0001	0.0001	0.0001	0.0001	0.0001	4.86931e-87	yes
Chr5_EL10_PGA_scaffold2	-	9480752	9483625	2	1685	EL10Ac5g11032	GO:0005215(transporter activity);GO:0005886(plasma membrane);GO:0006857(oligopeptide transport);GO:0009860(pollen tube growth);GO:0016020(membrane);GO:0016021(integral component of membrane);GO:0022857(transmembrane transporter activity);GO:0055085(transmembrane transport)	NA	PREDICTED: protein NRT1/ PTR FAMILY 2.8 isoform X1 [Beta vulgaris subsp. vulgaris]	NA	3.53531	5.62744	4.21468	4.5642	3.67853	0.0001	0.0001	0.0001	0.0001	4.66586	7.02879	6.59049	4.71492	5.79843	2.71499e-86	yes
Chr4_EL10_PGA_scaffold1	+	10752947	10753273	2	237	EL10Ac4g08162	NA	00562(Inositol phosphate metabolism);04070(Phosphatidylinositol signaling system);04145(Phagosome)	PREDICTED: putative 1-phosphatidylinositol-3-phosphate 5-kinase FAB1D [Beta vulgaris subsp. vulgaris]	NA	28.7321	38.9027	37.2902	39.2102	33.9765	0.0001	0.0001	0.444877	0.0001	43.2055	35.0112	45.6351	33.2809	32.8923	4.00457e-86	yes
Chr5_EL10_PGA_scaffold2	-	48890944	48895897	7	1404	EL10Ac5g12369	GO:0016491(oxidoreductase activity);GO:0055114(oxidation-reduction process)	NA	PREDICTED: uncharacterized protein LOC104892768 [Beta vulgaris subsp. vulgaris]	NA	3.85551	4.09418	6.5293	5.13896	6.37885	36.0634	32.6958	36.5905	27.1445	2.93506	3.51426	3.7505	3.71394	3.30131	8.53561e-86	yes
Chr4_EL10_PGA_scaffold1	+	14136393	14137592	1	1200	EL10Ac4g08311	GO:0000724(double-strand break repair via homologous recombination);GO:0003674(molecular_function);GO:0003677(DNA binding);GO:0005634(nucleus);GO:0005694(chromosome);GO:0005737(cytoplasm);GO:0006281(DNA repair);GO:0009378(four-way junction helicase activity);GO:0009408(response to heat);GO:0043140(ATP-dependent 3'-5' DNA helicase activity)	00620(Pyruvate metabolism);00710(Carbon fixation in photosynthetic organisms)	hypothetical protein BVRB_4g086060 [Beta vulgaris subsp. vulgaris]	NA	0.417292	0.275105	0.213636	0.547732	0.365878	15.1686	12.7608	11.1147	14.5203	0.411637	0.368371	0.675322	0.307356	0.238778	2.40748e-83	yes
Scaffold_0004	+	1575082	1585409	12	1552	EL10As4g23458	GO:0005622(intracellular);GO:0006623(protein targeting to vacuole);GO:0019898(extrinsic component of membrane);GO:0045053(protein retention in Golgi apparatus)	NA	PREDICTED: uncharacterized protein LOC104893510 [Beta vulgaris subsp. vulgaris]	NA	5.86558	11.6542	7.28857	11.2104	5.20467	0.044257	0.0001	0.031039	0.046334	11.8665	10.7331	7.66532	11.9649	9.39988	2.59491e-83	yes
Chr2_EL10_PGA_scaffold6	+	18476436	18521064	18	2130	EL10Ac2g03213	GO:0004729(oxygen-dependent protoporphyrinogen oxidase activity);GO:0005743(mitochondrial inner membrane);GO:0006783(heme biosynthetic process);GO:0009706(chloroplast inner membrane);GO:0015995(chlorophyll biosynthetic process)	00860(Porphyrin and chlorophyll metabolism)	hypothetical protein BVRB_2g046990 isoform B [Beta vulgaris subsp. vulgaris]	NA	0.735302	1.76686	1.09696	2.0824	2.02748	22.67	26.1428	26.6479	28.473	2.27583	1.81959	1.28046	1.81091	1.22918	4.75607e-83	yes
Chr1_EL10_PGA_scaffold3	+	15009633	15011665	2	2022	EL10Ac1g01108	NA	NA	hypothetical protein [Beta vulgaris subsp. vulgaris]	NA	0.0001	0.0001	0.0001	0.0001	0.0001	2.90422	5.3619	4.13345	3.79124	0.0001	0.0001	0.0001	0.0001	0.0001	4.90136e-83	yes
Chr5_EL10_PGA_scaffold2	-	37641041	37641820	2	638	EL10Ac5g11915	NA	NA	hypothetical protein BVRB_5g108040 [Beta vulgaris subsp. vulgaris]	NA	0.0001	0.0001	0.0001	0.0001	0.084644	13.2068	12.6825	18.8024	9.61379	0.0001	0.0001	0.0001	0.0001	0.0001	5.33647e-83	yes
Chr4_EL10_PGA_scaffold1	+	10742342	10752844	4	345	EL10Ac4g08160	GO:0000151(ubiquitin ligase complex);GO:0004842(ubiquitin-protein transferase activity);GO:0005634(nucleus);GO:0005680(anaphase-promoting complex);GO:0006511(ubiquitin-dependent protein catabolic process);GO:0007049(cell cycle);GO:0009553(embryo sac development);GO:0009793(embryo development ending in seed dormancy);GO:0010252(auxin homeostasis);GO:0016021(integral component of membrane);GO:00165…	04120(Ubiquitin mediated proteolysis)	PREDICTED: anaphase-promoting complex subunit 1 [Beta vulgaris subsp. vulgaris]	NA	18.4589	24.4057	20.6581	21.448	19.6411	0.0001	0.0001	0.0001	0.140713	24.2136	20.8346	20.1466	18.624	20.74	8.01662e-83	yes
Chr1_EL10_PGA_scaffold3	+	53391596	53395169	9	2067	EL10Ac1g02206	NA	00230(Purine metabolism);00240(Pyrimidine metabolism);03020(RNA polymerase)	uncharacterized protein LOC110801212 [Spinacia oleracea]	NA	0.0001	0.0001	0.0001	0.0001	0.0001	4.02079	2.7138	4.54446	4.37169	0.0001	0.0001	0.0001	0.0001	0.0001	9.63001e-83	yes
Chr6_EL10_PGA_scaffold0	-	21485691	21536888	10	2416	EL10Ac6g14066	GO:0005249(voltage-gated potassium channel activity);GO:0005887(integral component of plasma membrane);GO:0042391(regulation of membrane potential)	NA	PREDICTED: potassium channel AKT2/3 isoform X1 [Beta vulgaris subsp. vulgaris]	NA	0.303536	0.38091	0.270217	0.469228	0.501652	9.06444	10.3921	7.85131	11.4873	0.802694	0.770995	1.40286	1.05414	0.833524	5.496e-82	yes
Chr6_EL10_PGA_scaffold0	-	61505235	61506563	4	724	EL10Ac6g15529	GO:0000771(agglutination involved in conjugation);GO:0005536(glucose binding);GO:0005537(mannose binding);GO:0005575(cellular_component)	NA	PREDICTED: mannose/glucose-specific lectin [Beta vulgaris subsp. vulgaris]	NA	0.0001	0.0001	0.0001	0.0001	0.0001	8.11227	20.4183	9.47399	27.6791	0.0001	0.0001	0.0001	0.0001	0.0001	1.36128e-81	yes
Chr9_EL10_PGA_scaffold8	-	47140182	47141241	2	569	EL10Ac9g22729	NA	NA	PREDICTED: uncharacterized protein LOC104883301 [Beta vulgaris subsp. vulgaris]	NA	17.2499	33.4024	41.1506	37.6887	36.762	10.0915	15.0304	15.3966	10.9046	0.124777	0.315074	0.130655	0.0001	0.0001	1.51865e-81	yes
Chr5_EL10_PGA_scaffold2	+	16184220	16185152	2	773	EL10Ac5g11317	NA	NA	PREDICTED: uncharacterized protein LOC104899316 isoform X1 [Beta vulgaris subsp. vulgaris]	NA	0.085364	0.0001	0.189321	0.0001	0.0001	29.7856	34.3518	46.6425	16.9692	0.131908	0.0001	0.0001	0.0001	0.0001	1.40444e-80	yes
Scaffold_0009	-	611782	613779	4	467	EL10As9g23940	NA	NA	hypothetical protein BVRB_5g126650 [Beta vulgaris subsp. vulgaris]	NA	0.0001	0.0001	0.0001	0.0001	0.0001	17.5672	18.5605	12.0088	18.2276	0.0001	0.0001	0.0001	0.0001	0.0001	2.56925e-80	yes
Chr8_EL10_PGA_scaffold4	+	4937262	4937795	1	534	EL10Ac8g18615	GO:0005618(cell wall);GO:0033609(oxalate metabolic process);GO:0046564(oxalate decarboxylase activity)	NA	PREDICTED: auxin-binding protein ABP19a-like [Beta vulgaris subsp. vulgaris]	NA	0.0001	0.0001	0.089408	0.0001	0.0001	10.9479	20.0341	13.3215	18.3393	0.0001	0.0001	0.0001	0.0001	0.0001	6.95773e-80	yes
Chr5_EL10_PGA_scaffold2	-	10051282	10053453	2	1150	EL10Ac5g11061	GO:0004568(chitinase activity);GO:0005576(extracellular region);GO:0006032(chitin catabolic process);GO:0008061(chitin binding)	00520(Amino sugar and nucleotide sugar metabolism)	PREDICTED: basic endochitinase [Beta vulgaris subsp. vulgaris]	NA	20.5112	20.0928	26.0768	30.0807	21.373	5.35157	6.98394	3.66052	2.94159	84.1553	83.1385	80.7578	72.5805	90.8972	6.03143e-78	yes
Chr4_EL10_PGA_scaffold1	+	54166955	54169163	4	1170	EL10Ac4g09759	NA	NA	PREDICTED: uncharacterized protein LOC104890455 isoform X2 [Beta vulgaris subsp. vulgaris]	NA	4.60067	6.13853	5.64147	5.92337	4.9291	0.0001	0.0001	0.0001	0.048935	5.9434	6.48491	6.91711	7.77034	5.24671	2.02042e-77	yes
Chr6_EL10_PGA_scaffold0	+	45371490	45374571	3	661	EL10Ac6g14636	NA	NA	jasmonate-induced protein homolog [Spinacia oleracea]	NA	53.6191	67.8682	104.528	122.685	134.475	0.173078	0.0001	0.0001	0.290493	100.405	70.4548	213.425	127.102	101.061	8.24129e-77	yes
Chr6_EL10_PGA_scaffold0	+	32280527	32284800	5	799	EL10Ac6g14285	GO:0003676(nucleic acid binding);GO:0005622(intracellular);GO:0005634(nucleus);GO:0008150(biological_process)	NA	PREDICTED: PIN2/TERF1-interacting telomerase inhibitor 1 [Fragaria vesca subsp. vesca]	NA	0.0001	0.0001	0.0001	0.0001	0.0001	8.34787	10.671	8.5459	8.33185	0.0001	0.0001	0.0001	0.0001	0.0001	1.07313e-76	yes
Chr5_EL10_PGA_scaffold2	+	3930313	3933677	2	2565	EL10Ac5g10705	GO:0003674(molecular_function);GO:0008150(biological_process)	00230(Purine metabolism);00240(Pyrimidine metabolism)	PREDICTED: heme-binding protein 2 [Beta vulgaris subsp. vulgaris]	NA	1.98341	3.10598	2.11847	2.71595	3.59711	0.0001	0.0001	0.0001	0.0001	4.64133	3.00091	5.09104	3.58937	3.09983	6.33715e-76	yes
Chr8_EL10_PGA_scaffold4	-	32219156	32229584	3	1950	EL10Ac8g19614	GO:0005634(nucleus);GO:0006508(proteolysis);GO:0008234(cysteine-type peptidase activity);GO:0019784(NEDD8-specific protease activity)	NA	PREDICTED: NEDD8-specific protease 1 [Beta vulgaris subsp. vulgaris]	NA	1.76892	2.5577	1.54063	2.38146	3.13967	4.75883	4.45866	3.65535	4.64807	0.0001	0.0001	0.0001	0.0001	0.0001	1.04469e-75	yes
Chr5_EL10_PGA_scaffold2	-	29086649	29087592	2	765	EL10Ac5g11652	NA	NA	PREDICTED: uncharacterized protein LOC104908778 [Beta vulgaris subsp. vulgaris]	NA	0.0001	0.0001	0.0001	0.0001	0.0001	9.19452	8.68749	9.47967	8.96442	0.0001	0.0001	0.0001	0.0001	0.0001	2.43801e-75	yes
Chr9_EL10_PGA_scaffold8	+	36360007	36364885	9	2064	EL10Ac9g22369	NA	03013(RNA transport)	PREDICTED: uncharacterized protein LOC104885415 [Beta vulgaris subsp. vulgaris]	NA	0.0001	0.0001	0.0001	0.0001	0.0001	2.90692	5.11502	3.94387	2.79663	0.0001	0.0001	0.0001	0.0001	0.0001	2.44189e-75	yes
Chr2_EL10_PGA_scaffold6	-	8387302	8397242	5	3840	EL10Ac2g02895	GO:0003676(nucleic acid binding);GO:0003723(RNA binding);GO:0003968(RNA-directed 5'-3' RNA polymerase activity);GO:0005634(nucleus);GO:0006952(defense response);GO:0009615(response to virus);GO:0009751(response to salicylic acid);GO:0010025(wax biosynthetic process);GO:0016441(posttranscriptional gene silencing);GO:0030422(production of siRNA involved in RNA interference);GO:0060148(positive regu…	NA	PREDICTED: RNA-dependent RNA polymerase 1 [Beta vulgaris subsp. vulgaris]	NA	2.97481	3.01174	2.40487	2.5333	2.28355	15.8093	19.7758	16.2707	27.377	4.11846	4.32884	4.94472	4.05638	3.51263	6.80559e-75	yes
Chr1_EL10_PGA_scaffold3	+	51763280	51775555	12	1583	EL10Ac1g02148	GO:0000462(maturation of SSU-rRNA from tricistronic rRNA transcript (SSU-rRNA, 5.8S rRNA, LSU-rRNA));GO:0005730(nucleolus);GO:0032040(small-subunit processome)	NA	PREDICTED: KRR1 small subunit processome component homolog [Beta vulgaris subsp. vulgaris]	NA	17.7245	14.3489	15.5203	16.1453	17.3849	1.34235	1.0573	1.59773	0.738826	13.8108	15.8698	15.0556	13.1292	13.1797	1.33941e-74	yes
Chr2_EL10_PGA_scaffold6	-	49593281	49597519	3	2975	EL10Ac2g04458	GO:0004674(protein serine/threonine kinase activity);GO:0005524(ATP binding);GO:0005576(extracellular region);GO:0006468(protein phosphorylation);GO:0016021(integral component of membrane);GO:0016301(kinase activity);GO:0016310(phosphorylation)	NA	PREDICTED: putative receptor-like protein kinase At5g39000 [Beta vulgaris subsp. vulgaris]	NA	14.7448	19.2169	18.3654	23.1353	19.6037	3.02635	3.61362	2.95378	2.43332	21.6441	23.8758	22.9263	23.9681	25.7441	1.63406e-74	yes
Chr5_EL10_PGA_scaffold2	+	48933365	48935332	2	366	EL10Ac5g12371	NA	NA	PREDICTED: uncharacterized protein LOC104892771 [Beta vulgaris subsp. vulgaris]	NA	1.65949	1.26722	1.22731	1.98711	1.47898	207.811	446.015	311.081	681.78	21.2932	25.717	99.2741	39.596	29.9329	3.70245e-74	yes
Chr7_EL10_PGA_scaffold5	+	28563890	28571801	12	4852	EL10Ac7g17312	GO:0000325(plant-type vacuole);GO:0005524(ATP binding);GO:0005774(vacuolar membrane);GO:0005886(plasma membrane);GO:0008559(xenobiotic transmembrane transporting ATPase activity);GO:0016021(integral component of membrane);GO:0042626(ATPase activity, coupled to transmembrane movement of substances);GO:0055085(transmembrane transport)	02010(ABC transporters)	PREDICTED: ABC transporter C family member 10 [Beta vulgaris subsp. vulgaris]	NA	19.7316	28.0974	21.7919	23.9681	24.0862	0.701641	0.725047	0.766417	1.70213	22.4194	20.855	19.2788	18.4923	20.0991	3.76908e-73	yes
Chr9_EL10_PGA_scaffold8	-	13710863	13715050	4	1650	EL10Ac9g21018	GO:0004674(protein serine/threonine kinase activity);GO:0005886(plasma membrane);GO:0007166(cell surface receptor signaling pathway)	NA	PREDICTED: non-functional pseudokinase ZED1 isoform X1 [Beta vulgaris subsp. vulgaris]	NA	0.552472	0.635697	0.49459	0.853586	0.811748	14.1951	12.5695	13.3232	13.816	0.400685	0.677544	0.403876	1.04341	0.964718	1.54752e-72	yes
Chr6_EL10_PGA_scaffold0	+	4292273	4299415	4	1566	EL10Ac6g13366	GO:0005829(cytosol);GO:0008171(O-methyltransferase activity);GO:0008757(S-adenosylmethionine-dependent methyltransferase activity);GO:0019438(aromatic compound biosynthetic process)	00940(Phenylpropanoid biosynthesis)	PREDICTED: caffeic acid 3-O-methyltransferase isoform X1 [Beta vulgaris subsp. vulgaris]	NA	0.909983	1.36686	0.867077	1.68279	1.06281	47.9833	36.2619	22.6753	92.5704	2.34591	2.18243	1.19086	0.796399	1.12629	3.60082e-72	yes
Chr9_EL10_PGA_scaffold8	+	44294082	44300375	3	1360	EL10Ac9g22609	GO:0004842(ubiquitin-protein transferase activity);GO:0019005(SCF ubiquitin ligase complex);GO:0031146(SCF-dependent proteasomal ubiquitin-dependent protein catabolic process)	04141(Protein processing in endoplasmic reticulum);04626(Plant-pathogen interaction)	PREDICTED: F-box protein At3g08750-like [Beta vulgaris subsp. vulgaris]	NA	0.0001	0.0001	0.0001	0.0001	0.0001	4.33704	4.02374	3.23873	6.19419	4.5578	4.20731	5.55426	4.13763	3.27999	5.79785e-72	yes
Chr4_EL10_PGA_scaffold1	-	56736267	56742703	14	1565	EL10Ac4g10005	GO:0005509(calcium ion binding);GO:0005783(endoplasmic reticulum);GO:0005788(endoplasmic reticulum lumen);GO:0005789(endoplasmic reticulum membrane);GO:0006457(protein folding);GO:0009507(chloroplast);GO:0009626(plant-type hypersensitive response);GO:0010204(defense response signaling pathway, resistance gene-independent);GO:0030246(carbohydrate binding);GO:0042742(defense response to bacterium);…	04141(Protein processing in endoplasmic reticulum);04145(Phagosome)	PREDICTED: calreticulin-3 [Beta vulgaris subsp. vulgaris]	NA	16.0764	18.6515	15.6818	25.9617	15.7159	3.75335	3.82947	2.06356	2.16431	51.296	71.2322	43.1251	58.8067	67.7195	1.10369e-71	yes
Chr8_EL10_PGA_scaffold4	-	2043952	2048443	3	2432	EL10Ac8g18400	GO:0003674(molecular_function);GO:0003723(RNA binding);GO:0005739(mitochondrion);GO:0008150(biological_process);GO:0043231(intracellular membrane-bounded organelle)	03440(Homologous recombination)	PREDICTED: pentatricopeptide repeat-containing protein At1g77170 [Beta vulgaris subsp. vulgaris]	NA	28.4181	45.5144	19.1944	47.9091	41.196	1.91822	1.50018	1.07946	2.46478	92.5738	109.418	95.0567	112.23	78.8972	2.4023e-71	yes
Chr6_EL10_PGA_scaffold0	+	50953397	50965347	3	1859	EL10Ac6g14840	GO:0009813(flavonoid biosynthetic process);GO:0043231(intracellular membrane-bounded organelle);GO:0052696(flavonoid glucuronidation);GO:0080043(quercetin 3-O-glucosyltransferase activity);GO:0080044(quercetin 7-O-glucosyltransferase activity)	NA	UDP-glucose:flavonoid-O-glucosyltransferase [Beta vulgaris]	NA	6.83354	5.29398	7.04776	6.67261	4.57739	0.0001	0.051354	0.071948	0.091957	4.99236	4.79341	4.17975	7.47293	7.05644	1.33938e-70	yes
Chr8_EL10_PGA_scaffold4	+	43086294	43087916	5	1107	EL10Ac8g19911	GO:0004674(protein serine/threonine kinase activity);GO:0005886(plasma membrane);GO:0006468(protein phosphorylation);GO:0006952(defense response);GO:0009506(plasmodesma)	NA	PREDICTED: putative receptor-like protein kinase At4g00960 [Beta vulgaris subsp. vulgaris]	NA	0.0001	0.0001	0.0001	0.045949	0.0001	7.85693	8.876	5.70224	4.94582	0.0001	0.0001	0.0001	0.0001	0.0001	1.35985e-70	yes
Chr9_EL10_PGA_scaffold8	+	30239791	30247663	23	4781	EL10Ac9g21969	GO:0005886(plasma membrane);GO:0016021(integral component of membrane);GO:0042626(ATPase activity, coupled to transmembrane movement of substances)	02010(ABC transporters)	PREDICTED: pleiotropic drug resistance protein 1 [Beta vulgaris subsp. vulgaris]	NA	7.38824	9.63683	7.74403	6.84472	6.00061	1.46395	1.10878	0.821787	0.862791	11.2685	13.6605	11.8802	11.5845	11.2547	8.43877e-70	yes
Chr9_EL10_PGA_scaffold8	-	27629298	27636188	6	675	EL10Ac9g21755	NA	NA	PREDICTED: uncharacterized protein LOC104894684 [Beta vulgaris subsp. vulgaris]	NA	11.1276	14.9978	16.004	14.2806	8.8956	0.0001	0.0001	0.0001	0.0001	13.857	7.83006	14.5956	7.65002	14.0708	1.97797e-69	yes
Chr8_EL10_PGA_scaffold4	+	52242528	52243298	2	402	EL10Ac8g20287	NA	NA	hypothetical protein BVRB_8g184140 [Beta vulgaris subsp. vulgaris]	NA	0.0001	0.0001	0.0001	0.0001	0.0001	15.5777	20.1185	13.9408	15.3801	0.0001	0.0001	0.0001	0.0001	0.0001	4.44216e-69	yes
Chr4_EL10_PGA_scaffold1	+	2224276	2226633	4	504	EL10Ac4g07681	GO:0009699(phenylpropanoid biosynthetic process);GO:0042349(guiding stereospecific synthesis activity)	NA	PREDICTED: protein GOS9 [Beta vulgaris subsp. vulgaris]	NA	0.0001	0.0001	0.0001	0.0001	0.245587	20.1069	39.0236	21.283	59.4875	0.0001	0.0001	0.144367	0.0001	0.0001	4.45197e-69	yes
Chr4_EL10_PGA_scaffold1	-	54420455	54448712	10	7392	EL10Ac4g09779	GO:0003674(molecular_function);GO:0005739(mitochondrion);GO:0005783(endoplasmic reticulum);GO:0008150(biological_process);GO:0016021(integral component of membrane)	NA	PREDICTED: pentatricopeptide repeat-containing protein At5g65560 [Beta vulgaris subsp. vulgaris]	NA	1.05661	1.13283	1.08696	1.10548	0.982501	4.8415	5.59523	4.95192	6.33599	1.39154	1.30034	1.03589	1.16054	1.05322	4.59068e-69	yes
Chr9_EL10_PGA_scaffold8	+	12369951	12370393	3	207	EL10Ac9g20974	NA	NA	NA	NA	23.7919	28.3287	26.1809	24.6417	22.4062	0.0001	0.0001	0.0001	0.0001	22.311	26.6863	23.4169	28.7089	27.1972	5.52333e-69	yes
Chr4_EL10_PGA_scaffold1	+	26909077	26922289	3	500	EL10Ac4g08665	NA	NA	hypothetical protein BVRB_015900 [Beta vulgaris subsp. vulgaris]	NA	0.0001	0.0001	0.0001	0.0001	0.0001	11.9351	16.8942	15.3942	9.79295	0.0001	0.0001	0.0001	0.0001	0.0001	1.23189e-68	yes
Chr2_EL10_PGA_scaffold6	-	5512133	5518546	6	1850	EL10Ac2g02761	NA	NA	PREDICTED: protein LNK4 isoform X1 [Beta vulgaris subsp. vulgaris]	NA	31.7394	33.7806	49.2052	45.5391	38.1877	5.25736	4.54617	4.27185	4.68498	19.6017	16.2502	19.1541	24.1404	19.2274	2.4485e-68	yes
Chr6_EL10_PGA_scaffold0	+	31753577	31767295	6	1636	EL10Ac6g14270	GO:0006855(drug transmembrane transport)	NA	PREDICTED: protein DETOXIFICATION 14 [Beta vulgaris subsp. vulgaris]	NA	1.24708	0.763976	0.645646	1.38138	0.755385	16.2093	14.6262	17.7677	16.0017	0.524709	0.800814	0.360352	0.883456	0.261465	5.53467e-68	yes
Chr7_EL10_PGA_scaffold5	-	3987173	3990236	3	649	EL10Ac7g16117	GO:0005737(cytoplasm);GO:0005777(peroxisome);GO:0008150(biological_process);GO:0016788(hydrolase activity, acting on ester bonds);GO:0047617(acyl-CoA hydrolase activity)	NA	PREDICTED: acyl-coenzyme A thioesterase 13 [Beta vulgaris subsp. vulgaris]	NA	24.9524	25.1153	26.8401	27.241	27.2249	2.47273	3.30648	2.99996	3.69797	28.1442	35.723	29.6585	31.6839	29.1019	5.6576e-68	yes
Chr2_EL10_PGA_scaffold6	+	49286391	49289333	4	1872	EL10Ac2g04437	GO:0007165(signal transduction);GO:0016020(membrane)	NA	PREDICTED: ankyrin repeat-containing protein At5g02620 [Beta vulgaris subsp. vulgaris]	NA	0.0001	0.0001	0.0001	0.0001	0.016779	2.52978	3.69771	3.37359	4.17185	0.0001	0.0001	0.0001	0.0001	0.0001	3.27236e-67	yes
Chr1_EL10_PGA_scaffold3	-	11491585	11498925	8	1335	EL10Ac1g00891	GO:0004364(glutathione transferase activity);GO:0005737(cytoplasm);GO:0006749(glutathione metabolic process)	00350(Tyrosine metabolism)	PREDICTED: glutathione S-transferase zeta class isoform X1 [Beta vulgaris subsp. vulgaris]	NA	3.43036	3.35262	3.418	4.32504	3.32407	0.0001	0.0001	0.072654	0.029189	5.87706	4.71146	7.05092	5.71056	5.56206	1.97764e-66	yes
Chr4_EL10_PGA_scaffold1	-	54755824	54757680	1	1857	EL10Ac4g09814	GO:0003723(RNA binding);GO:0005739(mitochondrion);GO:0008150(biological_process)	NA	hypothetical protein BVRB_4g076860 isoform B [Beta vulgaris subsp. vulgaris]	NA	0.047883	0.0001	0.018724	0.0001	0.078811	3.66474	5.97744	5.13729	5.77102	0.0001	0.0001	0.0001	0.0001	0.0001	1.89127e-65	yes
Chr4_EL10_PGA_scaffold1	-	31771273	31773005	2	422	EL10Ac4g08788	NA	00562(Inositol phosphate metabolism);04070(Phosphatidylinositol signaling system);04145(Phagosome)	PREDICTED: putative 1-phosphatidylinositol-3-phosphate 5-kinase FAB1D [Beta vulgaris subsp. vulgaris]	NA	11.4388	19.1672	16.5359	19.3267	22.0456	0.191135	0.091463	0.0001	0.116923	19.6639	15.8722	14.8194	15.7018	17.0999	2.04015e-65	yes
Chr5_EL10_PGA_scaffold2	+	48916523	48924907	4	1113	EL10Ac5g12370	NA	NA	PREDICTED: uncharacterized protein LOC104884142 [Beta vulgaris subsp. vulgaris]	NA	1.24371	0.93265	1.85481	2.73629	2.48183	79.537	141.959	88.4579	207.696	0.956437	1.57462	5.50012	1.80283	1.45547	2.28722e-65	yes
Chr4_EL10_PGA_scaffold1	+	59436822	59448888	12	2058	EL10Ac4g10260	GO:0005525(GTP binding);GO:0005739(mitochondrion);GO:0009507(chloroplast);GO:0009793(embryo development ending in seed dormancy);GO:0042793(plastid transcription)	NA	PREDICTED: uncharacterized protein LOC104889980 [Beta vulgaris subsp. vulgaris]	NA	4.72811	1.83871	2.65574	2.58606	3.63092	29.9451	24.3042	31.9213	13.473	1.06591	1.59891	0.88415	1.17535	1.09144	2.81962e-65	yes
Chr9_EL10_PGA_scaffold8	+	17381835	17382212	1	378	EL10Ac9g21141	NA	NA	hypothetical protein BVRB_9g211580 [Beta vulgaris subsp. vulgaris]	NA	12.1969	12.6302	17.8998	10.5351	12.5756	0.0001	0.032903	0.0001	0.075195	17.4777	14.0235	15.6048	20.1345	17.1372	3.58954e-65	yes
Chr4_EL10_PGA_scaffold1	+	60559165	60559512	1	348	EL10Ac4g10343	GO:0005739(mitochondrion);GO:0008150(biological_process);GO:0016021(integral component of membrane)	00270(Cysteine and methionine metabolism)	hypothetical protein BVRB_4g071470 [Beta vulgaris subsp. vulgaris]	NA	15.0651	15.5044	12.2051	16.4528	22.9557	0.132919	0.538078	0.492012	0.403137	30.6416	43.6506	31.6753	27.7885	30.6116	8.74684e-65	yes
Chr6_EL10_PGA_scaffold0	-	13746444	13748121	4	409	EL10Ac6g13869	NA	NA	NA	NA	10.7817	10.3796	13.6203	11.1308	11.2374	0.0001	0.0001	0.04751	0.0001	11.7419	11.9221	12.4163	11.8999	12.5195	1.76854e-64	yes
Chr6_EL10_PGA_scaffold0	-	23269696	23272463	4	557	EL10Ac6g14102	GO:0003723(RNA binding);GO:0005688(U6 snRNP);GO:0005689(U12-type spliceosomal complex);GO:0006396(RNA processing);GO:0071004(U2-type prespliceosome);GO:0071013(catalytic step 2 spliceosome);GO:0097526(spliceosomal tri-snRNP complex);GO:1990726(Lsm1-7-Pat1 complex)	03040(Spliceosome);03018(RNA degradation)	PREDICTED: uncharacterized protein LOC104883090 [Beta vulgaris subsp. vulgaris]	NA	8.56606	11.874	7.43374	8.59814	6.4274	0.0001	0.0001	0.0001	0.0001	12.1097	10.2665	10.0897	10.4847	9.9827	3.50606e-64	yes
Chr4_EL10_PGA_scaffold1	+	7032883	7039464	4	565	EL10Ac4g08012	GO:0000325(plant-type vacuole);GO:0004427(inorganic diphosphatase activity);GO:0005739(mitochondrion);GO:0005773(vacuole);GO:0005774(vacuolar membrane);GO:0005794(Golgi apparatus);GO:0005829(cytosol);GO:0005886(plasma membrane);GO:0009414(response to water deprivation);GO:0009507(chloroplast);GO:0009651(response to salt stress);GO:0009678(hydrogen-translocating pyrophosphatase activity);GO:000970…	00190(Oxidative phosphorylation)	pyrophosphate-energized vacuolar membrane proton pump isoform X1 [Manihot esculenta]	NA	0.0001	0.0001	0.0001	0.0001	0.0001	10.4878	13.1119	6.90864	16.1411	0.0001	0.0001	0.0001	0.0001	0.0001	2.31214e-63	yes
Chr7_EL10_PGA_scaffold5	+	12389345	12391332	7	1026	EL10Ac7g16634	NA	NA	NA	NA	4.45778	5.22415	5.50545	5.47689	4.84098	0.0001	0.0001	0.0001	0.0001	4.17833	4.01309	4.27373	3.40802	3.69423	3.67309e-63	yes
Chr9_EL10_PGA_scaffold8	-	19341423	19347483	5	486	EL10Ac9g21231	GO:0005737(cytoplasm);GO:0009932(cell tip growth);GO:0010053(root epidermal cell differentiation);GO:0016787(hydrolase activity);GO:0046856(phosphatidylinositol dephosphorylation);GO:0048765(root hair cell differentiation);GO:0048766(root hair initiation)	00562(Inositol phosphate metabolism);04070(Phosphatidylinositol signaling system)	PREDICTED: SPX domain-containing membrane protein At4g22990-like isoform X1 [Beta vulgaris subsp. vulgaris]	NA	8.8313	12.9205	10.375	7.88961	12.9468	0.0001	0.0001	0.0001	0.0001	10.1447	12.5094	10.5533	15.3027	13.9136	6.5399e-63	yes
Chr2_EL10_PGA_scaffold6	-	8439739	8450101	5	3888	EL10Ac2g02898	GO:0003676(nucleic acid binding);GO:0003723(RNA binding);GO:0003968(RNA-directed 5'-3' RNA polymerase activity);GO:0005634(nucleus);GO:0006952(defense response);GO:0009615(response to virus);GO:0009751(response to salicylic acid);GO:0010025(wax biosynthetic process);GO:0016441(posttranscriptional gene silencing);GO:0030422(production of siRNA involved in RNA interference);GO:0060148(positive regu…	NA	PREDICTED: RNA-dependent RNA polymerase 1 [Beta vulgaris subsp. vulgaris]	NA	3.27588	3.98767	3.41984	4.38187	3.45179	17.423	21.9297	19.6755	31.9327	6.01437	5.83423	6.03331	5.24226	4.76292	7.05256e-63	yes
Chr2_EL10_PGA_scaffold6	+	47958684	47958956	1	273	EL10Ac2g04314	NA	NA	hypothetical protein BVRB_9g218780 [Beta vulgaris subsp. vulgaris]	NA	387.662	882.92	371.858	964.088	993.302	4.35316	4.17362	3.69431	3.69737	1330.33	553.338	530.836	1493.26	863.296	1.16927e-62	yes
Chr7_EL10_PGA_scaffold5	+	11814428	11818021	2	666	EL10Ac7g16613	NA	NA	NA	NA	0.0001	0.0001	0.0001	0.076374	0.0001	7.31992	8.67785	10.7849	13.8287	0.0001	0.0001	0.0001	0.0001	0.0001	1.47271e-62	yes
Chr7_EL10_PGA_scaffold5	+	18313482	18327624	9	2099	EL10Ac7g16950	GO:0004252(serine-type endopeptidase activity);GO:0005618(cell wall)	NA	PREDICTED: subtilisin-like protease SBT4.15 [Beta vulgaris subsp. vulgaris]	NA	2.37177	2.64616	2.10311	2.27544	2.37644	2.68316	2.74872	2.17076	3.04109	11.2854	12.5051	12.9685	14.9924	11.7872	3.15321e-62	yes
Chr5_EL10_PGA_scaffold2	-	30042393	30064120	19	2404	EL10Ac5g11686	GO:0009011(starch synthase activity);GO:0009507(chloroplast)	00500(Starch and sucrose metabolism)	PREDICTED: probable starch synthase 4, chloroplastic/amyloplastic isoform X2 [Beta vulgaris subsp. vulgaris]	NA	22.9213	28.8259	30.3626	29.0007	27.0679	2.96811	1.9472	1.91006	0.928485	23.7099	25.9847	24.4461	26.5167	24.0372	4.42419e-62	yes
Chr7_EL10_PGA_scaffold5	+	52549369	52551588	2	1870	EL10Ac7g17997	GO:0016020(membrane);GO:0016709(oxidoreductase activity, acting on paired donors, with incorporation or reduction of molecular oxygen, NAD(P)H as one donor, and incorporation of one atom of oxygen);GO:0044550(secondary metabolite biosynthetic process)	00590(Arachidonic acid metabolism);00591(Linoleic acid metabolism)	PREDICTED: cytochrome P450 71A4-like [Beta vulgaris subsp. vulgaris]	NA	3.29871	4.81221	5.92898	5.11834	6.17554	40.6863	29.6953	36.1502	34.6788	5.85699	5.21151	8.25417	6.445	4.47417	8.88521e-62	yes
Chr1_EL10_PGA_scaffold3	-	6067418	6070100	3	617	EL10Ac1g00501	NA	NA	NA	NA	8.25056	6.96139	14.5109	9.62149	11.3056	0.0001	0.0001	0.0001	0.0001	9.88701	6.90911	10.1314	12.406	9.33143	2.31716e-61	yes
Chr6_EL10_PGA_scaffold0	-	63253978	63257885	6	1446	EL10Ac6g15650	GO:0000076(DNA replication checkpoint);GO:0004693(cyclin-dependent protein serine/threonine kinase activity);GO:0005515(protein binding);GO:0005634(nucleus);GO:0006260(DNA replication);GO:0007049(cell cycle);GO:0009507(chloroplast);GO:0009658(chloroplast organization);GO:0019901(protein kinase binding);GO:0048229(gametophyte development);GO:0051276(chromosome organization);GO:0070182(DNA polymera…	NA	PREDICTED: CDT1-like protein a, chloroplastic [Beta vulgaris subsp. vulgaris]	NA	22.5057	30.3716	31.4604	28.6004	29.9809	3.96852	3.83136	4.09628	5.86391	28.2122	29.2977	27.2603	28.4743	25.1518	2.33908e-61	yes
Scaffold_0002	-	276855	281407	4	3183	EL10As2g23164	GO:0000822(inositol hexakisphosphate binding);GO:0005543(phospholipid binding);GO:0005737(cytoplasm);GO:0006406(mRNA export from nucleus);GO:0006446(regulation of translational initiation);GO:0006449(regulation of translational termination);GO:0031369(translation initiation factor binding);GO:0044614(nuclear pore cytoplasmic filaments)	NA	PREDICTED: protein GLE1 [Beta vulgaris subsp. vulgaris]	NA	5.81041	6.98844	8.32099	7.00966	7.53029	1.05275	0.874975	0.782295	0.706034	6.13777	6.80447	7.20569	6.65163	5.76186	2.72092e-61	yes
Chr6_EL10_PGA_scaffold0	-	32343381	32348197	8	2055	EL10Ac6g14287	GO:0005313(L-glutamate transmembrane transporter activity);GO:0005887(integral component of plasma membrane);GO:0015180(L-alanine transmembrane transporter activity);GO:0015181(arginine transmembrane transporter activity);GO:0015185(gamma-aminobutyric acid transmembrane transporter activity);GO:0015189(L-lysine transmembrane transporter activity);GO:0015297(antiporter activity);GO:0015812(gamma-a…	NA	PREDICTED: amino-acid permease BAT1 homolog [Beta vulgaris subsp. vulgaris]	NA	13.6194	13.6846	11.4362	9.54183	12.1899	0.138744	0.092689	0.129017	0.578553	14.4276	15.8819	15.3725	15.2755	16.4122	8.54854e-61	yes
Chr6_EL10_PGA_scaffold0	+	34220112	34229167	5	1542	EL10Ac6g14331	GO:0004674(protein serine/threonine kinase activity);GO:0005524(ATP binding);GO:0006468(protein phosphorylation);GO:0016021(integral component of membrane);GO:0016301(kinase activity);GO:0016310(phosphorylation)	NA	LEAF RUST 10 DISEASE-RESISTANCE LOCUS RECEPTOR-LIKE PROTEIN KINASE-like 2.1 [Spinacia oleracea]	NA	3.08698	1.96157	3.77181	2.63804	2.64456	0.0001	0.0001	0.0001	0.0001	3.22238	4.31792	4.25895	4.00222	3.39675	1.24e-60	yes
Chr1_EL10_PGA_scaffold3	-	8127501	8152579	21	4995	EL10Ac1g00656	GO:0001054(RNA polymerase I activity);GO:0005736(DNA-directed RNA polymerase I complex)	00230(Purine metabolism);00240(Pyrimidine metabolism);03020(RNA polymerase)	PREDICTED: DNA-directed RNA polymerase I subunit 1-like [Beta vulgaris subsp. vulgaris]	NA	0.343995	0.713547	1.06585	0.609571	0.877858	6.33646	7.89044	7.35722	8.17577	0.71779	0.581923	0.802464	0.961474	0.676513	4.10745e-60	yes
Chr2_EL10_PGA_scaffold6	+	5015364	5016374	1	1011	EL10Ac2g02731	GO:0005634(nucleus);GO:0052689(carboxylic ester hydrolase activity)	04075(Plant hormone signal transduction)	PREDICTED: probable carboxylesterase 17 [Beta vulgaris subsp. vulgaris]	NA	8.94692	8.66447	14.8926	13.6379	11.0551	13.0357	10.4143	6.50759	11.7541	66.6136	62.1974	64.3033	62.3027	72.9548	5.05652e-60	yes
Chr2_EL10_PGA_scaffold6	+	7605943	7611616	2	906	EL10Ac2g02862	GO:0009699(phenylpropanoid biosynthetic process);GO:0042349(guiding stereospecific synthesis activity)	00970(Aminoacyl-tRNA biosynthesis)	PREDICTED: dirigent protein 2 [Beta vulgaris subsp. vulgaris]	NA	6.64001	5.97289	4.69217	5.74692	4.63408	0.0001	0.0001	0.0001	0.0001	4.43867	4.62441	4.08824	4.73645	6.02911	6.60771e-60	yes
Chr7_EL10_PGA_scaffold5	-	30128658	30129966	2	681	EL10Ac7g17358	GO:0000790(nuclear chromatin);GO:0003677(DNA binding);GO:0006342(chromatin silencing)	NA	PREDICTED: histone H2A-beta, sperm [Beta vulgaris subsp. vulgaris]	NA	21.3201	14.1581	19.7744	15.7767	20.6905	0.0001	0.0001	0.0001	0.209884	15.556	30.3268	9.46222	22.324	25.3954	8.33897e-59	yes
Chr9_EL10_PGA_scaffold8	+	2468080	2473948	2	510	EL10Ac9g20704	NA	NA	hypothetical protein BVRB_9g208560 isoform B [Beta vulgaris subsp. vulgaris]	NA	6.88575	8.98045	9.41267	9.19256	8.22899	7.80257	7.41051	8.34759	8.77613	0.0001	0.126187	0.0001	0.0001	0.0001	1.34152e-58	yes
Chr2_EL10_PGA_scaffold6	-	13073326	13075516	4	695	EL10Ac2g03053	GO:0022625(cytosolic large ribosomal subunit)	03010(Ribosome)	PREDICTED: 60S ribosomal protein L32-1 [Beta vulgaris subsp. vulgaris]	NA	0.0001	0.0001	0.0001	0.0001	0.0001	10.2902	7.70417	10.2997	5.70644	0.0001	0.0001	0.0001	0.0001	0.0001	1.533e-58	yes
Chr4_EL10_PGA_scaffold1	+	43176119	43179975	5	540	EL10Ac4g09132	GO:0003729(mRNA binding);GO:0005634(nucleus);GO:0008150(biological_process)	03030(DNA replication);03420(Nucleotide excision repair);03430(Mismatch repair);03440(Homologous recombination)	PREDICTED: uncharacterized protein At4g28440-like [Beta vulgaris subsp. vulgaris]	NA	0.0001	0.0001	0.0001	0.0001	0.0001	10.2599	8.37702	11.7009	11.0627	0.0001	0.0001	0.0001	0.0001	0.0001	1.86485e-58	yes
Chr4_EL10_PGA_scaffold1	+	10764611	10775904	15	1985	EL10Ac4g08163	GO:0003735(structural constituent of ribosome);GO:0006412(translation)	NA	PREDICTED: mitochondrial substrate carrier family protein ucpB isoform X1 [Beta vulgaris subsp. vulgaris]	NA	25.4883	27.5338	28.5899	29.3891	29.3592	7.56465	6.67713	5.89486	6.10872	28.2586	27.0349	28.2915	26.2174	25.627	3.55102e-58	yes
Chr9_EL10_PGA_scaffold8	+	3768097	3771814	4	1046	EL10Ac9g20743	GO:0003674(molecular_function);GO:0005739(mitochondrion);GO:0008150(biological_process);GO:0009536(plastid);GO:0009941(chloroplast envelope)	NA	PREDICTED: uncharacterized protein LOC104898680 [Beta vulgaris subsp. vulgaris]	NA	19.0944	14.5842	17.3807	16.1184	15.9616	0.256389	0.0001	0.468513	0.081715	10.3327	12.8198	9.66343	12.3599	12.7469	4.07823e-58	yes
Chr9_EL10_PGA_scaffold8	-	13470908	13474597	6	1753	EL10Ac9g21007	GO:0005739(mitochondrion);GO:0043461(proton-transporting ATP synthase complex assembly)	NA	PREDICTED: ATP synthase mitochondrial F1 complex assembly factor 2 [Beta vulgaris subsp. vulgaris]	NA	7.17464	5.41124	4.90293	4.82621	5.95921	25.02	25.7133	24.8537	26.8646	4.50815	4.45192	5.81771	5.96938	6.2842	6.31601e-58	yes
Chr9_EL10_PGA_scaffold8	-	26986109	26995192	5	1420	EL10Ac9g21708	GO:0005737(cytoplasm);GO:0005886(plasma membrane);GO:0006979(response to oxidative stress);GO:0016491(oxidoreductase activity);GO:0046686(response to cadmium ion);GO:0055114(oxidation-reduction process)	NA	PREDICTED: isoflavone reductase-like protein [Beta vulgaris subsp. vulgaris]	NA	3.72811	6.63599	1.77778	4.21285	6.20524	65.2187	71.0429	55.9278	82.1394	13.0627	12.1974	10.219	9.05597	10.9954	8.21259e-58	yes
Chr9_EL10_PGA_scaffold8	+	39299186	39304965	8	1859	EL10Ac9g22441	NA	NA	uncharacterized protein LOC110686824 [Chenopodium quinoa]	NA	0.0001	0.022159	0.0001	0.0001	0.0001	0.0001	0.0001	0.0001	0.0001	2.63774	2.3823	2.69914	2.57596	2.49378	9.9989e-58	yes
Chr8_EL10_PGA_scaffold4	-	53413808	53430870	6	1283	EL10Ac8g20340	NA	NA	hypothetical protein BVRB_8g183630 [Beta vulgaris subsp. vulgaris]	NA	0.205726	0.0001	0.171502	0.027752	0.39985	157.984	151.927	152.914	161.124	0.151491	0.100321	0.0001	0.0001	0.0001	1.40354e-57	yes
Chr9_EL10_PGA_scaffold8	+	12224509	12227190	3	1303	EL10Ac9g20970	GO:0004601(peroxidase activity);GO:0005515(protein binding);GO:0005576(extracellular region);GO:0005618(cell wall);GO:0005794(Golgi apparatus);GO:0005829(cytosol);GO:0006979(response to oxidative stress);GO:0009809(lignin biosynthetic process);GO:0010089(xylem development);GO:0020037(heme binding);GO:0042744(hydrogen peroxide catabolic process);GO:0046872(metal ion binding);GO:0048046(apoplast);G…	00940(Phenylpropanoid biosynthesis)	PREDICTED: peroxidase 4 [Beta vulgaris subsp. vulgaris]	NA	4.71798	7.31769	6.59007	12.3132	9.92786	102.91	78.6445	105.611	57.4223	8.53183	9.87473	6.49151	8.80285	13.5578	1.94637e-57	yes
Chr6_EL10_PGA_scaffold0	+	26216732	26220065	3	674	EL10Ac6g14145	GO:0003677(DNA binding);GO:0003887(DNA-directed DNA polymerase activity);GO:0005515(protein binding);GO:0005634(nucleus);GO:0006260(DNA replication);GO:0006281(DNA repair);GO:0006289(nucleotide-excision repair);GO:0006302(double-strand break repair);GO:0006303(double-strand break repair via nonhomologous end joining);GO:0010224(response to UV-B);GO:0071897(DNA biosynthetic process)	03410(Base excision repair);03450(Non-homologous end-joining)	DNA polymerase lambda-like [Chenopodium quinoa]	NA	7.32712	7.77013	7.4001	7.8505	9.53368	0.0001	0.207302	0.0001	0.0001	9.76471	9.31941	8.18727	10.7641	9.17975	2.28772e-57	yes
Chr7_EL10_PGA_scaffold5	+	14080230	14082274	5	1446	EL10Ac7g16707	GO:0051213(dioxygenase activity)	00940(Phenylpropanoid biosynthesis)	PREDICTED: protein DMR6-LIKE OXYGENASE 1 [Beta vulgaris subsp. vulgaris]	NA	7.68512	10.9976	9.58557	8.72781	8.35494	0.675753	0.336301	0.250873	0.306085	7.94274	7.56534	6.04561	6.87914	7.51502	4.99436e-57	yes
Chr6_EL10_PGA_scaffold0	-	30226184	30265473	6	2250	EL10Ac6g14235	GO:0005507(copper ion binding);GO:0016722(oxidoreductase activity, oxidizing metal ions)	NA	multicopper oxidase LPR2-like [Chenopodium quinoa]	NA	56.2955	46.5788	58.3708	53.3581	42.6676	8.80131	8.45176	10.3722	7.77294	36.0449	35.5662	41.097	38.1516	39.9815	5.99928e-57	yes
Chr4_EL10_PGA_scaffold1	+	16965207	16972657	6	1525	EL10Ac4g08386	GO:0005739(mitochondrion);GO:0006412(translation)	03010(Ribosome)	PREDICTED: uncharacterized protein LOC104891325 [Beta vulgaris subsp. vulgaris]	NA	15.1478	12.8131	14.5006	12.0707	13.198	0.684895	0.170806	0.65831	0.815303	10.4844	11.5522	10.8431	8.73263	11.5933	1.05672e-56	yes
Chr8_EL10_PGA_scaffold4	+	10763746	10765337	2	1509	EL10Ac8g18985	GO:0016020(membrane);GO:0016709(oxidoreductase activity, acting on paired donors, with incorporation or reduction of molecular oxygen, NAD(P)H as one donor, and incorporation of one atom of oxygen);GO:0044550(secondary metabolite biosynthetic process)	NA	PREDICTED: geraniol 8-hydroxylase-like [Beta vulgaris subsp. vulgaris]	NA	2.72979	3.19791	3.13814	3.83696	3.57419	17.6592	17.6958	18.2184	26.0727	3.91297	3.98954	4.41019	4.39501	4.31196	1.80348e-56	yes
Chr2_EL10_PGA_scaffold6	+	53929651	53935738	5	1020	EL10Ac2g04839	GO:0005634(nucleus);GO:0005737(cytoplasm);GO:0005829(cytosol);GO:0006457(protein folding)	NA	PREDICTED: hsp70-Hsp90 organizing protein 3 [Beta vulgaris subsp. vulgaris]	NA	0.0001	0.0001	0.0001	0.044776	0.054072	5.09371	6.99997	5.63638	6.66525	0.054212	0.0001	0.0001	0.0001	0.0001	2.50228e-56	yes
Chr6_EL10_PGA_scaffold0	+	61086774	61088130	4	855	EL10Ac6g15504	GO:0000771(agglutination involved in conjugation);GO:0005536(glucose binding);GO:0005537(mannose binding);GO:0005575(cellular_component)	NA	PREDICTED: mannose/glucose-specific lectin isoform X1 [Beta vulgaris subsp. vulgaris]	NA	182.359	150.559	320.922	340.581	369.853	4381.28	6793.84	4273.5	8200.31	239.951	253.853	577.5	312.438	299.753	2.52496e-56	yes
Chr8_EL10_PGA_scaffold4	+	10220828	10226356	7	889	EL10Ac8g18954	GO:0005871(kinesin complex);GO:0007018(microtubule-based movement);GO:0008574(ATP-dependent microtubule motor activity, plus-end-directed)	NA	kinesin-like protein KIN-4A isoform X2 [Chenopodium quinoa]	NA	3.86364	4.57247	6.59405	5.81504	4.93569	0.0001	0.0001	0.0001	0.0001	4.86432	3.95958	4.62799	5.78884	5.46359	1.47812e-55	yes
Chr6_EL10_PGA_scaffold0	+	61205040	61213019	9	1375	EL10Ac6g15509	GO:0005634(nucleus);GO:0009793(embryo development ending in seed dormancy);GO:0016757(transferase activity, transferring glycosyl groups);GO:0046686(response to cadmium ion)	NA	hypothetical protein BVRB_4g074360 [Beta vulgaris subsp. vulgaris]	NA	2.54685	3.4618	2.90394	3.60234	4.65475	0.0001	0.0001	0.0001	0.0001	2.77765	3.00587	3.33344	4.02075	4.27306	1.80869e-55	yes
Chr9_EL10_PGA_scaffold8	+	21651834	21654402	2	1177	EL10Ac9g21329	NA	NA	PREDICTED: uncharacterized protein LOC104903880 [Beta vulgaris subsp. vulgaris]	NA	0.0001	0.0001	0.0001	0.085666	0.0001	6.37257	6.2684	7.15229	7.64378	0.0001	0.054678	0.0001	0.0001	0.0001	1.919e-55	yes
Chr9_EL10_PGA_scaffold8	+	19802631	19806494	6	1809	EL10Ac9g21239	GO:0004675(transmembrane receptor protein serine/threonine kinase activity);GO:0005524(ATP binding);GO:0005634(nucleus);GO:0005886(plasma membrane);GO:0006468(protein phosphorylation);GO:0006952(defense response);GO:0007166(cell surface receptor signaling pathway);GO:0009507(chloroplast);GO:0016301(kinase activity)	NA	PREDICTED: probable serine/threonine-protein kinase Cx32, chloroplastic [Beta vulgaris subsp. vulgaris]	NA	13.505	11.498	13.7933	11.5719	12.5941	2.5989	2.65602	2.7228	2.81398	12.8306	18.5011	15.3831	17.9498	16.4914	5.32582e-55	yes
Chr6_EL10_PGA_scaffold0	-	54183076	54184818	2	611	EL10Ac6g15001	NA	NA	hypothetical protein BVRB_6g136450 isoform A [Beta vulgaris subsp. vulgaris]	NA	6.1398	6.17887	10.2278	7.63293	8.77588	0.0001	0.0001	0.109452	0.0001	7.83565	10.0252	11.1957	10.1861	7.27756	9.66008e-55	yes
Chr3_EL10_PGA_scaffold7	-	3123335	3124216	1	882	EL10Ac3g05172	GO:0004568(chitinase activity);GO:0005576(extracellular region);GO:0006032(chitin catabolic process);GO:0008061(chitin binding)	00520(Amino sugar and nucleotide sugar metabolism)	PREDICTED: acidic endochitinase SE2 [Beta vulgaris subsp. vulgaris]	NA	38.2371	25.2686	43.8892	36.577	25.494	17.6577	8.95015	8.99707	5.85187	145.942	157.478	185.081	129.256	172.938	3.24418e-54	yes
Chr8_EL10_PGA_scaffold4	+	35917579	35923690	9	1018	EL10Ac8g19718	GO:0003723(RNA binding);GO:0005634(nucleus);GO:0006351(transcription, DNA-templated);GO:0006355(regulation of transcription, DNA-templated);GO:0006396(RNA processing)	NA	PREDICTED: la-related protein 6A [Beta vulgaris subsp. vulgaris]	NA	15.3049	16.8554	21.5983	22.2434	20.7111	76.0461	97.524	87.8181	118.64	25.3834	20.5384	30.2348	25.2899	24.2276	3.55807e-54	yes
Chr4_EL10_PGA_scaffold1	-	10053925	10062419	5	688	EL10Ac4g08139	GO:0003735(structural constituent of ribosome);GO:0006412(translation);GO:0009507(chloroplast);GO:0015935(small ribosomal subunit)	NA	hypothetical protein BVRB_8g200090 [Beta vulgaris subsp. vulgaris]	NA	3.9987	4.42903	6.43018	5.20853	5.00426	0.0001	0.0001	0.0001	0.0001	7.29015	9.51175	7.78809	7.03005	5.70544	4.21362e-54	yes
Chr8_EL10_PGA_scaffold4	-	28002553	28029073	10	1610	EL10Ac8g19545	GO:0004616(phosphogluconate dehydrogenase (decarboxylating) activity);GO:0005739(mitochondrion);GO:0006551(leucine metabolic process);GO:0006573(valine metabolic process);GO:0006574(valine catabolic process);GO:0008442(3-hydroxyisobutyrate dehydrogenase activity);GO:0043621(protein self-association);GO:0051287(NAD binding);GO:0055114(oxidation-reduction process)	00280(Valine, leucine and isoleucine degradation)	PREDICTED: probable 3-hydroxyisobutyrate dehydrogenase, mitochondrial isoform X2 [Beta vulgaris subsp. vulgaris]	NA	21.7588	28.5906	29.4999	28.1488	30.7785	6.88634	7.11027	7.17149	9.01944	43.9285	41.9136	49.0852	48.3891	35.4652	6.38014e-54	yes
Scaffold_0002	-	255600	269010	11	2227	EL10As2g23162	GO:0000822(inositol hexakisphosphate binding);GO:0005543(phospholipid binding);GO:0005737(cytoplasm);GO:0006406(mRNA export from nucleus);GO:0006446(regulation of translational initiation);GO:0006449(regulation of translational termination);GO:0031369(translation initiation factor binding);GO:0044614(nuclear pore cytoplasmic filaments)	NA	PREDICTED: protein GLE1 [Beta vulgaris subsp. vulgaris]	NA	26.1406	25.7468	32.6202	30.7353	29.4379	6.49787	6.02026	6.13622	7.61538	28.9159	23.9159	28.5892	27.6012	24.5465	1.11961e-53	yes
Chr5_EL10_PGA_scaffold2	+	38320844	38324168	5	897	EL10Ac5g11937	GO:0000502(proteasome complex);GO:0005634(nucleus);GO:0005737(cytoplasm);GO:0005768(endosome);GO:0005769(early endosome);GO:0005770(late endosome);GO:0005771(multivesicular body);GO:0005783(endoplasmic reticulum);GO:0005813(centrosome);GO:0005856(cytoskeleton);GO:0030134(COPII-coated ER to Golgi transport vesicle);GO:0030139(endocytic vesicle);GO:0030433(ubiquitin-dependent ERAD pathway);GO:00314…	NA	PREDICTED: proteasome-associated protein ECM29 homolog [Beta vulgaris subsp. vulgaris]	NA	0.0001	0.0001	0.0001	0.0001	0.0001	6.27515	5.81837	4.21577	6.81147	0.0001	0.0001	0.0001	0.0001	0.0001	1.56105e-53	yes
Chr9_EL10_PGA_scaffold8	-	11919825	11920762	2	345	EL10Ac9g20961	GO:0004806(triglyceride lipase activity);GO:0005737(cytoplasm);GO:0006629(lipid metabolic process);GO:0008970(phosphatidylcholine 1-acylhydrolase activity);GO:0009507(chloroplast);GO:0009650(UV protection);GO:0016042(lipid catabolic process);GO:0071493(cellular response to UV-B)	00564(Glycerophospholipid metabolism);00592(alpha-Linolenic acid metabolism)	hypothetical protein SOVF_027230 isoform A [Spinacia oleracea]	NA	0.0001	0.0001	0.0001	0.0001	0.0001	17.3562	9.86734	22.9934	13.806	0.0001	0.0001	0.0001	0.0001	0.0001	4.38703e-53	yes
Chr1_EL10_PGA_scaffold3	-	16008480	16030715	8	1308	EL10Ac1g01158	GO:0004022(alcohol dehydrogenase (NAD) activity);GO:0005737(cytoplasm);GO:0005829(cytosol);GO:0008270(zinc ion binding);GO:0055114(oxidation-reduction process)	00010(Glycolysis / Gluconeogenesis);00071(Fatty acid degradation);00350(Tyrosine metabolism)	PREDICTED: alcohol dehydrogenase-like 2 isoform X1 [Beta vulgaris subsp. vulgaris]	NA	1.99256	2.1817	1.8145	2.70041	2.5005	14.7874	21.3261	15.9458	14.9464	3.76511	2.83331	2.79031	3.1404	2.80781	5.95719e-53	yes
Chr6_EL10_PGA_scaffold0	-	45278541	45279337	3	643	EL10Ac6g14635	NA	NA	PREDICTED: jasmonate-induced protein homolog [Beta vulgaris subsp. vulgaris]	NA	287.958	194.128	377.012	543.163	679.746	1.17961	1.10888	2.12131	2.59617	228.014	292.38	808.384	429.126	406.544	1.11179e-52	yes
Chr2_EL10_PGA_scaffold6	-	51341706	51346162	9	1920	EL10Ac2g04621	GO:0005886(plasma membrane);GO:0009793(embryo development ending in seed dormancy);GO:0010183(pollen tube guidance)	NA	PREDICTED: protein GAMETE EXPRESSED 3 isoform X2 [Beta vulgaris subsp. vulgaris]	NA	3.73059	4.86751	5.66624	3.87498	4.39351	0.182859	0.198172	0.301925	0.313692	4.50974	4.77707	4.4893	5.0372	4.97675	1.6803e-52	yes
Chr4_EL10_PGA_scaffold1	+	49897229	49898860	1	1632	EL10Ac4g09451	GO:0005739(mitochondrion);GO:0043231(intracellular membrane-bounded organelle)	NA	PREDICTED: putative pentatricopeptide repeat-containing protein At1g12700, mitochondrial [Beta vulgaris subsp. vulgaris]	NA	0.876014	0.853982	0.928912	1.07974	1.01074	7.18016	9.77595	8.95245	9.64571	0.921154	1.48377	1.38085	1.17097	1.37678	2.09339e-52	yes
Chr8_EL10_PGA_scaffold4	+	17978134	18008969	2	297	EL10Ac8g19314	NA	NA	hypothetical protein BVRB_8g189950 [Beta vulgaris subsp. vulgaris]	NA	0.669877	0.0001	1.19107	0.507825	0.773541	50.6646	61.2698	43.1577	74.4571	0.0001	0.0001	0.516334	0.0001	0.0001	2.74769e-52	yes
Chr4_EL10_PGA_scaffold1	-	59651887	59656720	8	2059	EL10Ac4g10282	GO:0003723(RNA binding);GO:0003729(mRNA binding);GO:0005634(nucleus);GO:0005737(cytoplasm);GO:0006397(mRNA processing);GO:0008143(poly(A) binding)	03013(RNA transport)	PREDICTED: polyadenylate-binding protein RBP47B' [Beta vulgaris subsp. vulgaris]	NA	11.7319	11.6284	10.6278	10.7917	13.1559	0.518726	1.49099	1.46083	1.29561	13.6262	12.2839	13.7232	13.7423	14.7895	2.90457e-52	yes
Chr8_EL10_PGA_scaffold4	-	16757593	16759660	6	309	EL10Ac8g19279	NA	NA	NA	NA	16.7053	10.9192	17.3355	11.0774	12.617	0.090462	0.0001	0.0001	0.0001	11.9743	16.9876	12.7834	17.5984	14.1954	5.45626e-52	yes
Chr5_EL10_PGA_scaffold2	+	3858193	3859422	4	822	EL10Ac5g10697	GO:0004674(protein serine/threonine kinase activity);GO:0005886(plasma membrane);GO:0006468(protein phosphorylation);GO:0006952(defense response);GO:0009506(plasmodesma)	NA	PREDICTED: G-type lectin S-receptor-like serine/threonine-protein kinase At4g03230, partial [Beta vulgaris subsp. vulgaris]	NA	0.495888	0.837675	0.19003	1.21423	0.341095	15.6472	16.9573	16.2235	18.16	0.684573	0.77234	0.690166	1.09193	0.880167	6.73474e-52	yes
Chr9_EL10_PGA_scaffold8	-	4932597	4940083	27	2639	EL10Ac9g20777	GO:0005737(cytoplasm);GO:0005886(plasma membrane);GO:0006508(proteolysis);GO:0008270(zinc ion binding);GO:0042277(peptide binding);GO:0043171(peptide catabolic process);GO:0070006(metalloaminopeptidase activity)	00480(Glutathione metabolism)	PREDICTED: puromycin-sensitive aminopeptidase-like [Beta vulgaris subsp. vulgaris]	NA	0.880503	0.684	1.6228	0.903576	1.1484	0.05335	0.057938	0.06138	0.395282	12.8701	11.9717	12.1925	11.7126	12.8934	2.79447e-51	yes
Chr4_EL10_PGA_scaffold1	-	52571343	52595129	24	2913	EL10Ac4g09621	GO:0000278(mitotic cell cycle);GO:0000712(resolution of meiotic recombination intermediates);GO:0003677(DNA binding);GO:0003916(DNA topoisomerase activity);GO:0003917(DNA topoisomerase type I activity);GO:0005634(nucleus);GO:0005694(chromosome);GO:0006265(DNA topological change);GO:0006268(DNA unwinding involved in DNA replication);GO:0006281(DNA repair);GO:0007059(chromosome segregation);GO:0008…	03440(Homologous recombination)	PREDICTED: DNA topoisomerase 3-alpha [Beta vulgaris subsp. vulgaris]	NA	2.36381	1.79712	2.82556	1.83306	1.92126	8.93625	9.52947	9.62689	11.4523	1.41462	1.69772	1.61166	1.71532	2.02713	5.08016e-51	yes
Chr6_EL10_PGA_scaffold0	-	19614413	19615740	3	630	EL10Ac6g14019	GO:0005576(extracellular region);GO:0016042(lipid catabolic process);GO:0016298(lipase activity);GO:0016788(hydrolase activity, acting on ester bonds);GO:0052689(carboxylic ester hydrolase activity)	00901(Indole alkaloid biosynthesis)	PREDICTED: GDSL esterase/lipase At1g28610 [Beta vulgaris subsp. vulgaris]	NA	0.0001	0.0001	0.0001	0.0001	0.0001	5.46493	7.60195	9.04536	9.87332	0.0001	0.0001	0.0001	0.0001	0.0001	5.26223e-51	yes
Chr4_EL10_PGA_scaffold1	-	59388215	59392155	3	1998	EL10Ac4g10256	GO:0009706(chloroplast inner membrane);GO:0015139(alpha-ketoglutarate transmembrane transporter activity);GO:0015140(malate transmembrane transporter activity);GO:0015742(alpha-ketoglutarate transport);GO:0015743(malate transport)	NA	PREDICTED: dicarboxylate transporter 1, chloroplastic [Beta vulgaris subsp. vulgaris]	NA	10.9657	3.70864	5.0659	4.54698	2.3047	77.875	54.2674	75.1778	40.5247	1.94507	3.32917	1.34654	2.39823	3.17035	6.70457e-51	yes
Chr6_EL10_PGA_scaffold0	-	55494707	55496159	4	713	EL10Ac6g15081	GO:0000139(Golgi membrane);GO:0005829(cytosol);GO:0006890(retrograde vesicle-mediated transport, Golgi to ER);GO:0009506(plasmodesma);GO:0015031(protein transport);GO:0016020(membrane);GO:0030126(COPI vesicle coat);GO:0051645(Golgi localization)	NA	PREDICTED: coatomer subunit delta isoform X1 [Beta vulgaris subsp. vulgaris]	NA	4.77401	5.95922	8.94909	8.01196	8.3996	0.0001	0.0001	0.067308	0.0001	4.74729	5.77437	8.01256	7.90809	8.3562	6.84812e-51	yes
Chr9_EL10_PGA_scaffold8	-	26044718	26044978	1	261	EL10Ac9g21631	NA	NA	hypothetical protein BVRB_9g216320 [Beta vulgaris subsp. vulgaris]	NA	16.3178	12.7823	9.97346	11.6095	13.4556	137.277	155.458	93.107	244.489	33.9373	20.4446	31.7472	28.6205	38.9738	8.39794e-51	yes
Chr8_EL10_PGA_scaffold4	-	38874731	38887867	11	4271	EL10Ac8g19804	GO:0016021(integral component of membrane);GO:0042626(ATPase activity, coupled to transmembrane movement of substances);GO:0055085(transmembrane transport)	02010(ABC transporters)	PREDICTED: ABC transporter B family member 9 [Beta vulgaris subsp. vulgaris]	NA	13.1377	12.5207	12.2442	11.6801	13.5122	1.87026	2.05034	1.39493	2.78161	10.1487	11.2134	8.81804	10.4221	10.504	9.55123e-51	yes
Chr4_EL10_PGA_scaffold1	+	58686945	58688965	2	1538	EL10Ac4g10197	GO:0004553(hydrolase activity, hydrolyzing O-glycosyl compounds);GO:0030247(polysaccharide binding);GO:0046658(anchored component of plasma membrane)	00500(Starch and sucrose metabolism)	PREDICTED: glucan endo-1,3-beta-glucosidase [Beta vulgaris subsp. vulgaris]	NA	15.5966	19.8872	17.3526	31.1418	18.4541	1.86645	3.97476	1.74083	1.43584	42.6447	77.8988	44.4475	64.8813	48.3945	4.04335e-50	yes
Chr5_EL10_PGA_scaffold2	-	34628469	34630175	2	870	EL10Ac5g11807	NA	NA	uncharacterized protein LOC110777519 isoform X2 [Spinacia oleracea]	NA	0.0001	0.0001	0.0001	0.0001	0.0001	4.85939	5.71941	5.65151	5.39345	0.0001	0.0001	0.0001	0.0001	0.0001	4.57225e-50	yes
Chr8_EL10_PGA_scaffold4	-	52304083	52306937	6	1155	EL10Ac8g20291	NA	NA	PREDICTED: putative FBD-associated F-box protein At5g56440 isoform X1 [Beta vulgaris subsp. vulgaris]	NA	0.0001	0.0001	0.0001	0.0001	0.0001	3.94856	4.39345	4.31804	3.54747	0.0001	0.0001	0.0001	0.0001	0.0001	6.28702e-50	yes
Chr7_EL10_PGA_scaffold5	-	10216448	10218674	3	493	EL10Ac7g16525	NA	NA	hypothetical protein BVRB_7g179890 [Beta vulgaris subsp. vulgaris]	NA	9.93508	7.44813	11.5794	9.56073	7.76082	0.0001	0.0001	0.0001	0.0001	7.91321	6.75937	4.58066	7.59575	7.19461	7.99327e-50	yes
Chr2_EL10_PGA_scaffold6	+	25313674	25316808	2	514	EL10Ac2g03325	NA	NA	hypothetical protein BVRB_4g079650 [Beta vulgaris subsp. vulgaris]	NA	9.74359	8.01895	6.96549	9.06286	5.76528	0.0001	0.0001	0.0001	0.0001	9.64988	6.35461	8.18625	6.78477	6.70024	1.03724e-49	yes
Chr6_EL10_PGA_scaffold0	+	17264138	17267171	3	1312	EL10Ac6g13963	GO:0005388(calcium-transporting ATPase activity);GO:0005887(integral component of plasma membrane);GO:0043231(intracellular membrane-bounded organelle)	NA	hypothetical protein BVRB_6g145610 [Beta vulgaris subsp. vulgaris]	NA	4.55395	4.72158	4.57492	2.99591	4.20726	0.0001	0.0001	0.0001	0.037139	4.17362	2.80515	2.00713	2.95106	4.00505	1.96763e-49	yes
Chr3_EL10_PGA_scaffold7	+	53095434	53098018	2	673	EL10Ac3g07416	GO:0005737(cytoplasm);GO:0009143(nucleoside triphosphate catabolic process);GO:0046872(metal ion binding);GO:0047429(nucleoside-triphosphate diphosphatase activity)	00240(Pyrimidine metabolism)	PREDICTED: dCTP pyrophosphatase 1 [Beta vulgaris subsp. vulgaris]	NA	1.38676	1.85763	2.3556	2.62546	1.83312	29.3677	24.1536	20.9055	31.8158	5.83794	3.60159	4.48458	5.79649	3.34835	3.81043e-49	yes
Chr5_EL10_PGA_scaffold2	-	28850447	28851904	5	444	EL10Ac5g11645	GO:0004521(endoribonuclease activity);GO:0017178(diphthine-ammonia ligase activity)	NA	hypothetical protein BVRB_5g112280 isoform B [Beta vulgaris subsp. vulgaris]	NA	7.92654	10.3586	11.1145	8.35146	7.63915	0.0001	0.0001	0.142203	0.0001	10.944	8.11242	10.8704	9.52442	8.39204	1.10791e-48	yes
Chr6_EL10_PGA_scaffold0	-	210731	222543	8	990	EL10Ac6g13092	GO:0006904(vesicle docking involved in exocytosis);GO:0009306(protein secretion)	04144(Endocytosis)	PREDICTED: ras-related protein RAB1BV-like, partial [Beta vulgaris subsp. vulgaris]	NA	24.2718	65.6714	80.7495	68.4187	68.9284	0.249445	0.221488	0.585686	1.47495	87.0568	68.123	83.3764	79.502	83.3371	1.66608e-48	yes
Chr9_EL10_PGA_scaffold8	-	33102342	33125208	34	4889	EL10Ac9g22203	GO:0000166(nucleotide binding);GO:0005524(ATP binding);GO:0005886(plasma membrane);GO:0005887(integral component of plasma membrane);GO:0016020(membrane);GO:0016021(integral component of membrane);GO:0016887(ATPase activity);GO:0042626(ATPase activity, coupled to transmembrane movement of substances);GO:0055085(transmembrane transport)	02010(ABC transporters)	PREDICTED: ABC transporter C family member 13 isoform X1 [Beta vulgaris subsp. vulgaris]	NA	6.41857	10.3543	10.1956	9.11143	7.16983	1.2065	1.39541	1.00376	1.38284	6.58776	6.18833	4.71831	6.65062	6.66685	2.91097e-48	yes
Chr6_EL10_PGA_scaffold0	-	39062094	39080001	6	1315	EL10Ac6g14446	GO:0000275(mitochondrial proton-transporting ATP synthase complex, catalytic core F(1));GO:0005739(mitochondrion);GO:0006754(ATP biosynthetic process)	00190(Oxidative phosphorylation)	RecName: Full=ATP synthase subunit alpha, mitochondrial	NA	2.97558	2.7238	2.84053	3.36208	3.03251	0.0001	0.0001	0.0001	0.0001	3.28582	4.18077	1.90898	3.03353	2.5416	5.2594e-48	yes
Chr2_EL10_PGA_scaffold6	+	23381463	23383934	6	582	EL10Ac2g03288	NA	NA	hypothetical protein BVRB_2g047790 [Beta vulgaris subsp. vulgaris]	NA	0.0001	0.0001	0.0001	0.0556	0.0001	10.277	8.32034	8.89927	6.17883	0.150066	0.137432	0.093175	0.053817	0.073217	7.41753e-48	yes
Chr5_EL10_PGA_scaffold2	+	38042054	38044739	4	585	EL10Ac5g11928	GO:0046654(tetrahydrofolate biosynthetic process);GO:0046820(4-amino-4-deoxychorismate synthase activity)	00790(Folate biosynthesis)	PREDICTED: aminodeoxychorismate synthase, chloroplastic-like [Beta vulgaris subsp. vulgaris]	NA	0.0001	0.0001	0.0001	0.380479	0.0001	25.3067	26.8592	26.0481	27.6361	0.0001	0.074807	0.0001	0.0001	0.0001	8.20562e-48	yes
Chr9_EL10_PGA_scaffold8	+	25593422	25594882	1	1461	EL10Ac9g21589	GO:0009813(flavonoid biosynthetic process);GO:0043231(intracellular membrane-bounded organelle);GO:0052696(flavonoid glucuronidation);GO:0080043(quercetin 3-O-glucosyltransferase activity);GO:0080044(quercetin 7-O-glucosyltransferase activity)	00906(Carotenoid biosynthesis)	PREDICTED: scopoletin glucosyltransferase-like [Beta vulgaris subsp. vulgaris]	NA	0.46671	0.318345	0.375096	0.387536	0.150258	8.55108	7.16849	11.0708	6.696	0.093572	0.135896	0.0001	0.0001	0.0001	1.45179e-47	yes
Chr9_EL10_PGA_scaffold8	+	9834303	9841747	4	2036	EL10Ac9g20908	GO:0005794(Golgi apparatus);GO:0016413(O-acetyltransferase activity);GO:0071554(cell wall organization or biogenesis)	NA	PREDICTED: protein trichome birefringence-like 36 [Beta vulgaris subsp. vulgaris]	NA	6.10549	10.6177	3.0674	10.8071	11.8191	0.607702	0.735761	0.722157	0.393458	26.6216	29.6556	19.0493	32.7619	17.8448	1.54799e-47	yes
Chr9_EL10_PGA_scaffold8	-	21480898	21484791	3	1131	EL10Ac9g21323	NA	NA	PREDICTED: uncharacterized protein LOC104903873 [Beta vulgaris subsp. vulgaris]	NA	12.6023	14.2532	21.1524	17.3391	24.0107	87.1415	112.04	82.0842	75.1475	7.97348	6.34976	2.533	9.04179	7.36112	2.20215e-47	yes
Chr5_EL10_PGA_scaffold2	-	50250114	50266269	13	4714	EL10Ac5g12456	GO:0005887(integral component of plasma membrane);GO:0006857(oligopeptide transport);GO:0015031(protein transport);GO:0016020(membrane);GO:0016021(integral component of membrane);GO:0035673(oligopeptide transmembrane transporter activity);GO:0055085(transmembrane transport)	NA	hypothetical protein CUMW_106760 [Citrus unshiu]	NA	5.69638	6.4344	4.21378	5.54654	6.26733	23.5736	24.8511	23.2788	30.6654	25.2797	26.0252	21.6657	22.4735	22.1023	4.73486e-47	yes
Chr8_EL10_PGA_scaffold4	+	5564456	5568545	7	1405	EL10Ac8g18666	GO:0000287(magnesium ion binding);GO:0004647(phosphoserine phosphatase activity);GO:0006564(L-serine biosynthetic process);GO:0009507(chloroplast)	00260(Glycine, serine and threonine metabolism)	PREDICTED: phosphoserine phosphatase, chloroplastic [Beta vulgaris subsp. vulgaris]	NA	55.1842	43.0447	43.3499	42.7079	45.1598	14.0951	13.2728	14.0061	14.6827	59.4319	56.6061	68.8494	56.8717	51.2666	5.99248e-47	yes
Chr4_EL10_PGA_scaffold1	-	53790275	53800295	2	894	EL10Ac4g09717	GO:0004674(protein serine/threonine kinase activity);GO:0005886(plasma membrane);GO:0007166(cell surface receptor signaling pathway)	NA	PREDICTED: LEAF RUST 10 DISEASE-RESISTANCE LOCUS RECEPTOR-LIKE PROTEIN KINASE-like 2.4 [Beta vulgaris subsp. vulgaris]	NA	5.27373	4.57877	2.0471	7.36663	5.52617	0.23466	0.0001	0.074805	0.128084	15.2427	15.379	16.057	14.4125	10.5971	1.09206e-46	yes
Chr6_EL10_PGA_scaffold0	-	20747099	20751183	3	515	EL10Ac6g14047	NA	NA	NA	NA	4.31702	5.89864	6.57251	7.90469	6.88431	0.0001	0.0001	0.0001	0.0001	7.27442	7.65662	8.18133	8.683	5.66388	2.09539e-46	yes
Chr9_EL10_PGA_scaffold8	-	38093217	38094122	1	906	EL10Ac9g22410	GO:0030597(RNA glycosylase activity);GO:0030598(rRNA N-glycosylase activity)	NA	PREDICTED: ribosome-inactivating protein lychnin isoform X2 [Beta vulgaris subsp. vulgaris]	NA	2.61476	3.08848	4.75825	3.20888	2.75097	6.44828	3.62387	5.15651	3.26367	0.0001	0.0001	0.0001	0.0001	0.0001	3.60806e-46	yes
Chr9_EL10_PGA_scaffold8	+	21799344	21802273	3	1130	EL10Ac9g21336	GO:0003674(molecular_function);GO:0005739(mitochondrion);GO:0008150(biological_process)	NA	PREDICTED: uncharacterized protein LOC104903886 [Beta vulgaris subsp. vulgaris]	NA	14.3056	16.5501	11.8932	16.7379	18.2591	9.93878	9.3967	5.47369	12.133	68.1963	56.6911	49.224	60.1239	49.5552	4.56221e-46	yes
Chr6_EL10_PGA_scaffold0	+	54195754	54197089	2	1180	EL10Ac6g15002	GO:0004842(ubiquitin-protein transferase activity);GO:0019005(SCF ubiquitin ligase complex);GO:0031146(SCF-dependent proteasomal ubiquitin-dependent protein catabolic process)	NA	PREDICTED: F-box/kelch-repeat protein At3g23880-like [Beta vulgaris subsp. vulgaris]	NA	1.62914	2.03415	3.7472	2.41996	2.79306	0.0001	0.0001	0.0001	0.043238	4.27279	4.5688	5.37177	3.90141	5.66631	9.28447e-46	yes
Chr4_EL10_PGA_scaffold1	+	37259451	37264764	3	1768	EL10Ac4g08944	GO:0005887(integral component of plasma membrane);GO:0008519(ammonium transmembrane transporter activity);GO:0015695(organic cation transport);GO:0019740(nitrogen utilization);GO:0072488(ammonium transmembrane transport)	NA	PREDICTED: ammonium transporter 3 member 3 [Beta vulgaris subsp. vulgaris]	NA	3.84915	6.93824	5.29623	8.31215	7.42785	2.35122	3.19701	2.81854	1.81117	17.7227	24.8801	20.26	29.9123	29.4675	2.54378e-45	yes
Chr7_EL10_PGA_scaffold5	+	52453121	52456873	2	1898	EL10Ac7g17995	GO:0016020(membrane);GO:0016709(oxidoreductase activity, acting on paired donors, with incorporation or reduction of molecular oxygen, NAD(P)H as one donor, and incorporation of one atom of oxygen);GO:0044550(secondary metabolite biosynthetic process)	00590(Arachidonic acid metabolism);00591(Linoleic acid metabolism)	PREDICTED: cytochrome P450 71A26-like [Beta vulgaris subsp. vulgaris]	NA	11.3673	11.9526	9.34171	12.4668	12.6746	2.21721	2.38682	1.83758	1.11611	16.9075	19.3394	22.7518	20.0843	12.7091	2.68896e-45	yes
Chr9_EL10_PGA_scaffold8	-	20652981	20655302	3	1174	EL10Ac9g21279	GO:0003700(DNA binding transcription factor activity);GO:0005634(nucleus);GO:0007275(multicellular organism development);GO:0009965(leaf morphogenesis);GO:0010200(response to chitin);GO:0045792(negative regulation of cell size);GO:0048281(inflorescence morphogenesis)	03013(RNA transport);03015(mRNA surveillance pathway);03018(RNA degradation)	PREDICTED: NAC domain-containing protein 35 [Beta vulgaris subsp. vulgaris]	NA	10.2892	9.3748	9.12125	14.5266	7.78398	3.82075	3.52309	2.22563	3.24445	29.1416	23.3053	24.8518	41.857	32.5682	5.23572e-45	yes
Chr1_EL10_PGA_scaffold3	+	18261455	18275593	7	9269	EL10Ac1g01256	GO:0009044(xylan 1,4-beta-xylosidase activity);GO:0009505(plant-type cell wall);GO:0031222(arabinan catabolic process);GO:0045493(xylan catabolic process);GO:0046556(alpha-L-arabinofuranosidase activity)	00520(Amino sugar and nucleotide sugar metabolism)	PREDICTED: probable beta-D-xylosidase 7 [Beta vulgaris subsp. vulgaris]	NA	13.3364	16.5974	15.3255	14.4872	14.64	2.5908	2.76358	2.75377	2.95085	12.1117	12.5775	8.01982	11.0418	12.7851	5.64514e-45	yes
Chr2_EL10_PGA_scaffold6	-	14655455	14677423	20	3008	EL10Ac2g03131	GO:0000784(nuclear chromosome, telomeric region);GO:0000808(origin recognition complex);GO:0003677(DNA binding);GO:0003688(DNA replication origin binding);GO:0005515(protein binding);GO:0005634(nucleus);GO:0005656(nuclear pre-replicative complex);GO:0005664(nuclear origin of replication recognition complex);GO:0006260(DNA replication);GO:0006267(pre-replicative complex assembly involved in nuclea…	NA	PREDICTED: origin of replication complex subunit 3 [Beta vulgaris subsp. vulgaris]	NA	13.3647	13.4761	14.9615	12.5956	14.8934	3.71892	3.37348	3.40538	2.56839	11.1328	10.2692	11.6131	11.046	11.3995	8.03329e-45	yes
Chr1_EL10_PGA_scaffold3	+	40640442	40640966	2	441	EL10Ac1g01862	GO:0005887(integral component of plasma membrane);GO:0008553(proton-exporting ATPase activity, phosphorylative mechanism);GO:0043231(intracellular membrane-bounded organelle);GO:0051453(regulation of intracellular pH);GO:1902600(proton transmembrane transport)	00190(Oxidative phosphorylation)	hypothetical protein BVRB_1g021630 [Beta vulgaris subsp. vulgaris]	NA	8.16305	9.62566	6.64579	11.5385	9.32509	0.161632	0.0001	0.0001	0.0001	8.90486	9.63955	13.122	7.24057	9.48421	9.13532e-45	yes
Chr6_EL10_PGA_scaffold0	-	61484747	61486109	4	759	EL10Ac6g15527	GO:0000771(agglutination involved in conjugation);GO:0005536(glucose binding);GO:0005537(mannose binding);GO:0005575(cellular_component)	NA	PREDICTED: mannose/glucose-specific lectin [Beta vulgaris subsp. vulgaris]	NA	0.0001	0.0001	0.0001	0.0001	0.0001	2.93811	4.70928	8.11426	14.8962	0.0001	0.0001	0.0001	0.0001	0.0001	9.51124e-45	yes
Chr4_EL10_PGA_scaffold1	-	46518971	46521978	4	725	EL10Ac4g09270	NA	NA	PREDICTED: tRNA (guanine(37)-N1)-methyltransferase 2 isoform X1 [Beta vulgaris subsp. vulgaris]	NA	0.0001	0.0001	0.0001	0.0001	0.0001	6.31826	6.79372	4.8257	5.22262	0.0001	0.0001	0.0001	0.0001	0.0001	9.70167e-45	yes
Chr2_EL10_PGA_scaffold6	-	49559411	49562777	4	963	EL10Ac2g04454	GO:0003674(molecular_function);GO:0005886(plasma membrane);GO:0009505(plant-type cell wall);GO:0009651(response to salt stress);GO:0009825(multidimensional cell growth);GO:0009897(external side of plasma membrane);GO:0009930(longitudinal side of cell surface);GO:0010215(cellulose microfibril organization);GO:0016021(integral component of membrane);GO:0016049(cell growth);GO:0016328(lateral plasma…	NA	PREDICTED: protein COBRA [Beta vulgaris subsp. vulgaris]	NA	1.71257	2.74297	3.62271	4.05417	4.74435	0.0001	0.0001	0.0001	0.0001	5.16865	8.24025	3.69651	6.16152	6.64431	2.21122e-44	yes
Chr5_EL10_PGA_scaffold2	-	48583270	48584368	2	270	EL10Ac5g12348	NA	NA	hypothetical protein BVRB_006180 [Beta vulgaris subsp. vulgaris]	NA	0.0001	0.0001	0.0001	0.0001	0.0001	10.7288	16.843	13.1799	27.7855	0.0001	0.0001	0.0001	0.0001	0.0001	2.43328e-44	yes
Chr2_EL10_PGA_scaffold6	+	47016285	47019498	2	2064	EL10Ac2g04244	GO:0001510(RNA methylation);GO:0008173(RNA methyltransferase activity);GO:0008757(S-adenosylmethionine-dependent methyltransferase activity)	NA	PREDICTED: putative methyltransferase NSUN6 isoform X1 [Beta vulgaris subsp. vulgaris]	NA	16.1538	14.7995	19.0206	11.7384	14.5141	2.83356	2.06731	2.58277	2.57571	11.0275	11.7941	9.24772	13.7945	12.8404	3.18926e-44	yes
Chr6_EL10_PGA_scaffold0	+	11175797	11176693	2	795	EL10Ac6g13793	GO:0003676(nucleic acid binding);GO:0003677(DNA binding);GO:0003723(RNA binding);GO:0005634(nucleus);GO:0046872(metal ion binding)	NA	PREDICTED: zinc finger CCCH domain-containing protein 53 [Beta vulgaris subsp. vulgaris]	NA	5.93333	6.64642	9.11498	4.81039	6.60732	0.0001	0.0001	0.0001	0.109813	5.18036	6.94336	4.10925	3.93431	4.35679	4.01039e-44	yes
Chr8_EL10_PGA_scaffold4	+	53938084	53957911	6	2691	EL10Ac8g20367	GO:0003677(DNA binding);GO:0006259(DNA metabolic process)	03430(Mismatch repair)	hypothetical protein BVRB_8g183380 [Beta vulgaris subsp. vulgaris]	NA	9.83161	7.77307	11.5332	10.4416	10.2926	9.83052	12.0183	13.323	10.5879	1.72876	2.00203	2.96412	1.78963	2.05467	5.88772e-44	yes
Chr3_EL10_PGA_scaffold7	-	7620594	7627572	2	6670	EL10Ac3g05560	GO:0003674(molecular_function);GO:0005739(mitochondrion);GO:0008150(biological_process);GO:0016021(integral component of membrane)	NA	hypothetical protein BVRB_3g054700 [Beta vulgaris subsp. vulgaris]	NA	3.31042	3.22646	1.40129	2.42616	1.71056	0.093013	0.132236	0.109721	0.066174	1.79109	1.61004	1.63282	2.56245	2.48985	7.39515e-44	yes
Chr6_EL10_PGA_scaffold0	+	42054067	42056137	2	1687	EL10Ac6g14532	GO:0005634(nucleus);GO:0006355(regulation of transcription, DNA-templated);GO:0008270(zinc ion binding);GO:0009639(response to red or far red light)	NA	PREDICTED: protein FAR1-RELATED SEQUENCE 5-like [Beta vulgaris subsp. vulgaris]	NA	1.7137	1.88108	1.88554	2.45686	2.19567	0.0001	0.0001	0.0001	0.0001	1.8749	1.82307	1.6491	1.35933	2.07847	1.22619e-43	yes
Chr4_EL10_PGA_scaffold1	-	53100505	53104736	3	2944	EL10Ac4g09661	GO:0003674(molecular_function);GO:0005739(mitochondrion);GO:0007338(single fertilization);GO:0009555(pollen development);GO:0009567(double fertilization forming a zygote and endosperm)	NA	PREDICTED: uncharacterized protein LOC104890547 [Beta vulgaris subsp. vulgaris]	NA	4.45355	5.43042	4.64071	4.70213	4.53686	0.712617	0.914322	0.620981	0.82459	5.43683	5.70489	6.85938	4.98436	4.63176	1.24563e-43	yes
Chr5_EL10_PGA_scaffold2	+	3546653	3553280	3	360	EL10Ac5g10673	NA	NA	hypothetical protein BVRB_5g117900 isoform B [Beta vulgaris subsp. vulgaris]	NA	0.0001	0.0001	0.0001	0.0001	0.0001	10.2805	12.7131	7.96155	15.8626	0.0001	0.0001	0.0001	0.0001	0.0001	1.41836e-43	yes
Chr6_EL10_PGA_scaffold0	+	54338801	54352133	13	2693	EL10Ac6g15011	GO:0004004(ATP-dependent RNA helicase activity);GO:0005737(cytoplasm);GO:0006396(RNA processing)	03040(Spliceosome)	PREDICTED: pre-mRNA-splicing factor ATP-dependent RNA helicase DEAH10 [Beta vulgaris subsp. vulgaris]	NA	7.75508	7.60481	8.34539	7.31617	8.35268	21.1529	26.0914	23.4132	25.0161	8.44421	6.94964	9.47197	7.51159	8.04923	2.46256e-43	yes
Scaffold_0002	+	2214966	2230497	4	2330	EL10As2g23272	NA	03410(Base excision repair)	PREDICTED: endonuclease 8-like 3 isoform X2 [Beta vulgaris subsp. vulgaris]	NA	12.7385	14.3267	17.3176	15.625	16.4158	0.584106	0.442166	0.122136	1.075	16.5619	18.3544	15.9023	15.9493	15.7888	3.09619e-43	yes
Chr2_EL10_PGA_scaffold6	+	712221	720250	7	3920	EL10Ac2g02442	GO:0004674(protein serine/threonine kinase activity);GO:0005886(plasma membrane);GO:0007166(cell surface receptor signaling pathway)	NA	PREDICTED: uncharacterized protein LOC104905992 [Beta vulgaris subsp. vulgaris]	NA	2.99875	3.1363	3.69215	3.65934	3.36022	9.97748	9.37512	9.17112	9.22265	2.20878	2.74472	2.46337	2.18967	2.77951	3.91711e-43	yes
Chr6_EL10_PGA_scaffold0	-	13885484	13892043	15	2159	EL10Ac6g13871	GO:0004557(alpha-galactosidase activity);GO:0005576(extracellular region);GO:0005618(cell wall);GO:0005829(cytosol)	00052(Galactose metabolism);00561(Glycerolipid metabolism);00600(Sphingolipid metabolism);00603(Glycosphingolipid biosynthesis - globo and isoglobo series)	PREDICTED: probable alpha-galactosidase B isoform X2 [Beta vulgaris subsp. vulgaris]	NA	9.62796	10.2704	11.9776	10.3605	11.0358	31.8827	39.7791	39.0763	42.8839	15.6482	11.5876	16.0622	13.1917	11.8219	4.67561e-43	yes
Chr9_EL10_PGA_scaffold8	-	48825110	48827407	4	1409	EL10Ac9g22829	GO:0009693(ethylene biosynthetic process);GO:0051213(dioxygenase activity)	00270(Cysteine and methionine metabolism)	PREDICTED: 1-aminocyclopropane-1-carboxylate oxidase 1 [Beta vulgaris subsp. vulgaris]	NA	40.7473	29.1544	52.6385	46.5745	48.9068	50.6785	34.5959	15.7979	44.4313	392.442	280.008	395.173	340.307	297.855	1.56948e-42	yes
Chr4_EL10_PGA_scaffold1	-	39401031	39401968	3	616	EL10Ac4g09024	NA	NA	NA	NA	3.21037	3.66967	3.19895	4.38019	3.53891	0.0001	0.0001	0.0001	0.0001	6.7074	6.25713	8.43879	5.6351	4.98766	1.72132e-42	yes
Chr2_EL10_PGA_scaffold6	+	54214029	54217055	2	1192	EL10Ac2g04857	GO:0003677(DNA binding);GO:0003700(DNA binding transcription factor activity);GO:0005634(nucleus);GO:0006351(transcription, DNA-templated);GO:0006355(regulation of transcription, DNA-templated);GO:0046983(protein dimerization activity)	NA	PREDICTED: transcription factor bHLH51 [Beta vulgaris subsp. vulgaris]	NA	17.3344	28.7683	36.7589	29.6542	29.3774	1.43172	1.95155	1.94174	1.39189	9.02851	12.508	7.42089	14.9242	19.6932	1.77721e-42	yes
Chr2_EL10_PGA_scaffold6	-	6168465	6174676	7	1271	EL10Ac2g02792	NA	NA	PREDICTED: uncharacterized protein LOC104887544 isoform X1 [Beta vulgaris subsp. vulgaris]	NA	0.952368	0.175819	0.057571	0.385439	0.80133	16.4214	22.147	17.4245	30.9827	0.820557	1.39383	0.842056	0.824922	0.826376	2.29881e-42	yes
Chr7_EL10_PGA_scaffold5	+	43021475	43022247	3	441	EL10Ac7g17676	GO:0004650(polygalacturonase activity);GO:0005975(carbohydrate metabolic process)	00040(Pentose and glucuronate interconversions)	PREDICTED: probable polygalacturonase At1g80170 [Beta vulgaris subsp. vulgaris]	NA	0.0001	0.0001	0.0001	0.0001	0.0001	10.3231	7.43648	8.91824	8.94576	0.0001	0.0001	0.0001	0.0001	0.0001	2.88555e-42	yes
Chr6_EL10_PGA_scaffold0	-	55941854	55945773	6	1111	EL10Ac6g15100	GO:0005509(calcium ion binding);GO:0005544(calcium-dependent phospholipid binding);GO:0005634(nucleus);GO:0005829(cytosol);GO:0009408(response to heat);GO:0009409(response to cold);GO:0009414(response to water deprivation);GO:0009507(chloroplast);GO:0009579(thylakoid);GO:0009651(response to salt stress);GO:0009986(cell surface);GO:0015774(polysaccharide transport);GO:0016020(membrane);GO:0048046(…	NA	PREDICTED: annexin D2 [Beta vulgaris subsp. vulgaris]	NA	57.3075	65.0784	57.7418	59.5363	55.9846	20.6336	20.3298	20.4138	24.5698	87.7484	71.1516	83.7181	78.9622	72.4966	3.2183e-42	yes
Chr9_EL10_PGA_scaffold8	-	13718402	13720475	3	1506	EL10Ac9g21020	GO:0004674(protein serine/threonine kinase activity);GO:0005886(plasma membrane);GO:0007166(cell surface receptor signaling pathway)	NA	PREDICTED: non-functional pseudokinase ZED1 isoform X1 [Beta vulgaris subsp. vulgaris]	NA	3.22948	5.54301	5.22934	5.63587	6.89039	30.7886	48.1662	30.614	61.4539	14.1306	12.0228	8.87243	12.3427	11.0653	5.18842e-42	yes
Chr5_EL10_PGA_scaffold2	+	50233257	50234984	2	885	EL10Ac5g12454	GO:0046658(anchored component of plasma membrane)	00230(Purine metabolism);00240(Pyrimidine metabolism);03020(RNA polymerase)	PREDICTED: mavicyanin [Beta vulgaris subsp. vulgaris]	NA	2.47322	1.783	1.77969	2.54051	1.42264	7.29018	7.90639	6.24005	6.57371	25.8872	19.4134	13.2391	18.7546	18.2365	6.079e-42	yes
Chr9_EL10_PGA_scaffold8	-	977617	987072	3	1305	EL10Ac9g20667	GO:0003674(molecular_function);GO:0005634(nucleus);GO:0008150(biological_process)	NA	PREDICTED: transmembrane protein 97 isoform X1 [Beta vulgaris subsp. vulgaris]	NA	1.37475	1.09632	1.18425	0.958948	1.17356	13.0435	11.3276	11.9608	10.4868	4.43668	4.61809	3.47198	2.50658	3.39169	6.56005e-42	yes
Chr2_EL10_PGA_scaffold6	-	38198122	38201710	2	903	EL10Ac2g03749	GO:0003677(DNA binding);GO:0003700(DNA binding transcription factor activity);GO:0005634(nucleus);GO:0006351(transcription, DNA-templated);GO:0006355(regulation of transcription, DNA-templated)	NA	PREDICTED: transcription factor DIVARICATA-like [Beta vulgaris subsp. vulgaris]	NA	0.0001	0.0001	0.0001	0.0001	0.0001	5.58229	3.8766	3.68145	4.37887	0.0001	0.0001	0.0001	0.0001	0.0001	8.29597e-42	yes
Chr7_EL10_PGA_scaffold5	+	11154218	11162470	10	3864	EL10Ac7g16579	GO:0006817(phosphate ion transport);GO:0009705(plant-type vacuole membrane);GO:0016021(integral component of membrane);GO:0055085(transmembrane transport);GO:1905011(transmembrane phosphate ion transport from cytosol to vacuole)	NA	PREDICTED: SPX domain-containing membrane protein At4g22990 [Beta vulgaris subsp. vulgaris]	NA	0.588089	0.532935	0.776959	0.847667	0.354153	4.39639	4.15922	3.92166	2.94742	0.187988	0.100817	0.139011	0.317258	0.218788	1.46971e-41	yes
Chr1_EL10_PGA_scaffold3	-	3445267	3452949	12	3185	EL10Ac1g00286	GO:0005249(voltage-gated potassium channel activity);GO:0005887(integral component of plasma membrane);GO:0042391(regulation of membrane potential)	04626(Plant-pathogen interaction)	PREDICTED: cyclic nucleotide-gated ion channel 1 [Beta vulgaris subsp. vulgaris]	NA	3.94614	4.60572	4.54161	5.24678	3.84838	1.84903	2.35505	1.15394	1.1802	9.12431	13.4	12.5462	14.5798	11.3211	2.65424e-41	yes
Chr4_EL10_PGA_scaffold1	-	59752925	59754439	1	1515	EL10Ac4g10287	NA	NA	PREDICTED: extensin-2 [Beta vulgaris subsp. vulgaris]	NA	3.04377	3.50504	2.78858	2.21028	2.22797	34.3469	35.6699	38.7681	10.2898	0.828446	1.69087	0.393641	1.34238	1.92866	3.33876e-41	yes
Chr5_EL10_PGA_scaffold2	-	45134995	45140671	9	1887	EL10Ac5g12196	GO:0004610(phosphoacetylglucosamine mutase activity);GO:0005829(cytosol);GO:0006048(UDP-N-acetylglucosamine biosynthetic process)	00520(Amino sugar and nucleotide sugar metabolism)	PREDICTED: phosphoacetylglucosamine mutase [Beta vulgaris subsp. vulgaris]	NA	31.179	27.5438	46.186	30.7503	27.6258	5.84225	6.94229	6.59261	6.87941	20.9787	24.3661	20.8323	22.5264	26.1685	3.91932e-41	yes
Chr2_EL10_PGA_scaffold6	-	22218534	22220452	3	682	EL10Ac2g03262	NA	NA	NA	NA	0.0001	0.0001	0.0001	0.0001	0.0001	10.2988	4.22954	5.86956	4.38547	0.0001	0.0001	0.0001	0.0001	0.0001	6.49453e-41	yes
Chr4_EL10_PGA_scaffold1	-	56319438	56329824	7	6060	EL10Ac4g09957	GO:0004674(protein serine/threonine kinase activity);GO:0005886(plasma membrane);GO:0007166(cell surface receptor signaling pathway)	NA	hypothetical protein BVRB_4g075370 [Beta vulgaris subsp. vulgaris]	NA	10.2187	9.88203	12.3284	11.2001	9.34645	1.69176	2.30386	2.12358	3.15448	11.8	9.87047	11.7457	11.1456	9.12106	1.96416e-40	yes
Chr5_EL10_PGA_scaffold2	-	37571045	37573882	2	639	EL10Ac5g11911	NA	NA	hypothetical protein BVRB_5g108080 [Beta vulgaris subsp. vulgaris]	NA	0.0001	0.0001	0.0001	0.0001	0.0001	5.77885	5.91853	5.56676	6.0549	0.0001	0.0001	0.0001	0.0001	0.0001	2.36718e-40	yes
Chr4_EL10_PGA_scaffold1	+	58604629	58607010	2	1315	EL10Ac4g10192	GO:0004553(hydrolase activity, hydrolyzing O-glycosyl compounds);GO:0030247(polysaccharide binding);GO:0046658(anchored component of plasma membrane)	00500(Starch and sucrose metabolism)	PREDICTED: glucan endo-1,3-beta-glucosidase [Beta vulgaris subsp. vulgaris]	NA	42.0954	32.1384	32.3861	37.2653	25.2268	7.43108	5.169	3.01114	1.67609	72.0692	80.472	96.9081	68.2474	82.6154	2.72498e-40	yes
Chr4_EL10_PGA_scaffold1	+	16343723	16347422	2	420	EL10Ac4g08372	GO:0010334(sesquiterpene synthase activity);GO:0033383(geranyl diphosphate metabolic process)	00909(Sesquiterpenoid and triterpenoid biosynthesis)	PREDICTED: probable sesquiterpene synthase [Beta vulgaris subsp. vulgaris]	NA	0.0001	0.0001	0.430608	0.0001	0.0001	28.5624	23.9507	27.3414	17.4772	0.0001	0.149424	0.0001	0.0001	0.0001	6.20759e-40	yes
Chr9_EL10_PGA_scaffold8	+	11857444	11858061	1	618	EL10Ac9g20957	GO:0003674(molecular_function);GO:0005575(cellular_component);GO:0008150(biological_process)	NA	PREDICTED: uncharacterized protein LOC104903502 [Beta vulgaris subsp. vulgaris]	NA	4.12143	6.25939	3.52897	3.53682	5.19522	0.0001	0.0001	0.0001	0.075232	5.55107	6.80092	6.37352	8.09841	6.12894	9.03769e-40	yes
Chr4_EL10_PGA_scaffold1	-	58876163	58881921	10	2715	EL10Ac4g10212	NA	NA	PREDICTED: uncharacterized protein LOC104890029 [Beta vulgaris subsp. vulgaris]	NA	4.15012	3.25971	7.30677	7.5228	8.05752	14.2575	17.9169	14.7922	17.622	1.69521	1.57805	1.64674	2.33761	1.75631	1.43576e-39	yes
Chr9_EL10_PGA_scaffold8	+	38010525	38020883	6	593	EL10Ac9g22408	GO:0003993(acid phosphatase activity);GO:0004722(protein serine/threonine phosphatase activity);GO:0005576(extracellular region);GO:0005618(cell wall);GO:0016311(dephosphorylation);GO:0046872(metal ion binding)	NA	hypothetical protein BVRB_5g110150 [Beta vulgaris subsp. vulgaris]	NA	3.94004	4.57406	4.64761	4.57183	3.36424	5.74701	4.4134	5.11367	3.60896	0.0001	0.0001	0.0001	0.0001	0.0001	4.21855e-39	yes
Chr7_EL10_PGA_scaffold5	+	32405450	32418616	4	979	EL10Ac7g17411	NA	NA	PREDICTED: uncharacterized protein LOC104907689 [Beta vulgaris subsp. vulgaris]	NA	0.0001	0.0001	0.0001	0.0001	0.0001	5.29018	4.07853	3.80507	2.42425	0.0001	0.0001	0.0001	0.0001	0.0001	4.85449e-39	yes
Chr2_EL10_PGA_scaffold6	+	21649432	21680262	5	821	EL10Ac2g03253	NA	NA	hypothetical protein BVRB_2g038270 isoform B [Beta vulgaris subsp. vulgaris]	NA	3.53628	3.60513	2.42574	4.02933	4.92113	0.0001	0.0001	0.0001	0.0001	4.47122	4.4707	2.55742	3.69574	4.44923	7.89469e-39	yes
Chr9_EL10_PGA_scaffold8	-	28081721	28085527	5	1602	EL10Ac9g21795	NA	NA	PREDICTED: B3 domain-containing protein At4g34400-like [Beta vulgaris subsp. vulgaris]	NA	3.69865	2.62295	3.30485	2.60842	2.74698	0.0001	0.0001	0.041745	0.0001	2.20759	4.12148	1.23947	2.39806	1.99476	1.64504e-38	yes
Chr8_EL10_PGA_scaffold4	-	35056861	35061169	7	957	EL10Ac8g19682	NA	NA	hypothetical protein BVRB_9g209630 [Beta vulgaris subsp. vulgaris]	NA	0.0001	0.0001	0.0001	0.074896	0.0001	6.43273	3.78762	4.98383	4.87042	0.0001	0.0001	0.0001	0.0001	0.0001	2.23178e-38	yes
Chr9_EL10_PGA_scaffold8	+	24645077	24649400	7	1380	EL10Ac9g21511	GO:0005886(plasma membrane);GO:0016021(integral component of membrane);GO:0042626(ATPase activity, coupled to transmembrane movement of substances)	02010(ABC transporters)	PREDICTED: ABC transporter G family member 11-like isoform X1 [Beta vulgaris subsp. vulgaris]	NA	0.0001	0.0001	0.0001	0.0001	0.0001	4.80899	1.59328	1.5475	5.37178	0.0001	0.0001	0.0001	0.0001	0.0001	3.41673e-38	yes
Chr8_EL10_PGA_scaffold4	-	43930563	43942745	7	2542	EL10Ac8g19943	GO:0004674(protein serine/threonine kinase activity);GO:0005886(plasma membrane);GO:0006468(protein phosphorylation);GO:0006952(defense response);GO:0009506(plasmodesma)	NA	PREDICTED: putative receptor-like protein kinase At4g00960 [Beta vulgaris subsp. vulgaris]	NA	5.17704	3.07741	5.48778	3.77555	3.00173	1.04914	0.969533	0.582036	0.788137	8.56673	8.04301	9.36676	8.50637	6.84062	4.0244e-38	yes
Chr4_EL10_PGA_scaffold1	+	3523987	3526368	1	2382	EL10Ac4g07784	GO:0004674(protein serine/threonine kinase activity);GO:0005886(plasma membrane);GO:0006468(protein phosphorylation)	NA	PREDICTED: G-type lectin S-receptor-like serine/threonine-protein kinase At2g19130 [Beta vulgaris subsp. vulgaris]	NA	3.33861	3.0933	3.44466	2.97374	3.18045	0.216579	0.157705	0.312015	0.083359	3.20066	2.81988	2.57329	2.72583	2.7999	5.89467e-38	yes
Chr7_EL10_PGA_scaffold5	+	6027890	6028852	1	963	EL10Ac7g16296	NA	NA	PREDICTED: uncharacterized protein LOC104907718 isoform X1 [Beta vulgaris subsp. vulgaris]	NA	0.0001	0.0001	0.0001	0.0001	0.0001	3.7083	3.00853	2.97505	5.00438	0.0001	0.0001	0.0001	0.0001	0.0001	9.83293e-38	yes
Chr2_EL10_PGA_scaffold6	-	14728750	14736916	12	1814	EL10Ac2g03135	GO:0000151(ubiquitin ligase complex);GO:0004842(ubiquitin-protein transferase activity);GO:0016567(protein ubiquitination);GO:0043130(ubiquitin binding)	NA	PREDICTED: BRCA1-associated protein [Beta vulgaris subsp. vulgaris]	NA	3.21447	4.23914	4.26971	4.03005	3.63283	13.6561	16.2202	13.7983	17.2723	5.1621	4.61417	4.74454	4.78171	3.80482	1.10298e-37	yes
Chr5_EL10_PGA_scaffold2	+	49500412	49503308	5	1335	EL10Ac5g12409	GO:0003674(molecular_function);GO:0005634(nucleus)	NA	PREDICTED: protein IQ-DOMAIN 1 [Beta vulgaris subsp. vulgaris]	NA	0.0001	0.0001	0.0001	0.037291	0.0001	2.57914	3.46714	2.85334	2.08953	1.50837	1.93636	2.25333	1.31079	1.67111	1.16186e-37	yes
Chr2_EL10_PGA_scaffold6	-	12830104	12832475	2	1341	EL10Ac2g03041	GO:0035251(UDP-glucosyltransferase activity);GO:0042285(xylosyltransferase activity)	00940(Phenylpropanoid biosynthesis)	hypothetical protein BVRB_2g040010 [Beta vulgaris subsp. vulgaris]	NA	0.042282	0.049623	0.150298	0.053424	0.213241	8.87915	6.29435	5.87912	8.6933	0.158081	0.0001	0.055438	0.0001	0.0001	1.24425e-37	yes
Chr5_EL10_PGA_scaffold2	-	21034693	21039650	10	1373	EL10Ac5g11462	GO:0004674(protein serine/threonine kinase activity);GO:0005886(plasma membrane);GO:0006468(protein phosphorylation);GO:0006952(defense response);GO:0009506(plasmodesma)	NA	PREDICTED: uncharacterized protein LOC104893577 isoform X1 [Beta vulgaris subsp. vulgaris]	NA	7.10258	7.19023	7.17621	8.19035	8.35889	0.810208	0.763767	0.33629	1.3528	10.5109	11.3019	10.5038	10.9118	11.6144	1.25083e-37	yes
Chr1_EL10_PGA_scaffold3	-	40021721	40031796	7	1569	EL10Ac1g01847	GO:0009416(response to light stimulus);GO:0009535(chloroplast thylakoid membrane);GO:0009768(photosynthesis, light harvesting in photosystem I);GO:0009941(chloroplast envelope);GO:0010287(plastoglobule);GO:0016168(chlorophyll binding);GO:0031409(pigment binding)	00196(Photosynthesis - antenna proteins)	PREDICTED: chlorophyll a-b binding protein of LHCII type 1 isoform X1 [Beta vulgaris subsp. vulgaris]	NA	9.80881	13.237	12.8111	13.8589	12.6136	31.7351	40.0566	37.3484	41.5816	13.8992	13.3187	14.6613	13.5199	12.5175	1.63683e-37	yes
Chr4_EL10_PGA_scaffold1	+	11699806	11708034	5	561	EL10Ac4g08203	GO:0000226(microtubule cytoskeleton organization);GO:0000776(kinetochore);GO:0000911(cytokinesis by cell plate formation);GO:0000922(spindle pole);GO:0005634(nucleus);GO:0005813(centrosome);GO:0005819(spindle);GO:0005874(microtubule);GO:0007051(spindle organization);GO:0008017(microtubule binding);GO:0009506(plasmodesma);GO:0009524(phragmoplast);GO:0009574(preprophase band);GO:0009920(cell plate …	NA	PREDICTED: protein MOR1 [Beta vulgaris subsp. vulgaris]	NA	3.44735	4.39042	5.66477	4.19251	4.76081	0.0001	0.0001	0.0001	0.0001	6.30793	5.00823	5.31302	5.43485	4.28495	2.02068e-37	yes
Chr9_EL10_PGA_scaffold8	+	21029371	21036685	8	2109	EL10Ac9g21306	GO:0005507(copper ion binding);GO:0009505(plant-type cell wall);GO:0009506(plasmodesma);GO:0016722(oxidoreductase activity, oxidizing metal ions)	NA	PREDICTED: L-ascorbate oxidase homolog [Beta vulgaris subsp. vulgaris]	NA	17.0554	13.3328	12.9844	12.7392	11.725	1.36217	1.02448	1.47509	0.904248	13.7368	12.7229	4.66789	10.7318	12.7019	4.44396e-37	yes
Chr4_EL10_PGA_scaffold1	+	4726732	4729169	2	645	EL10Ac4g07878	NA	NA	PREDICTED: uncharacterized protein LOC104907027 [Beta vulgaris subsp. vulgaris]	NA	11.1124	9.6083	22.9786	21.9374	21.0491	1.75622	0.855581	0.382744	0.834771	30.2835	28.2759	23.3538	35.859	28.1323	5.51725e-37	yes
Chr1_EL10_PGA_scaffold3	-	32818729	32820905	4	558	EL10Ac1g01715	NA	NA	PREDICTED: uncharacterized protein LOC109135224 [Beta vulgaris subsp. vulgaris]	NA	0.0001	0.0001	0.0001	0.0001	0.0001	7.10081	6.79822	5.56145	4.89307	0.0001	0.0001	0.0001	0.0001	0.0001	5.61099e-37	yes
Chr3_EL10_PGA_scaffold7	+	15556985	15580557	4	3293	EL10Ac3g06054	GO:0004674(protein serine/threonine kinase activity);GO:0005886(plasma membrane);GO:0007166(cell surface receptor signaling pathway)	NA	PREDICTED: wall-associated receptor kinase 2 isoform X1 [Beta vulgaris subsp. vulgaris]	NA	2.53998	1.7988	2.11053	3.66213	2.4868	2.83523	3.53463	1.85309	1.19617	11.9452	17.478	14.4118	14.6544	14.5782	7.32149e-37	yes
Chr6_EL10_PGA_scaffold0	-	13840912	13845060	3	876	EL10Ac6g13870	GO:0008047(enzyme activator activity);GO:0009507(chloroplast);GO:0016226(iron-sulfur cluster assembly);GO:0051176(positive regulation of sulfur metabolic process)	00760(Nicotinate and nicotinamide metabolism)	hypothetical protein BVRB_6g146980 [Beta vulgaris subsp. vulgaris]	NA	2.52954	3.31196	3.92542	3.27959	3.99552	0.0001	0.0001	0.0001	0.0001	2.69954	2.49237	2.74901	2.40109	2.4083	1.02265e-36	yes
Chr6_EL10_PGA_scaffold0	+	57419248	57424907	8	2442	EL10Ac6g15196	GO:0004674(protein serine/threonine kinase activity);GO:0004842(ubiquitin-protein transferase activity);GO:0005524(ATP binding);GO:0005634(nucleus);GO:0006468(protein phosphorylation);GO:0006950(response to stress);GO:0016301(kinase activity);GO:0016567(protein ubiquitination);GO:0046777(protein autophosphorylation)	NA	PREDICTED: putative U-box domain-containing protein 50 [Beta vulgaris subsp. vulgaris]	NA	7.44364	7.6843	9.65213	9.78673	9.99736	1.85826	1.77642	1.4626	3.25906	13.5744	14.102	16.2301	15.3001	12.7816	1.07346e-36	yes
Chr4_EL10_PGA_scaffold1	-	49259834	49302973	7	6171	EL10Ac4g09408	GO:0000272(polysaccharide catabolic process);GO:0005983(starch catabolic process);GO:0009507(chloroplast);GO:0016161(beta-amylase activity);GO:0102229(amylopectin maltohydrolase activity)	NA	PREDICTED: putative pentatricopeptide repeat-containing protein At1g12700, mitochondrial [Beta vulgaris subsp. vulgaris]	NA	3.33066	3.71178	3.69141	3.79924	3.74669	0.650387	0.865042	0.43493	0.768985	3.02392	3.41783	3.31114	2.8021	3.1806	1.22744e-36	yes
Chr3_EL10_PGA_scaffold7	-	1618308	1621857	3	1208	EL10Ac3g05035	GO:0051213(dioxygenase activity)	00402(Benzoxazinoid biosynthesis)	PREDICTED: 1-aminocyclopropane-1-carboxylate oxidase homolog 1 [Beta vulgaris subsp. vulgaris]	NA	1.25032	1.55761	0.749016	1.02011	0.634366	12.0934	14.2399	13.3436	9.40146	1.18256	1.28673	2.71628	1.6792	1.98785	1.60989e-36	yes
Chr5_EL10_PGA_scaffold2	-	34306842	34316265	2	1134	EL10Ac5g11801	NA	NA	hypothetical protein BVRB_5g109210 [Beta vulgaris subsp. vulgaris]	NA	2.81075	1.99318	3.30217	2.5287	2.6999	0.0001	0.0001	0.0001	0.0001	2.50989	2.11531	2.04288	2.44571	1.54574	1.76034e-36	yes
Chr4_EL10_PGA_scaffold1	-	4457199	4460314	2	824	EL10Ac4g07850	GO:0003674(molecular_function);GO:0005576(extracellular region);GO:0008150(biological_process)	NA	PREDICTED: uncharacterized protein LOC104891645 [Beta vulgaris subsp. vulgaris]	NA	14.763	27.6094	22.8258	25.2901	23.2321	5.21296	4.83283	3.21012	9.10369	68.4635	49.5584	71.0395	59.4173	42.3277	1.98953e-36	yes
Chr6_EL10_PGA_scaffold0	-	4530634	4539169	3	864	EL10Ac6g13388	GO:0000398(mRNA splicing, via spliceosome);GO:0005634(nucleus);GO:0005737(cytoplasm);GO:0006464(cellular protein modification process);GO:0031386(protein tag)	NA	ubiquitin-like protein 5 isoform X1 [Spinacia oleracea]	NA	2.23151	2.89337	2.73585	3.86627	2.39735	0.0001	0.0001	0.0001	0.0001	2.78905	4.86311	3.0192	3.33748	4.30765	2.04838e-36	yes
Chr6_EL10_PGA_scaffold0	+	31078674	31085510	4	1268	EL10Ac6g14250	GO:0005576(extracellular region);GO:0005618(cell wall);GO:0010411(xyloglucan metabolic process);GO:0016762(xyloglucan:xyloglucosyl transferase activity);GO:0016798(hydrolase activity, acting on glycosyl bonds);GO:0033946(xyloglucan-specific endo-beta-1,4-glucanase activity);GO:0042546(cell wall biogenesis);GO:0048046(apoplast);GO:0071555(cell wall organization)	NA	PREDICTED: xyloglucan endotransglucosylase/hydrolase 2 [Beta vulgaris subsp. vulgaris]	NA	0.0001	0.0001	0.0001	0.0001	0.0001	3.08865	2.45126	4.28457	1.62455	0.0001	0.0001	0.0001	0.0001	0.0001	2.54535e-36	yes
Chr9_EL10_PGA_scaffold8	-	25466888	25481803	9	3039	EL10Ac9g21580	GO:0007165(signal transduction);GO:0016020(membrane)	NA	PREDICTED: serine/threonine-protein phosphatase 6 regulatory ankyrin repeat subunit B [Beta vulgaris subsp. vulgaris]	NA	0.359292	0.772479	0.835503	0.71085	0.736336	4.3675	4.98546	4.23276	4.88537	0.856879	0.656486	0.474071	0.550754	0.670754	3.08926e-36	yes
Chr7_EL10_PGA_scaffold5	-	7931516	7938688	2	1805	EL10Ac7g16421	GO:0016020(membrane);GO:0016709(oxidoreductase activity, acting on paired donors, with incorporation or reduction of molecular oxygen, NAD(P)H as one donor, and incorporation of one atom of oxygen);GO:0044550(secondary metabolite biosynthetic process)	00905(Brassinosteroid biosynthesis)	PREDICTED: cytochrome P450 71A1-like [Beta vulgaris subsp. vulgaris]	NA	2.76685	2.0763	4.31479	3.44477	1.67309	1.0815	0.611468	0.4245	0.710313	10.2822	13.535	10.0086	7.94634	13.7317	4.55763e-36	yes
Chr5_EL10_PGA_scaffold2	-	35283555	35287540	2	879	EL10Ac5g11822	GO:0003674(molecular_function);GO:0005634(nucleus);GO:0008150(biological_process)	NA	PREDICTED: uncharacterized protein LOC104893187 [Beta vulgaris subsp. vulgaris]	NA	38.2748	47.5085	59.4502	47.8374	47.9498	13.0325	16.9836	13.534	18.3302	66.8937	65.9958	91.5485	70.3628	62.1997	5.00651e-36	yes
Chr2_EL10_PGA_scaffold6	+	44696547	44707037	5	2451	EL10Ac2g04088	GO:0005576(extracellular region);GO:0005768(endosome);GO:0005794(Golgi apparatus);GO:0005802(trans-Golgi network);GO:0006950(response to stress);GO:0009269(response to desiccation);GO:0009651(response to salt stress);GO:0009737(response to abscisic acid);GO:0045735(nutrient reservoir activity)	NA	PREDICTED: BURP domain protein RD22-like [Beta vulgaris subsp. vulgaris]	NA	55.7346	87.6067	48.8494	53.5566	60.3636	5.87406	10.0973	7.43568	21.8494	382.485	240.266	645.328	370.687	202.142	8.78966e-36	yes
Chr1_EL10_PGA_scaffold3	+	16771552	16783838	2	2289	EL10Ac1g01191	GO:0009813(flavonoid biosynthetic process);GO:0043231(intracellular membrane-bounded organelle);GO:0052696(flavonoid glucuronidation);GO:0080043(quercetin 3-O-glucosyltransferase activity);GO:0080044(quercetin 7-O-glucosyltransferase activity)	NA	PREDICTED: 7-deoxyloganetin glucosyltransferase [Beta vulgaris subsp. vulgaris]	NA	5.49803	5.90561	2.7673	4.98165	7.29786	0.0001	0.0001	0.112098	0.037519	2.75997	2.14861	5.80449	4.22347	4.8475	1.12107e-35	yes
Chr1_EL10_PGA_scaffold3	-	19321010	19329249	10	1219	EL10Ac1g01312	GO:0000105(histidine biosynthetic process);GO:0004424(imidazoleglycerol-phosphate dehydratase activity);GO:0009507(chloroplast)	00340(Histidine metabolism)	PREDICTED: imidazoleglycerol-phosphate dehydratase isoform X2 [Beta vulgaris subsp. vulgaris]	NA	39.9766	26.8002	27.126	25.5134	22.8847	82.4875	75.5091	79.8878	71.6243	18.1747	24.3668	16.6892	19.3169	23.6549	1.30434e-35	yes
Chr6_EL10_PGA_scaffold0	-	28335245	28344732	3	3172	EL10Ac6g14187	GO:0003674(molecular_function);GO:0005634(nucleus);GO:0008150(biological_process)	NA	PREDICTED: uncharacterized protein LOC104896786 [Beta vulgaris subsp. vulgaris]	NA	7.96788	8.68465	8.55415	7.28378	8.4741	20.3298	19.0364	19.785	22.9881	8.42559	7.67752	7.89423	8.01354	7.70479	2.27154e-35	yes
Chr6_EL10_PGA_scaffold0	+	16344004	16349646	11	1639	EL10Ac6g13939	GO:0005576(extracellular region);GO:0007165(signal transduction)	NA	PREDICTED: probable leucine-rich repeat receptor-like protein kinase At5g49770, partial [Beta vulgaris subsp. vulgaris]	NA	1.04788	0.580687	1.24699	2.15259	1.30712	0.0001	0.0001	0.0001	0.0001	2.23936	1.77279	3.20487	3.47277	4.47309	3.44701e-35	yes
Chr3_EL10_PGA_scaffold7	+	6779472	6780059	1	588	EL10Ac3g05483	NA	NA	PREDICTED: jasmonate-induced protein homolog [Beta vulgaris subsp. vulgaris]	NA	8.18023	7.5301	6.01407	82.1367	34.0656	543.196	713.918	520.575	859.989	6.28891	7.84619	7.59803	6.5446	6.19949	5.77915e-35	yes
Chr3_EL10_PGA_scaffold7	+	6783607	6784194	1	588	EL10Ac3g05484	NA	NA	PREDICTED: jasmonate-induced protein homolog [Beta vulgaris subsp. vulgaris]	NA	31.6182	24.8544	21.2569	283.198	110.436	2044.7	2704.31	1920.88	3305.88	25.5434	27.7741	23.8839	21.232	22.8119	6.96446e-35	yes
Chr2_EL10_PGA_scaffold6	+	31692472	31693175	3	387	EL10Ac2g03500	GO:0003674(molecular_function);GO:0005576(extracellular region);GO:0008150(biological_process)	NA	PREDICTED: F-box protein At2g32560 [Beta vulgaris subsp. vulgaris]	NA	0.0001	0.0001	0.0001	0.0001	0.0001	7.98298	7.28874	10.6741	6.93413	0.0001	0.0001	0.0001	0.0001	0.0001	7.84397e-35	yes
Chr9_EL10_PGA_scaffold8	+	27428700	27437588	12	4612	EL10Ac9g21738	GO:0016021(integral component of membrane);GO:0042626(ATPase activity, coupled to transmembrane movement of substances);GO:0055085(transmembrane transport)	02010(ABC transporters)	PREDICTED: ABC transporter B family member 11 [Beta vulgaris subsp. vulgaris]	NA	3.09561	3.10459	4.62574	2.11645	2.4809	0.120408	0.274168	0.224498	0.739296	8.186	9.70962	8.16451	10.4894	8.04206	1.1194e-34	yes
Chr4_EL10_PGA_scaffold1	-	38831925	38839054	3	1045	EL10Ac4g09000	GO:0003674(molecular_function);GO:0008150(biological_process);GO:0009507(chloroplast)	NA	hypothetical protein BVRB_4g097170 [Beta vulgaris subsp. vulgaris]	NA	1.8427	2.43508	2.293	3.02094	1.76344	0.0001	0.0001	0.0001	0.0001	2.83217	2.73429	2.41953	2.12229	3.12959	1.27998e-34	yes
Chr7_EL10_PGA_scaffold5	-	35230826	35234976	10	1583	EL10Ac7g17475	GO:0003677(DNA binding);GO:0003682(chromatin binding);GO:0003886(DNA (cytosine-5-)-methyltransferase activity);GO:0005634(nucleus);GO:0006306(DNA methylation);GO:0006342(chromatin silencing);GO:0006351(transcription, DNA-templated);GO:0010069(zygote asymmetric cytokinesis in embryo sac);GO:0010425(DNA methylation on cytosine within a CNG sequence);GO:0045814(negative regulation of gene expression…	00270(Cysteine and methionine metabolism)	hypothetical protein BVRB_7g164870 [Beta vulgaris subsp. vulgaris]	NA	0.0001	0.171866	0.0001	0.0001	0.0001	8.66449	11.7307	8.45159	10.5772	0.027781	0.0001	0.0001	0.0001	0.0001	1.57311e-34	yes
Chr7_EL10_PGA_scaffold5	-	20129634	20135034	10	2253	EL10Ac7g17034	GO:0005515(protein binding);GO:0005775(vacuolar lumen);GO:0005886(plasma membrane);GO:0009609(response to symbiotic bacterium);GO:0009877(nodulation);GO:0016301(kinase activity);GO:0046777(protein autophosphorylation)	04626(Plant-pathogen interaction)	PREDICTED: lysM domain receptor-like kinase 3 isoform X2 [Beta vulgaris subsp. vulgaris]	NA	0.43028	0.14109	0.440408	0.214318	0.156983	0.251452	0.0001	0.11492	0.075516	5.29492	6.3069	4.79105	6.57295	4.86956	1.93044e-34	yes
Scaffold_0012	+	384467	389621	10	1753	EL10As12g24037	GO:0002183(cytoplasmic translational initiation);GO:0005852(eukaryotic translation initiation factor 3 complex)	NA	PREDICTED: eukaryotic translation initiation factor 3 subunit M-like [Beta vulgaris subsp. vulgaris]	NA	2.8586	2.25015	2.19416	2.37829	2.57786	0.0001	0.0001	0.0001	0.080666	1.66958	2.27801	1.58958	2.62627	1.87639	1.93673e-34	yes
Chr8_EL10_PGA_scaffold4	+	3404490	3404771	1	282	EL10Ac8g18505	NA	NA	hypothetical protein SOVF_119870 [Spinacia oleracea]	NA	163.183	141.595	77.4999	124.855	150.005	25.8089	19.7505	14.2826	27.413	207.754	139.32	279.424	187.951	163.29	2.27503e-34	yes
Chr5_EL10_PGA_scaffold2	-	41702343	41709655	6	902	EL10Ac5g12058	GO:0003723(RNA binding);GO:0005688(U6 snRNP);GO:0005689(U12-type spliceosomal complex);GO:0006396(RNA processing);GO:0071004(U2-type prespliceosome);GO:0071013(catalytic step 2 spliceosome);GO:0097526(spliceosomal tri-snRNP complex);GO:1990726(Lsm1-7-Pat1 complex)	03040(Spliceosome);03018(RNA degradation)	PREDICTED: sm-like protein LSM7 [Beta vulgaris subsp. vulgaris]	NA	25.1483	19.4449	23.8548	23.595	21.9659	66.6845	66.9198	77.4817	56.6218	18.4547	26.5334	20.9695	24.8477	24.9793	3.4524e-34	yes
Chr3_EL10_PGA_scaffold7	+	6766771	6772007	3	1001	EL10Ac3g05481	NA	NA	PREDICTED: jasmonate-induced protein homolog [Beta vulgaris subsp. vulgaris]	NA	16.0985	14.467	10.0194	153.896	57.7325	1175.64	1607.71	1082.34	1826.98	14.995	16.9038	14.2768	14.5773	13.5688	5.158e-34	yes
Chr3_EL10_PGA_scaffold7	+	30196442	30202305	4	1051	EL10Ac3g06506	NA	NA	PREDICTED: uncharacterized protein LOC104891641 [Beta vulgaris subsp. vulgaris]	NA	1.87214	2.17026	1.98709	2.33317	2.66581	0.0001	0.0001	0.0001	0.0001	2.09278	2.97969	2.61244	2.21585	2.27989	5.77893e-34	yes
Chr4_EL10_PGA_scaffold1	-	55171606	55174532	6	1365	EL10Ac4g09852	NA	NA	hypothetical protein BVRB_4g076460 isoform B [Beta vulgaris subsp. vulgaris]	NA	7.38255	11.1843	6.75794	10.5177	8.72054	0.205765	0.725203	0.063859	0.501761	10.5508	10.4553	11.0588	11.7316	12.0759	8.73681e-34	yes
Chr2_EL10_PGA_scaffold6	+	34620695	34637226	13	1434	EL10Ac2g03590	GO:0000455(enzyme-directed rRNA pseudouridine synthesis);GO:0009982(pseudouridine synthase activity);GO:0019239(deaminase activity)	NA	PREDICTED: RNA pseudouridine synthase 5 isoform X2 [Beta vulgaris subsp. vulgaris]	NA	8.75121	7.94123	8.7539	7.21447	8.04838	1.29132	1.75142	1.87274	1.47184	9.42439	8.34962	8.26028	8.36515	8.57255	1.00281e-33	yes
Chr3_EL10_PGA_scaffold7	+	7080454	7082968	3	762	EL10Ac3g05515	GO:0004601(peroxidase activity);GO:0009505(plant-type cell wall);GO:0009664(plant-type cell wall organization)	00940(Phenylpropanoid biosynthesis)	hypothetical protein BVRB_3g054310 [Beta vulgaris subsp. vulgaris]	NA	2.67905	4.09187	3.87269	3.69065	2.98461	0.0001	0.0001	0.0001	0.0001	2.97774	3.21598	2.23089	3.54968	2.91616	1.31115e-33	yes
Chr6_EL10_PGA_scaffold0	-	58620509	58632910	3	2904	EL10Ac6g15296	GO:0003674(molecular_function);GO:0005737(cytoplasm);GO:0008150(biological_process);GO:0016021(integral component of membrane)	NA	PREDICTED: uncharacterized protein LOC104895408 [Beta vulgaris subsp. vulgaris]	NA	11.3412	11.0854	7.25977	11.9808	12.0377	6.63141	7.13021	4.71733	5.34265	22.4827	25.9703	27.3851	29.6269	21.285	1.48467e-33	yes
Chr6_EL10_PGA_scaffold0	-	61494878	61501455	4	741	EL10Ac6g15528	GO:0000771(agglutination involved in conjugation);GO:0005536(glucose binding);GO:0005537(mannose binding);GO:0005575(cellular_component)	NA	PREDICTED: mannose/glucose-specific lectin [Beta vulgaris subsp. vulgaris]	NA	0.0001	0.0001	0.0001	0.0001	0.0001	3.13071	4.2403	3.50855	5.55899	0.0001	0.0001	0.0001	0.0001	0.0001	3.9953e-33	yes
Chr4_EL10_PGA_scaffold1	-	53769281	53770360	1	1080	EL10Ac4g09716	GO:0004675(transmembrane receptor protein serine/threonine kinase activity);GO:0005886(plasma membrane);GO:0009506(plasmodesma);GO:0009620(response to fungus);GO:0016301(kinase activity)	NA	PREDICTED: LEAF RUST 10 DISEASE-RESISTANCE LOCUS RECEPTOR-LIKE PROTEIN KINASE-like 2.4 [Beta vulgaris subsp. vulgaris]	NA	2.30681	1.8159	0.973279	3.02625	1.73112	0.121935	0.118573	0.061922	0.235173	6.88929	6.65933	6.30164	8.59912	4.32613	4.43476e-33	yes
Chr5_EL10_PGA_scaffold2	-	45249371	45249958	1	588	EL10Ac5g12204	GO:0030599(pectinesterase activity);GO:0046910(pectinesterase inhibitor activity);GO:0071944(cell periphery)	NA	PREDICTED: putative invertase inhibitor [Beta vulgaris subsp. vulgaris]	NA	44.2681	36.1568	41.0697	42.219	28.9175	13.4507	11.1774	10.4429	10.7841	50.6576	40.5568	45.4383	47.0915	49.2492	5.61417e-33	yes
Chr5_EL10_PGA_scaffold2	-	56487072	56491806	5	1944	EL10Ac5g12881	NA	NA	PREDICTED: CAP-Gly domain-containing linker protein 1 isoform X1 [Beta vulgaris subsp. vulgaris]	NA	1.24316	1.3372	1.41524	1.3944	1.58509	7.94127	7.49705	7.15223	9.8397	1.3477	0.688949	0.496336	1.47382	0.849244	6.18512e-33	yes
Chr9_EL10_PGA_scaffold8	-	23574095	23581136	9	1996	EL10Ac9g21430	GO:0005886(plasma membrane);GO:0008150(biological_process);GO:0015095(magnesium ion transmembrane transporter activity);GO:0015693(magnesium ion transport);GO:0016021(integral component of membrane)	NA	PREDICTED: probable magnesium transporter NIPA6 isoform X1 [Beta vulgaris subsp. vulgaris]	NA	12.5953	12.7821	12.6031	13.2049	12.9738	5.68948	4.86219	5.24824	5.48885	17.1074	18.0507	18.343	15.6778	16.2254	6.75298e-33	yes
Chr9_EL10_PGA_scaffold8	+	23822280	23822654	2	240	EL10Ac9g21451	NA	NA	hypothetical protein BVRB_5g114570 isoform B [Beta vulgaris subsp. vulgaris]	NA	0.0001	0.0001	0.0001	0.0001	0.0001	13.2366	11.6452	10.3831	14.0246	0.0001	0.0001	0.0001	0.0001	0.0001	6.96411e-33	yes
Chr2_EL10_PGA_scaffold6	+	13398299	13402341	7	1134	EL10Ac2g03070	GO:0005634(nucleus);GO:0010088(phloem development);GO:0042803(protein homodimerization activity);GO:0043621(protein self-association)	04626(Plant-pathogen interaction)	PREDICTED: protein SIEVE ELEMENT OCCLUSION B [Beta vulgaris subsp. vulgaris]	NA	11.0244	12.1177	17.1728	14.1722	8.85239	2.00982	3.19441	2.37958	2.06117	18.2912	14.4286	15.5758	15.6072	17.5394	8.1256e-33	yes
Chr3_EL10_PGA_scaffold7	+	6775337	6775924	1	588	EL10Ac3g05482	NA	NA	PREDICTED: jasmonate-induced protein homolog [Beta vulgaris subsp. vulgaris]	NA	25.8094	20.4848	17.3623	263.523	98.3088	1942.8	2543.06	1770.15	2879.7	22.1897	25.2669	22.6642	20.3223	19.4369	8.22707e-33	yes
Chr2_EL10_PGA_scaffold6	-	7284107	7285394	3	969	EL10Ac2g02847	NA	NA	uncharacterized protein LOC110804263 [Spinacia oleracea]	NA	1.89975	2.89108	2.77417	3.21922	4.49841	0.0001	0.0001	0.0001	0.0001	2.53161	2.23239	3.35561	2.75074	1.7467	8.83468e-33	yes
Chr5_EL10_PGA_scaffold2	-	555305	559895	2	716	EL10Ac5g10437	NA	NA	hypothetical protein BVRB_5g120700 [Beta vulgaris subsp. vulgaris]	NA	709.179	1834.27	559.496	2133.01	1901.05	14.4252	20.9419	14.5143	39.2741	3087.18	942.499	2103.65	3157.65	1698.88	9.59238e-33	yes
Chr9_EL10_PGA_scaffold8	-	3094707	3095642	2	857	EL10Ac9g20719	GO:0000148(1,3-beta-D-glucan synthase complex);GO:0003843(1,3-beta-D-glucan synthase activity);GO:0005886(plasma membrane)	NA	PREDICTED: putative callose synthase 8 [Beta vulgaris subsp. vulgaris]	NA	0.0001	0.0001	0.0001	0.0001	0.0001	2.65771	5.34747	4.78754	4.82526	0.0001	0.075094	0.0001	0.0001	0.0001	9.69771e-33	yes
Chr3_EL10_PGA_scaffold7	+	53202930	53203433	1	504	EL10Ac3g07423	GO:0005509(calcium ion binding)	04626(Plant-pathogen interaction)	PREDICTED: probable calcium-binding protein CML15 [Beta vulgaris subsp. vulgaris]	NA	1.65236	1.71361	1.9018	1.87352	3.44491	1.18609	0.982521	0.565577	0.489037	16.9193	13.8887	19.8954	14.0856	10.0712	1.32954e-32	yes
Chr1_EL10_PGA_scaffold3	-	3409217	3417653	7	1959	EL10Ac1g00281	GO:0005249(voltage-gated potassium channel activity);GO:0005887(integral component of plasma membrane);GO:0042391(regulation of membrane potential)	04626(Plant-pathogen interaction)	PREDICTED: cyclic nucleotide-gated ion channel 1-like [Beta vulgaris subsp. vulgaris]	NA	4.80874	2.52227	2.62609	3.36221	2.49109	0.072771	0.06631	0.0001	0.0001	3.13327	3.0171	1.3064	3.31068	3.71147	1.94471e-32	yes
Chr4_EL10_PGA_scaffold1	+	2219246	2220930	4	664	EL10Ac4g07680	GO:0009699(phenylpropanoid biosynthetic process);GO:0042349(guiding stereospecific synthesis activity)	NA	PREDICTED: protein GOS9 [Beta vulgaris subsp. vulgaris]	NA	0.624811	0.54622	0.105652	0.263496	0.272775	210.626	292.995	113.814	1356.97	0.0001	0.621738	0.751969	0.0001	0.0001	2.23893e-32	yes
Chr5_EL10_PGA_scaffold2	+	22869183	22876343	7	2181	EL10Ac5g11507	GO:0006855(drug transmembrane transport)	NA	PREDICTED: protein DETOXIFICATION 16 [Beta vulgaris subsp. vulgaris]	NA	14.3647	13.155	12.4649	13.0388	17.6219	7.43928	8.41565	6.76108	8.708	32.6138	28.2488	43.1998	33.7517	23.5391	2.64747e-32	yes
Chr6_EL10_PGA_scaffold0	-	48833698	48835640	3	833	EL10Ac6g14735	GO:0005576(extracellular region);GO:0005618(cell wall);GO:0009627(systemic acquired resistance);GO:0010230(alternative respiration);GO:0048046(apoplast)	NA	PREDICTED: EG45-like domain containing protein 2 [Beta vulgaris subsp. vulgaris]	NA	15.0816	7.89532	14.1853	14.618	16.572	12.2211	7.76401	4.49441	3.7493	51.4869	60.2782	75.2733	53.7516	59.3117	3.80311e-32	yes
Chr4_EL10_PGA_scaffold1	+	58678272	58678577	1	306	EL10Ac4g10196	GO:0004553(hydrolase activity, hydrolyzing O-glycosyl compounds);GO:0030247(polysaccharide binding);GO:0046658(anchored component of plasma membrane)	00500(Starch and sucrose metabolism)	PREDICTED: glucan endo-1,3-beta-glucosidase isoform X1 [Beta vulgaris subsp. vulgaris]	NA	5.84288	6.17807	10.6231	19.2149	13.8926	0.011564	0.498653	0.087574	0.125731	18.3551	49.3263	16.9641	33.8385	51.2028	4.52247e-32	yes
Chr5_EL10_PGA_scaffold2	-	58327897	58332340	8	1779	EL10Ac5g13017	GO:0004497(monooxygenase activity);GO:0055114(oxidation-reduction process)	00380(Tryptophan metabolism)	PREDICTED: flavin-containing monooxygenase FMO GS-OX-like 4 [Beta vulgaris subsp. vulgaris]	NA	13.1794	12.9396	14.4807	12.0233	12.5351	32.1094	33.1131	31.4237	35.533	12.8948	12.4092	15.8056	13.0339	12.1842	6.18335e-32	yes
Chr4_EL10_PGA_scaffold1	-	31631179	31634611	4	703	EL10Ac4g08785	GO:0005618(cell wall);GO:0005634(nucleus);GO:0005829(cytosol);GO:0005886(plasma membrane);GO:0009506(plasmodesma);GO:0051082(unfolded protein binding)	NA	PREDICTED: heat shock 70 kDa protein 16 [Beta vulgaris subsp. vulgaris]	NA	1.91141	2.92541	2.41982	3.46044	3.02121	0.0001	0.0001	0.0001	0.0001	4.53107	3.8744	4.33351	3.23449	3.32924	7.06687e-32	yes
Chr5_EL10_PGA_scaffold2	-	29087593	29090452	8	1106	EL10Ac5g11653	GO:0005634(nucleus);GO:0008150(biological_process)	NA	PREDICTED: uncharacterized protein LOC104908778 [Beta vulgaris subsp. vulgaris]	NA	0.0001	0.0001	0.0001	0.0001	0.0001	2.18677	2.95788	3.12424	3.09467	0.0001	0.0001	0.0001	0.0001	0.032068	7.31292e-32	yes
Chr7_EL10_PGA_scaffold5	+	40528572	40531638	4	771	EL10Ac7g17597	GO:0003988(acetyl-CoA C-acyltransferase activity);GO:0005737(cytoplasm);GO:0005777(peroxisome);GO:0006635(fatty acid beta-oxidation);GO:0019395(fatty acid oxidation);GO:0031408(oxylipin biosynthetic process)	00071(Fatty acid degradation);00592(alpha-Linolenic acid metabolism);01040(Biosynthesis of unsaturated fatty acids);00280(Valine, leucine and isoleucine degradation);04146(Peroxisome)	PREDICTED: 3-ketoacyl-CoA thiolase 2, peroxisomal [Beta vulgaris subsp. vulgaris]	NA	1.96884	3.91475	3.88866	2.80986	2.16498	0.0001	0.050273	0.0001	0.0001	3.6106	3.97199	3.95591	4.6501	4.26928	9.99047e-32	yes
Chr3_EL10_PGA_scaffold7	-	5748464	5749900	1	1437	EL10Ac3g05390	GO:0009813(flavonoid biosynthetic process);GO:0043231(intracellular membrane-bounded organelle);GO:0052696(flavonoid glucuronidation);GO:0080043(quercetin 3-O-glucosyltransferase activity);GO:0080044(quercetin 7-O-glucosyltransferase activity)	00942(Anthocyanin biosynthesis)	PREDICTED: UDP-glycosyltransferase 88B1-like [Beta vulgaris subsp. vulgaris]	NA	9.34064	9.28308	8.21144	12.5456	8.52934	6.37144	4.66974	5.27434	7.60079	25.3126	39.1711	20.5304	29.1766	26.3085	1.00763e-31	yes
Chr1_EL10_PGA_scaffold3	-	31270478	31309001	9	1650	EL10Ac1g01673	GO:0004185(serine-type carboxypeptidase activity);GO:0006508(proteolysis);GO:0008239(dipeptidyl-peptidase activity)	NA	PREDICTED: lysosomal Pro-X carboxypeptidase [Beta vulgaris subsp. vulgaris]	NA	5.42607	5.8079	3.65208	5.772	5.06128	21.1252	25.5924	18.3033	30.1837	18.7943	14.8877	16.0543	16.7948	11.8965	1.08081e-31	yes
Chr9_EL10_PGA_scaffold8	-	28438715	28447620	14	4009	EL10Ac9g21830	GO:0000278(mitotic cell cycle);GO:0000798(nuclear cohesin complex);GO:0003682(chromatin binding);GO:0005634(nucleus);GO:0005730(nucleolus);GO:0006302(double-strand break repair);GO:0007062(sister chromatid cohesion);GO:0009555(pollen development);GO:0009561(megagametogenesis);GO:0051301(cell division)	NA	PREDICTED: sister chromatid cohesion 1 protein 3 [Beta vulgaris subsp. vulgaris]	NA	1.53475	0.694349	0.966906	0.792983	1.75422	18.2229	12.5647	13.2211	14.4104	0.203598	1.04497	0.098901	0.866842	0.638554	1.14203e-31	yes
Chr4_EL10_PGA_scaffold1	+	48609380	48629215	17	5883	EL10Ac4g09369	GO:0005634(nucleus);GO:0016035(zeta DNA polymerase complex);GO:0042276(error-prone translesion synthesis)	NA	PREDICTED: DNA polymerase zeta catalytic subunit isoform X1 [Beta vulgaris subsp. vulgaris]	NA	9.14908	10.776	13.7157	11.5406	12.0133	3.00567	3.93814	2.9314	3.71536	5.88138	6.14972	6.53809	5.74106	6.17741	1.22402e-31	yes
Chr4_EL10_PGA_scaffold1	+	58773626	58782121	4	1635	EL10Ac4g10207	GO:0004553(hydrolase activity, hydrolyzing O-glycosyl compounds);GO:0030247(polysaccharide binding);GO:0046658(anchored component of plasma membrane)	00500(Starch and sucrose metabolism)	hypothetical protein BVRB_4g073260 [Beta vulgaris subsp. vulgaris]	NA	0.0001	0.10173	0.134261	0.051762	0.165427	10.8846	14.4108	11.3712	2.96111	0.129656	0.0001	0.0001	0.0001	0.021938	1.29115e-31	yes
Chr3_EL10_PGA_scaffold7	+	4213325	4232308	40	5712	EL10Ac3g05278	GO:0000419(DNA-directed RNA polymerase V complex);GO:0005515(protein binding);GO:0006306(DNA methylation);GO:0031047(gene silencing by RNA);GO:0042803(protein homodimerization activity);GO:0070921(regulation of production of siRNA involved in chromatin silencing by small RNA);GO:0080188(RNA-directed DNA methylation)	NA	PREDICTED: uncharacterized protein LOC104888575 [Beta vulgaris subsp. vulgaris]	NA	6.03224	5.67265	6.80121	5.17131	3.85102	14.1724	11.7329	15.0051	9.80101	2.00882	2.72335	1.10055	2.41977	2.31535	1.98406e-31	yes
Chr8_EL10_PGA_scaffold4	+	36413653	36421404	8	804	EL10Ac8g19733	GO:0003682(chromatin binding);GO:0005524(ATP binding);GO:0005694(chromosome);GO:0042770(signal transduction in response to DNA damage);GO:0046982(protein heterodimerization activity);GO:0051276(chromosome organization)	NA	structural maintenance of chromosomes protein 1-like [Chenopodium quinoa]	NA	0.0001	0.0001	0.0001	0.0001	0.0001	3.02908	3.28967	2.80403	5.33741	0.0001	0.0001	0.0001	0.0001	0.0001	2.04074e-31	yes
Chr7_EL10_PGA_scaffold5	-	20688482	20691969	7	681	EL10Ac7g17066	GO:0000911(cytokinesis by cell plate formation);GO:0004674(protein serine/threonine kinase activity);GO:0005515(protein binding);GO:0005524(ATP binding);GO:0005737(cytoplasm);GO:0005856(cytoskeleton);GO:0006468(protein phosphorylation);GO:0007112(male meiosis cytokinesis);GO:0009524(phragmoplast);GO:0009558(embryo sac cellularization);GO:0019894(kinesin binding)	NA	hypothetical protein SOVF_080440 [Spinacia oleracea]	NA	2.22898	1.6961	1.71563	2.25985	1.69438	6.82192	6.7034	6.3039	6.24737	0.0001	0.0001	0.175777	0.0001	0.0001	2.16856e-31	yes
Chr2_EL10_PGA_scaffold6	-	30650809	30658298	6	1013	EL10Ac2g03463	GO:0004364(glutathione transferase activity);GO:0005737(cytoplasm);GO:0006749(glutathione metabolic process)	00053(Ascorbate and aldarate metabolism);00480(Glutathione metabolism)	PREDICTED: glutathione S-transferase DHAR2 [Beta vulgaris subsp. vulgaris]	NA	90.5521	79.8516	105.348	81.9471	93.389	17.3559	25.8834	21.5792	13.4741	96.1101	101.077	113.806	91.5837	67.0132	2.53497e-31	yes
Chr8_EL10_PGA_scaffold4	-	43298894	43308044	2	1028	EL10Ac8g19922	GO:0004674(protein serine/threonine kinase activity);GO:0005886(plasma membrane);GO:0006468(protein phosphorylation);GO:0006952(defense response);GO:0009506(plasmodesma)	NA	PREDICTED: cysteine-rich receptor-like protein kinase 19 [Beta vulgaris subsp. vulgaris]	NA	2.35964	4.54615	3.59491	3.83055	4.83106	0.554459	0.590178	0.772128	0.842784	8.7883	9.22635	10.4176	9.04393	6.91486	3.36388e-31	yes
Chr7_EL10_PGA_scaffold5	-	5135296	5138266	4	915	EL10Ac7g16224	GO:0031525(menthol biosynthetic process);GO:0042214(terpene metabolic process);GO:0052581((-)-isopiperitenone reductase activity);GO:0070402(NADPH binding)	00902(Monoterpenoid biosynthesis)	PREDICTED: (+)-neomenthol dehydrogenase-like [Beta vulgaris subsp. vulgaris]	NA	3.42383	6.9202	5.23529	6.33495	6.3771	1.51569	2.92058	2.39348	2.05436	15.9027	19.3028	24.8138	18.7051	14.336	3.83419e-31	yes
Chr4_EL10_PGA_scaffold1	-	31807606	31811024	5	606	EL10Ac4g08791	NA	NA	hypothetical protein BVRB_8g187950 isoform A [Beta vulgaris subsp. vulgaris]	NA	0.0001	0.539116	0.0001	0.236925	0.955891	19.8415	22.9869	19.3703	26.5385	0.577067	0.651025	0.670205	0.603547	0.601975	4.24064e-31	yes
Chr3_EL10_PGA_scaffold7	-	13600737	13604099	2	923	EL10Ac3g05944	GO:0003674(molecular_function);GO:0005634(nucleus);GO:0005737(cytoplasm);GO:0006952(defense response);GO:0009507(chloroplast);GO:0009607(response to biotic stimulus)	NA	PREDICTED: kirola [Beta vulgaris subsp. vulgaris]	NA	6.35084	4.76266	6.15407	3.39797	4.289	13.7755	19.1097	16.4574	25.7257	2.4391	1.33638	0.8957	1.81152	2.05792	4.53003e-31	yes
Chr3_EL10_PGA_scaffold7	+	18444786	18451883	8	1308	EL10Ac3g06178	GO:0000906(6,7-dimethyl-8-ribityllumazine synthase activity);GO:0009231(riboflavin biosynthetic process);GO:0009570(chloroplast stroma)	00740(Riboflavin metabolism)	PREDICTED: 6,7-dimethyl-8-ribityllumazine synthase, chloroplastic [Beta vulgaris subsp. vulgaris]	NA	121.433	93.0944	95.6229	103.754	104.241	29.0229	19.9572	29.8534	25.4807	95.873	119.265	88.0741	95.5873	96.2242	4.5929e-31	yes
Chr6_EL10_PGA_scaffold0	+	60956385	60967213	29	3361	EL10Ac6g15491	GO:0004559(alpha-mannosidase activity);GO:0006013(mannose metabolic process);GO:0006517(protein deglycosylation)	00511(Other glycan degradation)	PREDICTED: alpha-mannosidase isoform X1 [Beta vulgaris subsp. vulgaris]	NA	5.10843	7.69053	5.28995	6.54009	7.28346	15.8572	22.6564	23.9435	24.5552	8.52783	5.9415	7.04596	6.04113	5.44425	5.04226e-31	yes
Chr2_EL10_PGA_scaffold6	+	38846147	38852547	8	1488	EL10Ac2g03780	NA	NA	PREDICTED: uncharacterized protein LOC104886564 [Beta vulgaris subsp. vulgaris]	NA	7.5678	6.44311	5.79596	5.48681	6.39438	20.8001	20.8178	22.9565	13.6836	4.34233	4.14832	5.06687	3.19071	5.2541	5.37648e-31	yes
Chr4_EL10_PGA_scaffold1	+	5262327	5263829	3	480	EL10Ac4g07911	NA	NA	NA	NA	6.96056	5.3958	4.18023	6.37383	6.40412	0.0001	0.0001	0.0001	0.08724	3.0519	5.71334	5.92307	5.11331	5.79268	6.32248e-31	yes
Chr9_EL10_PGA_scaffold8	-	6923737	6926087	6	993	EL10Ac9g20823	GO:0005576(extracellular region);GO:0005618(cell wall);GO:0005985(sucrose metabolic process);GO:0005986(sucrose biosynthetic process);GO:0008194(UDP-glycosyltransferase activity);GO:0009507(chloroplast);GO:0016157(sucrose synthase activity);GO:0080165(callose deposition in phloem sieve plate)	00500(Starch and sucrose metabolism)	PREDICTED: sucrose synthase 5 isoform X2 [Beta vulgaris subsp. vulgaris]	NA	0.0001	0.0001	0.026775	0.0001	0.0001	2.94155	4.47066	4.10189	5.64494	0.183401	0.288206	0.327622	0.139343	0.689498	6.48629e-31	yes
Chr5_EL10_PGA_scaffold2	-	31500296	31512916	18	4374	EL10Ac5g11714	GO:0000813(ESCRT I complex);GO:0003729(mRNA binding);GO:0005515(protein binding);GO:0005634(nucleus);GO:0005774(vacuolar membrane);GO:0007165(signal transduction);GO:0015031(protein transport);GO:0031902(late endosome membrane);GO:0035091(phosphatidylinositol binding);GO:0036258(multivesicular body assembly);GO:0043130(ubiquitin binding);GO:0046872(metal ion binding);GO:0055072(iron ion homeostas…	03013(RNA transport)	PREDICTED: uncharacterized protein LOC104899034 [Beta vulgaris subsp. vulgaris]	NA	0.0001	0.0001	0.0001	0.0001	0.0001	0.543667	0.698702	0.704889	0.584645	0.0001	0.0001	0.0001	0.0001	0.0001	7.68588e-31	yes
Chr2_EL10_PGA_scaffold6	+	39568096	39569757	3	994	EL10Ac2g03810	GO:0003700(DNA binding transcription factor activity);GO:0005634(nucleus);GO:0006351(transcription, DNA-templated);GO:0006355(regulation of transcription, DNA-templated);GO:0009867(jasmonic acid mediated signaling pathway);GO:0043565(sequence-specific DNA binding);GO:0050832(defense response to fungus)	04016(MAPK signaling pathway - plant);04626(Plant-pathogen interaction)	PREDICTED: probable WRKY transcription factor 50 isoform X2 [Beta vulgaris subsp. vulgaris]	NA	2.52899	1.70855	2.33503	3.64048	1.24471	0.716335	0.589393	0.329954	0.188757	8.09957	14.9054	8.3135	10.1964	13.2928	2.63325e-30	yes
Chr1_EL10_PGA_scaffold3	+	32555579	32578208	13	3290	EL10Ac1g01707	GO:0016787(hydrolase activity)	NA	PREDICTED: protein ABHD11 isoform X1 [Beta vulgaris subsp. vulgaris]	NA	3.56294	3.58206	7.0694	3.41993	3.65855	13.4256	12.8213	14.0888	13.7201	2.82959	2.99638	3.13664	3.14555	3.83477	3.77908e-30	yes
Chr2_EL10_PGA_scaffold6	-	32180638	32190736	9	1086	EL10Ac2g03517	GO:0000257(nitrilase activity);GO:0006807(nitrogen compound metabolic process);GO:0009536(plastid);GO:0016810(hydrolase activity, acting on carbon-nitrogen (but not peptide) bonds);GO:0046686(response to cadmium ion)	00250(Alanine, aspartate and glutamate metabolism)	PREDICTED: nitrilase-like protein 2 isoform X2 [Beta vulgaris subsp. vulgaris]	NA	26.5994	26.8739	27.7439	24.2232	25.8954	7.03881	7.69608	6.1894	9.70754	24.3309	23.3107	25.5039	21.4646	25.8171	3.78012e-30	yes
Chr8_EL10_PGA_scaffold4	+	144940	145458	1	519	EL10Ac8g18258	GO:0003674(molecular_function);GO:0005634(nucleus);GO:0006865(amino acid transport);GO:0009615(response to virus);GO:0016021(integral component of membrane);GO:0019048(modulation by virus of host morphology or physiology);GO:0032940(secretion by cell);GO:0080143(regulation of amino acid export)	NA	PREDICTED: protein GLUTAMINE DUMPER 3 [Beta vulgaris subsp. vulgaris]	NA	3.32689	5.41783	4.06714	5.05739	5.74074	31.9876	30.4765	24.4897	31.4833	10.4747	11.2729	8.36898	11.1633	8.10058	4.05242e-30	yes
Chr2_EL10_PGA_scaffold6	+	38540172	38543094	3	651	EL10Ac2g03765	NA	NA	NA	NA	0.0001	0.0001	0.0001	0.0001	0.0001	4.25186	4.11427	3.21787	4.69656	0.0001	0.0001	0.0001	0.0001	0.0001	4.634e-30	yes
Chr6_EL10_PGA_scaffold0	-	61029805	61041206	9	1126	EL10Ac6g15500	GO:0000302(response to reactive oxygen species);GO:0004130(cytochrome-c peroxidase activity);GO:0005515(protein binding);GO:0005739(mitochondrion);GO:0005773(vacuole);GO:0005774(vacuolar membrane);GO:0005777(peroxisome);GO:0005778(peroxisomal membrane);GO:0005794(Golgi apparatus);GO:0005829(cytosol);GO:0006979(response to oxidative stress);GO:0009506(plasmodesma);GO:0009507(chloroplast);GO:000953…	00053(Ascorbate and aldarate metabolism);00480(Glutathione metabolism)	PREDICTED: L-ascorbate peroxidase 3, peroxisomal [Beta vulgaris subsp. vulgaris]	NA	27.5957	14.3369	17.5062	20.6327	27.0017	12.3406	19.3518	7.16896	15.161	104.367	64.1971	88.0396	62.3456	90.9419	5.99801e-30	yes
Chr7_EL10_PGA_scaffold5	-	16288848	16313611	21	2470	EL10Ac7g16807	GO:0001708(cell fate specification);GO:0003674(molecular_function);GO:0005794(Golgi apparatus);GO:0009718(anthocyanin-containing compound biosynthetic process);GO:0016192(vesicle-mediated transport);GO:0019898(extrinsic component of membrane);GO:0044090(positive regulation of vacuole organization);GO:1903415(flavonoid transport from endoplasmic reticulum to plant-type vacuole)	NA	PREDICTED: uncharacterized protein LOC104898257 isoform X1 [Beta vulgaris subsp. vulgaris]	NA	15.1352	15.3593	16.2803	15.331	14.8298	2.34216	4.32807	3.64785	4.75003	12.0299	11.3493	12.6061	12.3078	10.6519	6.41589e-30	yes
Chr3_EL10_PGA_scaffold7	+	14505723	14509756	6	786	EL10Ac3g05999	GO:0005759(mitochondrial matrix);GO:0006986(response to unfolded protein);GO:0009507(chloroplast);GO:0046872(metal ion binding);GO:0051082(unfolded protein binding);GO:0051085(chaperone cofactor-dependent protein refolding);GO:0051087(chaperone binding)	NA	PREDICTED: 20 kDa chaperonin, chloroplastic-like [Beta vulgaris subsp. vulgaris]	NA	6.8176	4.96937	7.32367	6.27745	5.2701	0.309986	0.449007	0.040471	0.232035	6.82185	5.43687	4.84947	6.12802	7.0769	6.97316e-30	yes
Chr2_EL10_PGA_scaffold6	+	3525351	3538742	12	5692	EL10Ac2g02632	GO:0005515(protein binding);GO:0005524(ATP binding);GO:0005576(extracellular region);GO:0006952(defense response);GO:0043531(ADP binding)	NA	PREDICTED: putative disease resistance RPP13-like protein 1 [Beta vulgaris subsp. vulgaris]	NA	1.63945	1.36167	1.67588	1.2103	1.81237	0.0001	0.044955	0.068751	0.069977	1.03449	0.932269	0.592515	0.894482	1.00675	7.78196e-30	yes
Chr5_EL10_PGA_scaffold2	-	18727515	18736324	2	1394	EL10Ac5g11393	GO:0005515(protein binding);GO:0005739(mitochondrion);GO:0005747(mitochondrial respiratory chain complex I);GO:0005774(vacuolar membrane);GO:0009507(chloroplast);GO:0009651(response to salt stress);GO:0009737(response to abscisic acid);GO:0009853(photorespiration);GO:0010228(vegetative to reproductive phase transition of meristem);GO:0031966(mitochondrial membrane);GO:0045271(respiratory chain co…	NA	PREDICTED: gamma carbonic anhydrase-like 2, mitochondrial [Beta vulgaris subsp. vulgaris]	NA	33.1142	25.3249	25.8284	25.232	24.7193	75.3979	64.5813	68.722	57.3103	26.4598	24.9525	23.5399	24.21	29.632	8.74756e-30	yes
Chr4_EL10_PGA_scaffold1	+	2786376	2787884	1	1509	EL10Ac4g07718	GO:0003755(peptidyl-prolyl cis-trans isomerase activity);GO:0005528(FK506 binding);GO:0005789(endoplasmic reticulum membrane);GO:0061077(chaperone-mediated protein folding)	NA	PREDICTED: uncharacterized protein LOC109134400 [Beta vulgaris subsp. vulgaris]	NA	0.362236	0.636767	0.285442	0.710016	0.835555	0.0001	0.0001	0.0001	0.0001	2.75408	2.32325	3.77672	1.83212	1.73563	9.13853e-30	yes
Chr3_EL10_PGA_scaffold7	+	6752746	6753333	1	588	EL10Ac3g05480	NA	NA	PREDICTED: jasmonate-induced protein homolog [Beta vulgaris subsp. vulgaris]	NA	7.50242	3.56474	4.1939	90.9516	28.149	453.717	753.679	487.338	745.618	3.80411	3.0689	3.0603	2.05249	2.86035	1.07585e-29	yes
Chr6_EL10_PGA_scaffold0	+	55924657	55927927	5	1599	EL10Ac6g15098	GO:0003674(molecular_function);GO:0005634(nucleus);GO:0005737(cytoplasm);GO:0008150(biological_process)	NA	PREDICTED: uncharacterized protein LOC104895683 [Beta vulgaris subsp. vulgaris]	NA	30.7308	34.0358	33.1433	32.669	35.0962	88.86	104.319	92.358	119.431	39.3997	47.5975	31.2082	40.5772	40.8539	1.24667e-29	yes
Chr2_EL10_PGA_scaffold6	+	53088002	53093092	7	1627	EL10Ac2g04765	GO:0003333(amino acid transmembrane transport);GO:0005886(plasma membrane);GO:0015171(amino acid transmembrane transporter activity)	NA	PREDICTED: proline transporter 3-like [Beta vulgaris subsp. vulgaris]	NA	37.5643	63.0721	44.2993	53.8093	39.9772	184.327	304.167	180.854	455.103	64.9319	50.3651	52.8458	60.9355	59.2623	1.3663e-29	yes
Chr3_EL10_PGA_scaffold7	+	4238412	4254102	30	5818	EL10Ac3g05279	GO:0000419(DNA-directed RNA polymerase V complex);GO:0005515(protein binding);GO:0006306(DNA methylation);GO:0031047(gene silencing by RNA);GO:0042803(protein homodimerization activity);GO:0070921(regulation of production of siRNA involved in chromatin silencing by small RNA);GO:0080188(RNA-directed DNA methylation)	NA	PREDICTED: uncharacterized protein LOC104888575 [Beta vulgaris subsp. vulgaris]	NA	0.570995	0.662533	1.0487	0.902906	0.601101	3.53916	2.47434	2.6402	2.31602	0.452004	0.418881	0.271078	0.268852	0.225985	1.47439e-29	yes
Chr1_EL10_PGA_scaffold3	+	20762095	20764311	5	858	EL10Ac1g01374	GO:0005634(nucleus);GO:0008483(transaminase activity);GO:0010073(meristem maintenance);GO:0010082(regulation of root meristem growth);GO:0016458(gene silencing)	NA	PREDICTED: uncharacterized protein LOC104907221 [Beta vulgaris subsp. vulgaris]	NA	1.91178	2.08525	3.45036	1.75704	2.6829	0.0001	0.0001	0.0001	0.0001	3.84267	2.47442	2.32957	3.22131	2.99892	1.70475e-29	yes
Chr4_EL10_PGA_scaffold1	+	836910	837704	1	795	EL10Ac4g07568	GO:0000325(plant-type vacuole);GO:0004674(protein serine/threonine kinase activity);GO:0005515(protein binding);GO:0005524(ATP binding);GO:0005886(plasma membrane);GO:0006468(protein phosphorylation);GO:0007169(transmembrane receptor protein tyrosine kinase signaling pathway);GO:0007172(signal complex assembly);GO:0009506(plasmodesma);GO:0009934(regulation of meristem structural organization);GO:…	NA	hypothetical protein BVRB_4g090240 [Beta vulgaris subsp. vulgaris]	NA	5.89581	4.01213	6.88968	9.77348	8.08069	0.406013	0.0001	0.038182	0.0001	8.93721	14.0575	12.8779	14.3579	14.641	3.86869e-29	yes
Chr3_EL10_PGA_scaffold7	+	3620872	3622585	3	789	EL10Ac3g05212	GO:0002229(defense response to oomycetes);GO:0003824(catalytic activity);GO:0005515(protein binding);GO:0005777(peroxisome);GO:0005829(cytosol);GO:0005975(carbohydrate metabolic process);GO:0009051(pentose-phosphate shunt, oxidative branch);GO:0009507(chloroplast);GO:0009536(plastid);GO:0009570(chloroplast stroma);GO:0009793(embryo development ending in seed dormancy);GO:0017057(6-phosphogluconol…	00030(Pentose phosphate pathway)	PREDICTED: probable 6-phosphogluconolactonase 4, chloroplastic [Beta vulgaris subsp. vulgaris]	NA	1.58305	2.2849	3.32313	4.03076	3.60336	0.0001	0.0001	0.0001	0.0001	2.62975	2.93091	2.95591	3.4892	2.64095	6.15423e-29	yes
Chr2_EL10_PGA_scaffold6	-	33955098	33956616	3	396	EL10Ac2g03561	NA	NA	NA	NA	4.01036	6.56586	6.66884	6.84563	5.34563	0.0001	0.0001	0.0001	0.0001	5.04981	4.07979	7.28937	4.48206	4.55463	9.06966e-29	yes
Chr3_EL10_PGA_scaffold7	+	8798140	8807154	11	5091	EL10Ac3g05643	GO:0000712(resolution of meiotic recombination intermediates);GO:0009506(plasmodesma)	NA	PREDICTED: uncharacterized protein LOC104884580 [Beta vulgaris subsp. vulgaris]	NA	0.223789	0.266842	0.39689	0.347778	0.374119	3.8508	5.74657	5.40794	6.53218	0.0001	0.225432	0.171297	0.290003	0.232361	1.53765e-28	yes
Chr9_EL10_PGA_scaffold8	+	39531791	39580944	26	3700	EL10Ac9g22449	GO:0003729(mRNA binding);GO:0003972(RNA ligase (ATP) activity);GO:0004113(2',3'-cyclic-nucleotide 3'-phosphodiesterase activity);GO:0004519(endonuclease activity);GO:0005524(ATP binding);GO:0005634(nucleus);GO:0005737(cytoplasm);GO:0005844(polysome);GO:0006388(tRNA splicing, via endonucleolytic cleavage and ligation);GO:0006412(translation);GO:0009734(auxin-activated signaling pathway);GO:0010069…	NA	PREDICTED: uncharacterized protein LOC104883236 isoform X1 [Beta vulgaris subsp. vulgaris]	NA	14.8061	10.7788	14.6683	10.5303	14.7146	12.4011	14.2018	12.5328	11.3302	4.37416	5.06806	3.83821	4.1561	4.78327	2.03027e-28	yes
Chr5_EL10_PGA_scaffold2	+	29194779	29236522	9	2145	EL10Ac5g11660	GO:0003674(molecular_function);GO:0005739(mitochondrion);GO:0008150(biological_process);GO:0009507(chloroplast)	NA	PREDICTED: probable ADP-ribosylation factor GTPase-activating protein AGD14 [Beta vulgaris subsp. vulgaris]	NA	0.156562	0.082763	0.153751	0.236755	0.714778	6.10966	7.13023	7.95106	5.36039	0.140965	0.178334	0.066736	0.138644	0.0001	2.28373e-28	yes
Chr8_EL10_PGA_scaffold4	+	54122810	54126011	7	990	EL10Ac8g20381	GO:0005829(cytosol);GO:0016791(phosphatase activity)	NA	PREDICTED: probable 2-carboxy-D-arabinitol-1-phosphatase [Beta vulgaris subsp. vulgaris]	NA	46.42	41.8782	29.0642	41.7938	31.0741	11.9539	9.90114	9.73504	9.2046	29.3507	29.7859	23.7387	27.5317	26.5085	4.16386e-28	yes
Chr4_EL10_PGA_scaffold1	+	50434391	50434999	1	609	EL10Ac4g09475	NA	NA	hypothetical protein BVRB_4g080300 [Beta vulgaris subsp. vulgaris]	NA	11.6813	10.99	14.1366	12.1883	12.7832	3.17844	3.54369	2.13757	4.03187	22.322	18.8236	22.2922	21.6959	17.6356	4.9698e-28	yes
Chr5_EL10_PGA_scaffold2	-	25999073	26006156	7	3102	EL10Ac5g11577	GO:0005737(cytoplasm);GO:0005834(heterotrimeric G-protein complex);GO:0007165(signal transduction)	NA	PREDICTED: WD repeat-containing protein 44 [Beta vulgaris subsp. vulgaris]	NA	1.48242	2.95172	1.54607	2.52421	3.04468	0.191745	0.273688	0.08096	0.302742	4.421	3.4001	3.0239	3.56288	3.16628	6.86357e-28	yes
Chr4_EL10_PGA_scaffold1	-	50541718	50544451	4	516	EL10Ac4g09483	GO:0005789(endoplasmic reticulum membrane);GO:0006886(intracellular protein transport);GO:0008320(protein transmembrane transporter activity);GO:0015031(protein transport);GO:0016020(membrane);GO:0016021(integral component of membrane);GO:0016192(vesicle-mediated transport)	NA	PREDICTED: transmembrane emp24 domain-containing protein p24delta3 [Beta vulgaris subsp. vulgaris]	NA	5.19049	5.33584	5.79318	4.5072	4.65011	23.1878	25.4944	24.5567	23.3937	4.45474	7.36188	6.65866	6.95012	5.71607	7.11956e-28	yes
Chr6_EL10_PGA_scaffold0	+	55236593	55241755	9	1885	EL10Ac6g15072	GO:0004512(inositol-3-phosphate synthase activity);GO:0005515(protein binding);GO:0005737(cytoplasm);GO:0006021(inositol biosynthetic process);GO:0008654(phospholipid biosynthetic process);GO:0009408(response to heat);GO:0009644(response to high light intensity);GO:0009733(response to auxin);GO:0009793(embryo development ending in seed dormancy);GO:0010264(myo-inositol hexakisphosphate biosynthet…	00562(Inositol phosphate metabolism)	PREDICTED: inositol-3-phosphate synthase [Beta vulgaris subsp. vulgaris]	NA	0.421036	0.0001	0.632936	0.198523	0.107237	19.2792	18.0379	12.1588	30.0484	0.0001	0.133488	0.03839	0.0001	0.094658	7.55984e-28	yes
Chr4_EL10_PGA_scaffold1	-	18393400	18406945	8	1083	EL10Ac4g08432	GO:0000302(response to reactive oxygen species);GO:0004322(ferroxidase activity);GO:0005506(iron ion binding);GO:0005739(mitochondrion);GO:0006826(iron ion transport);GO:0006879(cellular iron ion homeostasis);GO:0006880(intracellular sequestering of iron ion);GO:0008199(ferric iron binding);GO:0009507(chloroplast);GO:0009570(chloroplast stroma);GO:0009908(flower development);GO:0009941(chloroplas…	NA	hypothetical protein BVRB_4g095410 [Beta vulgaris subsp. vulgaris]	NA	0.0001	0.0001	0.131111	0.038915	0.0001	4.1436	3.23278	4.82764	3.1785	0.0001	0.0001	0.0001	0.0001	0.0001	7.9549e-28	yes
Chr1_EL10_PGA_scaffold3	+	14365535	14368268	4	684	EL10Ac1g01087	GO:0005634(nucleus);GO:0009056(catabolic process);GO:0009860(pollen tube growth);GO:0052689(carboxylic ester hydrolase activity)	NA	PREDICTED: probable carboxylesterase 18 [Beta vulgaris subsp. vulgaris]	NA	1.89723	2.20849	2.03396	1.97951	2.02996	0.0001	0.0001	0.0001	0.0001	4.1853	2.67455	3.88688	3.13569	3.64554	9.10905e-28	yes
Chr3_EL10_PGA_scaffold7	-	33766649	33775393	4	2670	EL10Ac3g06581	GO:0005515(protein binding);GO:0005634(nucleus);GO:0006355(regulation of transcription, DNA-templated);GO:0008270(zinc ion binding);GO:0009585(red, far-red light phototransduction);GO:0009639(response to red or far red light);GO:0045893(positive regulation of transcription, DNA-templated)	NA	PREDICTED: protein FAR1-RELATED SEQUENCE 5-like [Beta vulgaris subsp. vulgaris]	NA	0.753201	1.6829	1.93422	1.71102	1.14793	0.028969	0.0001	0.058354	0.021443	1.09126	1.38467	1.25438	1.20199	1.26081	9.44709e-28	yes
Chr6_EL10_PGA_scaffold0	+	40618006	40634441	13	2471	EL10Ac6g14498	GO:0005829(cytosol);GO:0006418(tRNA aminoacylation for protein translation)	00450(Selenocompound metabolism);00970(Aminoacyl-tRNA biosynthesis)	PREDICTED: methionine--tRNA ligase, cytoplasmic-like isoform X2 [Beta vulgaris subsp. vulgaris]	NA	3.53098	4.32121	5.56452	4.47796	5.0014	0.396076	0.608137	0.117329	0.519498	4.49059	4.94559	3.84011	4.31313	4.20897	9.86569e-28	yes
Chr9_EL10_PGA_scaffold8	+	3546999	3553129	7	2037	EL10Ac9g20733	GO:0004849(uridine kinase activity);GO:0005829(cytosol);GO:0006206(pyrimidine nucleobase metabolic process);GO:0043097(pyrimidine nucleoside salvage)	NA	PREDICTED: probable methyltransferase PMT9 [Beta vulgaris subsp. vulgaris]	NA	0.0001	0.026702	0.0001	0.064198	0.234711	11.4636	17.4708	17.0547	13.8216	0.118158	0.120323	0.0001	0.0001	0.043343	1.44633e-27	yes
Chr8_EL10_PGA_scaffold4	-	1988693	2002540	21	3630	EL10Ac8g18397	GO:0003723(RNA binding);GO:0003968(RNA-directed 5'-3' RNA polymerase activity);GO:0005575(cellular_component);GO:0016441(posttranscriptional gene silencing);GO:0031047(gene silencing by RNA)	NA	PREDICTED: probable RNA-dependent RNA polymerase 3 [Beta vulgaris subsp. vulgaris]	NA	7.75363	8.20477	9.60845	7.61025	8.16763	2.64752	2.22304	3.14392	2.37125	7.09708	7.34755	7.40154	6.4502	6.961	1.47939e-27	yes
Chr4_EL10_PGA_scaffold1	-	56205069	56206136	1	1068	EL10Ac4g09944	GO:0004674(protein serine/threonine kinase activity);GO:0005886(plasma membrane);GO:0007166(cell surface receptor signaling pathway)	NA	PREDICTED: wall-associated receptor kinase-like 22 [Beta vulgaris subsp. vulgaris]	NA	4.44154	4.61407	5.30081	4.73799	6.4216	18.5538	19.8288	17.2693	17.3559	5.35097	6.00678	6.11548	4.42217	5.00642	1.67514e-27	yes
Scaffold_0006	+	241397	241681	1	285	EL10As6g23644	NA	NA	hypothetical protein BVRB_8g201820 [Beta vulgaris subsp. vulgaris]	NA	0.0001	0.0001	0.0001	0.0001	0.0001	10.437	8.07175	1.40541	80.9507	0.0001	0.0001	0.0001	0.0001	0.0001	1.82783e-27	yes
Chr3_EL10_PGA_scaffold7	-	3044299	3058700	4	2034	EL10Ac3g05167	GO:0051213(dioxygenase activity)	00941(Flavonoid biosynthesis)	PREDICTED: protein DOWNY MILDEW RESISTANCE 6 [Beta vulgaris subsp. vulgaris]	NA	9.21602	6.83277	10.3324	11.0747	8.10983	7.72808	8.44421	4.3674	4.71823	22.7226	28.7576	22.8187	25.6537	26.1931	2.5557e-27	yes
Chr8_EL10_PGA_scaffold4	-	9252973	9265142	7	798	EL10Ac8g18897	GO:0005759(mitochondrial matrix);GO:0006986(response to unfolded protein);GO:0009507(chloroplast);GO:0046872(metal ion binding);GO:0051082(unfolded protein binding);GO:0051085(chaperone cofactor-dependent protein refolding);GO:0051087(chaperone binding)	NA	PREDICTED: 20 kDa chaperonin, chloroplastic-like [Beta vulgaris subsp. vulgaris]	NA	14.6122	11.8189	14.452	10.8732	14.5134	3.26134	2.79728	2.38471	1.94615	12.5777	15.4631	13.6843	12.862	13.0104	2.58418e-27	yes
Chr9_EL10_PGA_scaffold8	-	45848471	45863274	15	1233	EL10Ac9g22672	GO:0003677(DNA binding);GO:0005634(nucleus);GO:0005677(chromatin silencing complex);GO:0005737(cytoplasm);GO:0006342(chromatin silencing);GO:0006355(regulation of transcription, DNA-templated);GO:0016787(hydrolase activity);GO:0046872(metal ion binding);GO:0070403(NAD+ binding)	NA	PREDICTED: NAD-dependent protein deacetylase SRT1 isoform X4 [Beta vulgaris subsp. vulgaris]	NA	5.96065	8.16294	10.0723	8.20778	7.39043	0.242719	0.56693	1.29691	0.68546	1.01371	0.696431	1.02089	1.33548	1.31794	2.66098e-27	yes
Chr1_EL10_PGA_scaffold3	+	50039668	50053118	14	1203	EL10Ac1g02094	GO:0004579(dolichyl-diphosphooligosaccharide-protein glycotransferase activity);GO:0006487(protein N-linked glycosylation);GO:0008250(oligosaccharyltransferase complex)	00510(N-Glycan biosynthesis);04141(Protein processing in endoplasmic reticulum)	hypothetical protein BVRB_008740 [Beta vulgaris subsp. vulgaris]	NA	3.7004	6.66803	4.72593	5.69861	5.48068	0.0001	0.317362	0.151711	0.454392	8.33649	8.31422	9.34783	6.57212	6.32935	2.68479e-27	yes
Chr8_EL10_PGA_scaffold4	-	16106575	16111261	2	849	EL10Ac8g19248	GO:0003674(molecular_function);GO:0006952(defense response);GO:0009507(chloroplast);GO:0009607(response to biotic stimulus)	03030(DNA replication)	PREDICTED: MLP-like protein 43 [Beta vulgaris subsp. vulgaris]	NA	255.179	382.905	260.981	313.883	324.122	39.0093	52.4924	16.6479	46.9063	301.282	267.612	277.1	308.571	285.026	2.75411e-27	yes
Chr8_EL10_PGA_scaffold4	-	37510882	37514654	7	869	EL10Ac8g19768	GO:0003910(DNA ligase (ATP) activity);GO:0005737(cytoplasm);GO:0006273(lagging strand elongation);GO:0051103(DNA ligation involved in DNA repair)	03410(Base excision repair)	PREDICTED: poly [ADP-ribose] polymerase 1 [Beta vulgaris subsp. vulgaris]	NA	0.0001	0.0001	0.0001	0.0001	0.0001	2.34758	3.61147	2.68201	2.37045	0.0001	0.0001	0.0001	0.0001	0.0001	3.08116e-27	yes
Chr9_EL10_PGA_scaffold8	-	25928335	25931942	3	1421	EL10Ac9g21622	GO:0003677(DNA binding);GO:0003700(DNA binding transcription factor activity);GO:0005515(protein binding);GO:0005634(nucleus);GO:0005737(cytoplasm);GO:0006351(transcription, DNA-templated);GO:0006355(regulation of transcription, DNA-templated);GO:0009723(response to ethylene);GO:0042803(protein homodimerization activity);GO:0043565(sequence-specific DNA binding);GO:0050793(regulation of developme…	NA	PREDICTED: protein BASIC PENTACYSTEINE4 [Beta vulgaris subsp. vulgaris]	NA	0.990653	2.99015	0.862809	1.52574	2.21268	12.4146	15.9571	13.8863	18.3946	3.99548	3.3464	4.43786	2.78286	3.25404	3.23177e-27	yes
Chr2_EL10_PGA_scaffold6	+	36898871	36900529	2	1242	EL10Ac2g03691	GO:0004842(ubiquitin-protein transferase activity);GO:0019005(SCF ubiquitin ligase complex);GO:0031146(SCF-dependent proteasomal ubiquitin-dependent protein catabolic process)	NA	PREDICTED: F-box/kelch-repeat protein At3g23880-like [Beta vulgaris subsp. vulgaris]	NA	6.20944	6.27557	8.35057	7.35717	7.82077	1.01228	1.28661	1.09638	1.69438	7.27707	7.22508	7.4269	7.02323	7.19266	3.29271e-27	yes
Chr6_EL10_PGA_scaffold0	+	45404422	45406148	4	573	EL10Ac6g14638	GO:0004306(ethanolamine-phosphate cytidylyltransferase activity);GO:0005634(nucleus);GO:0005739(mitochondrion);GO:0006646(phosphatidylethanolamine biosynthetic process);GO:0009058(biosynthetic process);GO:0031307(integral component of mitochondrial outer membrane)	00564(Glycerophospholipid metabolism);00440(Phosphonate and phosphinate metabolism)	PREDICTED: ethanolamine-phosphate cytidylyltransferase-like [Beta vulgaris subsp. vulgaris]	NA	3.04144	4.37694	5.73001	2.84608	2.94733	0.0001	0.0001	0.0001	0.0001	2.84375	3.35288	6.45562	4.30539	3.97181	3.44122e-27	yes
Scaffold_0001	+	2188529	2197254	3	903	EL10As1g23128	NA	NA	PREDICTED: uncharacterized protein LOC104894379 [Beta vulgaris subsp. vulgaris]	NA	1.53941	2.21502	2.54285	2.04812	3.07166	0.0001	0.0001	0.0001	0.0001	1.96663	2.16663	2.87801	1.77733	2.26202	4.36843e-27	yes
Scaffold_0006	-	1284689	1289109	7	2140	EL10As6g23687	GO:0010334(sesquiterpene synthase activity);GO:0051762(sesquiterpene biosynthetic process)	00909(Sesquiterpenoid and triterpenoid biosynthesis)	PREDICTED: (E,E)-alpha-farnesene synthase-like [Beta vulgaris subsp. vulgaris]	NA	2.53185	1.75182	0.27259	1.81915	1.12692	24.3696	46.5976	16.3259	106.008	3.0406	5.25547	4.50702	6.49431	2.72478	5.02615e-27	yes
Chr5_EL10_PGA_scaffold2	-	21435657	21438480	3	2217	EL10Ac5g11476	GO:0004674(protein serine/threonine kinase activity);GO:0005886(plasma membrane);GO:0007166(cell surface receptor signaling pathway)	NA	PREDICTED: LEAF RUST 10 DISEASE-RESISTANCE LOCUS RECEPTOR-LIKE PROTEIN KINASE-like 1.2 [Beta vulgaris subsp. vulgaris]	NA	4.11164	2.82319	3.16798	2.44235	2.21842	0.300763	0.159261	0.085681	0.098537	1.68516	2.55036	2.64306	2.21434	2.03861	5.05909e-27	yes
Chr2_EL10_PGA_scaffold6	+	41726649	41728450	4	1038	EL10Ac2g03927	GO:0004722(protein serine/threonine phosphatase activity);GO:0005737(cytoplasm);GO:0006470(protein dephosphorylation);GO:0046872(metal ion binding)	NA	PREDICTED: probable protein phosphatase 2C 72 [Beta vulgaris subsp. vulgaris]	NA	0.603474	0.431066	0.839425	1.70051	1.49168	0.491008	0.315083	0.193282	0.103638	5.5209	10.5852	6.79027	9.63696	6.68925	5.8915e-27	yes
Chr1_EL10_PGA_scaffold3	-	13423538	13424251	1	714	EL10Ac1g01029	NA	NA	PREDICTED: uncharacterized protein LOC104890735 [Beta vulgaris subsp. vulgaris]	NA	0.0001	0.0001	0.0001	0.0001	0.0001	3.05618	3.19869	2.31102	4.96819	0.0001	0.0001	0.0001	0.0001	0.0001	5.95796e-27	yes
Chr1_EL10_PGA_scaffold3	+	51804096	51807697	6	1556	EL10Ac1g02150	GO:0000226(microtubule cytoskeleton organization);GO:0000776(kinetochore);GO:0000911(cytokinesis by cell plate formation);GO:0000922(spindle pole);GO:0005634(nucleus);GO:0005813(centrosome);GO:0005819(spindle);GO:0005874(microtubule);GO:0007051(spindle organization);GO:0008017(microtubule binding);GO:0009506(plasmodesma);GO:0009524(phragmoplast);GO:0009574(preprophase band);GO:0009920(cell plate …	NA	PREDICTED: protein MOR1 [Beta vulgaris subsp. vulgaris]	NA	0.336256	0.352443	0.571816	0.425429	0.093056	4.69673	5.30533	5.3304	6.96308	0.18905	0.183625	0.235671	0.0001	0.222238	6.11745e-27	yes
Chr1_EL10_PGA_scaffold3	+	49122123	49156018	31	5202	EL10Ac1g02062	GO:0004849(uridine kinase activity);GO:0005829(cytosol);GO:0006206(pyrimidine nucleobase metabolic process);GO:0043097(pyrimidine nucleoside salvage)	00240(Pyrimidine metabolism)	PREDICTED: uncharacterized protein LOC104883873 isoform X1 [Beta vulgaris subsp. vulgaris]	NA	13.0303	12.9418	13.4145	12.6227	12.0421	4.72717	4.79628	4.37049	5.54822	10.8835	9.49811	10.4146	9.6063	10.5137	6.5525e-27	yes
Chr7_EL10_PGA_scaffold5	+	49902128	49910794	4	1529	EL10Ac7g17884	NA	04626(Plant-pathogen interaction)	PREDICTED: RPM1-interacting protein 4 [Beta vulgaris subsp. vulgaris]	NA	7.92019	6.43748	9.49695	11.8986	14.8876	2.85596	5.27257	2.07663	1.82777	21.775	29.4228	25.6329	32.0426	25.053	6.78813e-27	yes
Chr8_EL10_PGA_scaffold4	-	2738623	2740811	2	893	EL10Ac8g18462	GO:0003674(molecular_function);GO:0005737(cytoplasm)	NA	PREDICTED: MLP-like protein 43 [Beta vulgaris subsp. vulgaris]	NA	106.818	146.721	5.53473	55.4268	125.301	0.145488	0.699991	0.1843	0.654551	369.762	116.042	413.426	294.849	127.948	7.18687e-27	yes
Chr1_EL10_PGA_scaffold3	+	3923423	3927790	5	1551	EL10Ac1g00321	GO:0005576(extracellular region);GO:0016042(lipid catabolic process);GO:0016788(hydrolase activity, acting on ester bonds);GO:0052689(carboxylic ester hydrolase activity)	00511(Other glycan degradation)	PREDICTED: GDSL esterase/lipase At4g01130 [Beta vulgaris subsp. vulgaris]	NA	5.10747	6.38542	5.49803	6.77369	6.08417	17.7561	25.3214	20.1196	36.0319	12.0705	9.4011	9.45773	11.9897	9.41443	7.25048e-27	yes
Chr5_EL10_PGA_scaffold2	+	56366064	56370611	3	2796	EL10Ac5g12870	GO:0004672(protein kinase activity);GO:0004674(protein serine/threonine kinase activity);GO:0005524(ATP binding);GO:0005886(plasma membrane);GO:0006468(protein phosphorylation);GO:0007169(transmembrane receptor protein tyrosine kinase signaling pathway);GO:0016021(integral component of membrane);GO:0016301(kinase activity)	NA	PREDICTED: probable inactive receptor kinase At4g23740 [Beta vulgaris subsp. vulgaris]	NA	6.20783	6.45409	6.52138	5.91727	5.98419	20.9704	19.3184	21.6742	26.2529	9.41608	11.8095	5.70936	10.4464	7.56268	8.14083e-27	yes
Chr4_EL10_PGA_scaffold1	-	33266900	33269120	4	1242	EL10Ac4g08828	NA	NA	PREDICTED: uncharacterized protein LOC104902680 isoform X1 [Beta vulgaris subsp. vulgaris]	NA	0.0001	0.0001	0.0001	0.0001	0.0001	4.43246	4.41519	0.661376	1.21473	0.0001	0.0001	0.0001	0.0001	0.0001	8.63055e-27	yes
Chr5_EL10_PGA_scaffold2	+	3606274	3608980	2	1419	EL10Ac5g10681	GO:0004842(ubiquitin-protein transferase activity);GO:0019005(SCF ubiquitin ligase complex);GO:0031146(SCF-dependent proteasomal ubiquitin-dependent protein catabolic process)	NA	hypothetical protein BVRB_5g117790 [Beta vulgaris subsp. vulgaris]	NA	0.277369	0.402672	0.672003	0.395091	0.347231	0.0001	0.0001	0.0001	0.0001	1.90429	1.73531	1.58473	2.39594	1.91392	9.68986e-27	yes
Chr6_EL10_PGA_scaffold0	-	8342991	8344256	1	1266	EL10Ac6g13646	GO:0004190(aspartic-type endopeptidase activity);GO:0006508(proteolysis);GO:0030163(protein catabolic process)	NA	PREDICTED: aspartic proteinase CDR1-like [Beta vulgaris subsp. vulgaris]	NA	34.3436	20.6377	19.5483	35.8542	24.3091	7.76861	11.7571	9.33041	4.68694	51.7439	89.877	41.0582	75.6025	66.3228	9.92513e-27	yes
Chr6_EL10_PGA_scaffold0	+	57172577	57174063	4	948	EL10Ac6g15169	GO:0004601(peroxidase activity);GO:0009505(plant-type cell wall);GO:0009664(plant-type cell wall organization)	00940(Phenylpropanoid biosynthesis)	PREDICTED: uncharacterized protein LOC104895554 isoform X2 [Beta vulgaris subsp. vulgaris]	NA	0.890164	0.552859	1.78807	0.979751	1.28836	8.23574	6.92789	8.00627	12.2008	0.457689	0.142817	0.460856	0.720828	0.620283	1.06083e-26	yes
Chr4_EL10_PGA_scaffold1	-	58660960	58663810	2	840	EL10Ac4g10195	GO:0004553(hydrolase activity, hydrolyzing O-glycosyl compounds);GO:0030247(polysaccharide binding);GO:0046658(anchored component of plasma membrane)	00500(Starch and sucrose metabolism)	PREDICTED: glucan endo-1,3-beta-glucosidase-like [Beta vulgaris subsp. vulgaris]	NA	34.5353	81.2967	55.325	80.6384	61.6698	4.4854	12.7256	6.24769	11.0528	82.1585	132.439	58.5807	108.904	96.6226	1.19788e-26	yes
Chr3_EL10_PGA_scaffold7	-	8140584	8147348	9	3149	EL10Ac3g05600	GO:0004672(protein kinase activity);GO:0004842(ubiquitin-protein transferase activity);GO:0005524(ATP binding);GO:0005634(nucleus);GO:0005886(plasma membrane);GO:0006468(protein phosphorylation);GO:0016301(kinase activity);GO:0016567(protein ubiquitination)	NA	PREDICTED: U-box domain-containing protein 33 [Beta vulgaris subsp. vulgaris]	NA	3.26398	4.38913	3.84737	3.99146	3.80422	9.46592	12.506	10.6948	11.974	4.76657	4.97174	5.57614	4.44416	4.71819	1.21209e-26	yes
Chr4_EL10_PGA_scaffold1	-	48401969	48417183	13	2452	EL10Ac4g09356	GO:0004177(aminopeptidase activity);GO:0006508(proteolysis);GO:0009507(chloroplast);GO:0009570(chloroplast stroma);GO:0046872(metal ion binding);GO:0070006(metalloaminopeptidase activity)	NA	PREDICTED: probable Xaa-Pro aminopeptidase P [Beta vulgaris subsp. vulgaris]	NA	33.37	30.6441	32.1808	30.9441	29.205	11.1795	13.2482	11.6258	11.2803	22.3418	25.0523	22.244	22.2944	26.2462	1.68486e-26	yes
Chr7_EL10_PGA_scaffold5	+	26137567	26139554	2	1440	EL10Ac7g17245	NA	NA	hypothetical protein [Beta vulgaris subsp. vulgaris]	NA	2.08643	1.79685	2.42639	1.61915	1.26961	0.0001	0.0001	0.0001	0.0001	0.611877	0.747084	0.97244	1.09872	0.606182	2.02255e-26	yes
Chr8_EL10_PGA_scaffold4	+	29435112	29438186	3	228	EL10Ac8g19569	NA	NA	NA	NA	6.8704	7.25482	7.98535	5.58544	6.48934	0.0001	0.0001	0.0001	0.0001	8.93947	8.47288	10.8594	8.03877	8.86515	2.03596e-26	yes
Chr5_EL10_PGA_scaffold2	-	37413751	37418967	4	2459	EL10Ac5g11907	GO:0003723(RNA binding);GO:0005737(cytoplasm);GO:0006396(RNA processing);GO:0048046(apoplast)	03040(Spliceosome)	PREDICTED: calcium homeostasis endoplasmic reticulum protein [Beta vulgaris subsp. vulgaris]	NA	10.7204	9.73238	10.0059	8.81135	8.9	23.2013	18.32	19.9274	19.7241	7.73208	8.20536	8.6366	7.58677	8.45135	2.64985e-26	yes
Chr6_EL10_PGA_scaffold0	-	1724901	1725566	1	666	EL10Ac6g13198	NA	NA	PREDICTED: miraculin [Beta vulgaris subsp. vulgaris]	NA	68.0669	66.8289	72.4264	80.2675	65.8332	165.142	216.027	162.474	147.606	45.5209	66.0791	52.9563	55.1461	70.6397	2.67056e-26	yes
Chr4_EL10_PGA_scaffold1	+	50895616	50914663	25	3133	EL10Ac4g09514	GO:0005634(nucleus);GO:0006813(potassium ion transport);GO:0008324(cation transmembrane transporter activity);GO:0009507(chloroplast);GO:0009941(chloroplast envelope);GO:0016021(integral component of membrane)	NA	PREDICTED: putative ion channel POLLUX-like 2 isoform X1 [Beta vulgaris subsp. vulgaris]	NA	24.7694	30.2989	20.9697	30.1311	30.8538	13.3025	14.6033	11.105	16.5024	57.2296	50.1389	53.204	49.2564	46.6076	2.69376e-26	yes
Chr8_EL10_PGA_scaffold4	-	2399390	2404507	9	1016	EL10Ac8g18430	GO:0003676(nucleic acid binding);GO:0005737(cytoplasm);GO:0008168(methyltransferase activity);GO:0032259(methylation)	NA	PREDICTED: methyltransferase-like protein 5 [Beta vulgaris subsp. vulgaris]	NA	31.5674	34.9438	34.3953	33.3207	28.3542	15.4015	10.9403	12.102	15.0207	40.8138	40.1298	40.6116	36.704	37.5941	2.75835e-26	yes
Chr2_EL10_PGA_scaffold6	+	53924670	53925500	1	831	EL10Ac2g04838	GO:0005739(mitochondrion);GO:0080156(mitochondrial mRNA modification)	03440(Homologous recombination)	PREDICTED: pentatricopeptide repeat-containing protein At1g34160 [Beta vulgaris subsp. vulgaris]	NA	0.079406	0.0001	0.0001	0.280001	0.159252	4.26354	9.29932	8.64688	14.6521	0.126337	0.077443	0.256964	0.0001	0.090751	2.93909e-26	yes
Chr6_EL10_PGA_scaffold0	-	56353142	56357349	3	1772	EL10Ac6g15130	GO:0009813(flavonoid biosynthetic process);GO:0043231(intracellular membrane-bounded organelle);GO:0052696(flavonoid glucuronidation);GO:0080043(quercetin 3-O-glucosyltransferase activity);GO:0080044(quercetin 7-O-glucosyltransferase activity)	NA	PREDICTED: 7-deoxyloganetin glucosyltransferase-like [Beta vulgaris subsp. vulgaris]	NA	4.72645	2.45052	4.80553	2.16472	2.41033	0.156337	0.160486	0.101443	0.096931	1.27114	0.99201	0.994233	0.635216	0.746232	3.21027e-26	yes
Chr6_EL10_PGA_scaffold0	+	50707839	50711856	8	1552	EL10Ac6g14822	GO:0004674(protein serine/threonine kinase activity);GO:0005634(nucleus);GO:0005737(cytoplasm);GO:0006468(protein phosphorylation);GO:0035556(intracellular signal transduction)	04016(MAPK signaling pathway - plant);04075(Plant hormone signal transduction)	PREDICTED: serine/threonine-protein kinase SAPK2 [Beta vulgaris subsp. vulgaris]	NA	18.2644	21.9124	20.232	23.3655	27.5895	8.98067	7.26692	6.80867	10.7357	35.327	25.614	32.4176	30.445	32.9946	3.35523e-26	yes
Chr3_EL10_PGA_scaffold7	-	11917980	11921127	3	2155	EL10Ac3g05844	GO:0006820(anion transport);GO:0016021(integral component of membrane);GO:0022857(transmembrane transporter activity);GO:0055085(transmembrane transport)	NA	PREDICTED: putative glycerol-3-phosphate transporter 1 [Beta vulgaris subsp. vulgaris]	NA	15.8345	15.0121	19.2887	19.1238	18.4224	5.00708	4.86913	6.43059	4.76619	8.66799	9.16625	9.2652	12.114	10.2417	3.37193e-26	yes
Chr8_EL10_PGA_scaffold4	+	21347563	21348591	1	1029	EL10Ac8g19392	NA	NA	hypothetical protein BVRB_1g010990 [Beta vulgaris subsp. vulgaris]	NA	0.221489	0.452683	0.649827	0.768644	0.609759	47.3559	37.3052	19.404	0.619637	0.152674	0.235974	0.478318	0.61914	0.449367	4.26415e-26	yes
Chr1_EL10_PGA_scaffold3	+	23201816	23203614	4	375	EL10Ac1g01467	NA	NA	PREDICTED: uncharacterized protein LOC109135449 [Beta vulgaris subsp. vulgaris]	NA	0.0001	0.0001	0.0001	0.0001	0.0001	7.35565	5.20036	5.01173	6.63938	0.0001	0.0001	0.0001	0.0001	0.0001	4.53051e-26	yes
Chr3_EL10_PGA_scaffold7	+	5800565	5803636	2	2895	EL10Ac3g05396	GO:0006952(defense response);GO:0007165(signal transduction);GO:0016021(integral component of membrane);GO:0016301(kinase activity)	04626(Plant-pathogen interaction)	hypothetical protein BVRB_3g053120 [Beta vulgaris subsp. vulgaris]	NA	0.586054	0.537208	0.793992	0.46572	0.731409	0.0001	0.0001	0.0001	0.0001	0.886671	0.539126	0.673885	0.816432	1.72389	6.43887e-26	yes
Chr8_EL10_PGA_scaffold4	+	14981516	14987880	7	2883	EL10Ac8g19210	NA	NA	PREDICTED: proline-rich protein 36 isoform X1 [Beta vulgaris subsp. vulgaris]	NA	24.5983	21.3005	24.9791	20.1753	18.4083	13.6312	15.9444	16.7605	14.5794	7.29291	8.32892	7.37388	7.37997	9.44499	6.93191e-26	yes
Chr8_EL10_PGA_scaffold4	+	53399304	53403064	8	1637	EL10Ac8g20339	NA	NA	PREDICTED: uncharacterized protein LOC104900742 [Beta vulgaris subsp. vulgaris]	NA	0.0001	0.087931	0.0001	0.092007	0.256595	28.1501	34.2136	30.1267	39.2985	0.130377	0.0001	0.169467	0.0001	0.0001	6.94875e-26	yes
Chr2_EL10_PGA_scaffold6	+	23767196	23769799	5	618	EL10Ac2g03295	NA	NA	hypothetical protein BVRB_1g011720 [Beta vulgaris subsp. vulgaris]	NA	0.0001	0.0001	0.0001	0.0001	0.0001	3.11305	4.67734	1.7895	6.40973	0.0001	0.0001	0.0001	0.0001	0.0001	7.50657e-26	yes
Chr8_EL10_PGA_scaffold4	-	25434865	25435637	2	429	EL10Ac8g19496	NA	NA	PREDICTED: uncharacterized protein LOC104897349 [Beta vulgaris subsp. vulgaris]	NA	5.19539	3.87178	4.5185	5.00701	3.77879	0.0001	0.0001	0.0001	0.0001	3.40263	4.57205	3.61158	3.66868	3.87426	8.05934e-26	yes
Chr3_EL10_PGA_scaffold7	+	45680949	45681146	1	198	EL10Ac3g06997	NA	NA	hypothetical protein BVRB_3g061060 [Beta vulgaris subsp. vulgaris]	NA	33.7769	25.2014	34.614	40.3598	25.9658	26.1815	12.998	29.3475	25.4624	105.557	128.116	86.2163	121.056	105.517	1.11976e-25	yes
Chr6_EL10_PGA_scaffold0	+	11161856	11169277	7	4199	EL10Ac6g13792	GO:0005515(protein binding);GO:0005634(nucleus);GO:0006355(regulation of transcription, DNA-templated);GO:0008270(zinc ion binding);GO:0009585(red, far-red light phototransduction);GO:0009639(response to red or far red light);GO:0045893(positive regulation of transcription, DNA-templated)	NA	PREDICTED: protein FAR1-RELATED SEQUENCE 5-like [Beta vulgaris subsp. vulgaris]	NA	1.95258	2.80063	3.01722	3.27786	2.69773	0.470365	0.544455	0.309155	0.464752	2.89249	2.30101	1.90768	3.23059	3.1839	1.12298e-25	yes
Chr5_EL10_PGA_scaffold2	+	33287296	33297954	10	5179	EL10Ac5g11770	GO:0008422(beta-glucosidase activity);GO:0009251(glucan catabolic process)	00500(Starch and sucrose metabolism);00460(Cyanoamino acid metabolism);00940(Phenylpropanoid biosynthesis)	PREDICTED: uncharacterized protein LOC104893418 [Beta vulgaris subsp. vulgaris]	NA	9.60371	10.6355	8.86243	10.3395	9.51933	24.3549	21.1746	23.3252	18.8586	7.54261	8.35834	5.31203	7.75359	8.56644	1.15096e-25	yes
Chr8_EL10_PGA_scaffold4	+	10516807	10518006	2	867	EL10Ac8g18973	GO:0016020(membrane);GO:0016709(oxidoreductase activity, acting on paired donors, with incorporation or reduction of molecular oxygen, NAD(P)H as one donor, and incorporation of one atom of oxygen);GO:0044550(secondary metabolite biosynthetic process)	NA	cytochrome P450 71D11-like [Chenopodium quinoa]	NA	0.0001	0.0001	0.0001	0.0001	0.0001	3.04319	4.70055	0.558814	6.25188	0.0001	0.0001	0.0001	0.0001	0.0001	1.17168e-25	yes
Chr3_EL10_PGA_scaffold7	-	53313740	53317238	3	1295	EL10Ac3g07433	GO:0005576(extracellular region);GO:0005618(cell wall);GO:0010411(xyloglucan metabolic process);GO:0016762(xyloglucan:xyloglucosyl transferase activity);GO:0016798(hydrolase activity, acting on glycosyl bonds);GO:0033946(xyloglucan-specific endo-beta-1,4-glucanase activity);GO:0042546(cell wall biogenesis);GO:0048046(apoplast);GO:0071555(cell wall organization)	NA	PREDICTED: xyloglucan endotransglucosylase/hydrolase 2 [Beta vulgaris subsp. vulgaris]	NA	22.1002	20.491	21.5891	19.4847	23.3655	24.8258	29.8848	25.1159	24.6409	56.5968	61.5765	42.9786	48.7954	61.655	1.29116e-25	yes
Chr8_EL10_PGA_scaffold4	-	40091105	40094568	3	601	EL10Ac8g19826	GO:0016021(integral component of membrane)	04626(Plant-pathogen interaction)	PREDICTED: glutamate receptor 2.7-like [Beta vulgaris subsp. vulgaris]	NA	7.60701	10.1321	12.0277	10.8439	8.41681	1.18134	0.803174	0.33248	0.636402	7.33054	7.84557	12.0807	11.0057	7.58247	1.50191e-25	yes
Chr4_EL10_PGA_scaffold1	-	2749753	2771517	2	777	EL10Ac4g07715	GO:0016021(integral component of membrane);GO:0031347(regulation of defense response);GO:0071446(cellular response to salicylic acid stimulus);GO:2000031(regulation of salicylic acid mediated signaling pathway)	NA	hypothetical protein BVRB_4g088870 [Beta vulgaris subsp. vulgaris]	NA	1.62028	2.88195	1.49723	1.84273	2.48472	0.0001	0.0001	0.0001	0.0001	3.06224	2.22224	2.67642	3.09251	2.67397	1.67156e-25	yes
Chr5_EL10_PGA_scaffold2	+	11504559	11509935	5	546	EL10Ac5g11130	NA	NA	NA	NA	2.39245	2.94918	4.41733	2.58733	2.43523	0.0001	0.0001	0.0001	0.0001	4.73613	4.29197	3.74907	2.87062	3.77703	2.02878e-25	yes
Chr3_EL10_PGA_scaffold7	+	5361283	5380655	22	9829	EL10Ac3g05363	GO:0000325(plant-type vacuole);GO:0005524(ATP binding);GO:0005774(vacuolar membrane);GO:0005886(plasma membrane);GO:0008559(xenobiotic transmembrane transporting ATPase activity);GO:0016021(integral component of membrane);GO:0042626(ATPase activity, coupled to transmembrane movement of substances);GO:0055085(transmembrane transport)	02010(ABC transporters)	PREDICTED: ABC transporter C family member 10 [Beta vulgaris subsp. vulgaris]	NA	20.6797	17.7141	19.0545	15.1235	16.0842	2.91943	3.26236	2.82226	5.75854	14.9543	14.0159	14.9335	14.1942	14.7074	2.09591e-25	yes
Chr9_EL10_PGA_scaffold8	+	27766019	27799542	13	13366	EL10Ac9g21768	GO:0004674(protein serine/threonine kinase activity);GO:0005524(ATP binding);GO:0005886(plasma membrane);GO:0006468(protein phosphorylation);GO:0007169(transmembrane receptor protein tyrosine kinase signaling pathway);GO:0009507(chloroplast);GO:0016021(integral component of membrane);GO:0016301(kinase activity)	NA	PREDICTED: probable LRR receptor-like serine/threonine-protein kinase At3g47570 [Beta vulgaris subsp. vulgaris]	NA	2.15712	2.23059	1.75724	2.56726	2.80971	1.35621	1.45128	1.13909	1.17861	3.32209	5.24313	4.06529	5.43447	4.75375	2.18721e-25	yes
Chr7_EL10_PGA_scaffold5	-	11021087	11021875	2	534	EL10Ac7g16563	GO:0005575(cellular_component);GO:0009228(thiamine biosynthetic process);GO:0009229(thiamine diphosphate biosynthetic process);GO:0050334(thiaminase activity)	00730(Thiamine metabolism)	hypothetical protein BVRB_7g162040 [Beta vulgaris subsp. vulgaris]	NA	2.58371	2.72929	3.2246	3.83825	3.84713	0.0001	0.0001	0.0001	0.0001	3.1878	3.09795	3.65565	2.94175	3.84898	2.2726e-25	yes
Chr8_EL10_PGA_scaffold4	-	9879335	9881400	7	1374	EL10Ac8g18932	GO:0003676(nucleic acid binding);GO:0003677(DNA binding);GO:0003729(mRNA binding);GO:0005575(cellular_component);GO:0008150(biological_process);GO:0046872(metal ion binding)	04120(Ubiquitin mediated proteolysis)	PREDICTED: zinc finger CCCH domain-containing protein 48 [Beta vulgaris subsp. vulgaris]	NA	1.27624	1.16236	1.2147	1.00418	0.829376	0.0001	0.0001	0.0001	0.0001	1.43263	2.01218	1.26798	1.35773	1.3611	2.48696e-25	yes
Chr9_EL10_PGA_scaffold8	+	26180729	26181067	1	339	EL10Ac9g21640	NA	NA	hypothetical protein BVRB_9g216460 [Beta vulgaris subsp. vulgaris]	NA	91.5137	104.748	55.7531	87.2169	100.485	120.359	162.471	108.354	194.669	382.199	347.372	411.525	311.538	284.711	2.57113e-25	yes
Chr3_EL10_PGA_scaffold7	-	1290712	1307489	3	2179	EL10Ac3g05013	GO:0005887(integral component of plasma membrane)	NA	PREDICTED: probable inorganic phosphate transporter 1-4 [Beta vulgaris subsp. vulgaris]	NA	16.9023	18.6006	22.1881	25.4329	26.6737	25.7614	21.0111	14.4077	25.0739	62.5508	60.5765	70.88	63.0994	62.7078	2.59839e-25	yes
Chr1_EL10_PGA_scaffold3	+	20008902	20018592	8	2631	EL10Ac1g01349	GO:0000783(nuclear telomere cap complex);GO:0003691(double-stranded telomeric DNA binding);GO:0031627(telomeric loop formation)	NA	hypothetical protein BVRB_1g010160 [Beta vulgaris subsp. vulgaris]	NA	0.0001	0.0001	0.0001	0.036061	0.0001	1.06647	1.56477	1.29634	1.5498	0.0001	0.0001	0.0001	0.0001	0.0001	2.75294e-25	yes
Chr6_EL10_PGA_scaffold0	-	35424122	35431998	7	2736	EL10Ac6g14367	GO:0004674(protein serine/threonine kinase activity);GO:0005886(plasma membrane);GO:0007166(cell surface receptor signaling pathway)	NA	hypothetical protein BVRB_6g141530 [Beta vulgaris subsp. vulgaris]	NA	1.02584	1.21959	1.29601	1.71846	1.93761	0.026052	0.023739	0.105072	0.032734	1.42302	0.872746	1.35641	1.55873	1.56405	2.86895e-25	yes
Chr2_EL10_PGA_scaffold6	+	3545160	3556178	3	3723	EL10Ac2g02633	GO:0005515(protein binding);GO:0005524(ATP binding);GO:0005576(extracellular region);GO:0006952(defense response);GO:0043531(ADP binding)	NA	PREDICTED: putative disease resistance RPP13-like protein 1 [Beta vulgaris subsp. vulgaris]	NA	0.355101	0.534894	0.565596	0.490241	0.420569	0.0001	0.0001	0.0001	0.015378	0.795045	1.14173	0.563564	0.505514	0.827789	3.57604e-25	yes
Chr7_EL10_PGA_scaffold5	+	2080717	2085558	4	952	EL10Ac7g15953	GO:0003674(molecular_function);GO:0005575(cellular_component);GO:0008150(biological_process)	NA	PREDICTED: uncharacterized protein LOC104900181 [Beta vulgaris subsp. vulgaris]	NA	0.069314	0.0001	0.0001	0.0001	0.147734	1.24816	14.3451	11.5617	16.2923	0.0001	0.0676	0.0001	0.120509	0.111204	3.79871e-25	yes
Chr3_EL10_PGA_scaffold7	-	9256660	9262419	3	594	EL10Ac3g05676	GO:0003674(molecular_function);GO:0009507(chloroplast);GO:0010196(nonphotochemical quenching);GO:0016021(integral component of membrane)	NA	PREDICTED: uncharacterized protein LOC104906462 isoform X1 [Beta vulgaris subsp. vulgaris]	NA	5.68438	6.57776	6.82666	7.11279	5.14888	0.0001	0.0001	0.0001	0.455207	8.87683	9.55634	9.96296	7.87932	8.50678	4.83929e-25	yes
Chr8_EL10_PGA_scaffold4	-	14063184	14070722	8	2479	EL10Ac8g19170	GO:0004672(protein kinase activity);GO:0004674(protein serine/threonine kinase activity);GO:0004842(ubiquitin-protein transferase activity);GO:0005524(ATP binding);GO:0005886(plasma membrane);GO:0006468(protein phosphorylation);GO:0006950(response to stress);GO:0016301(kinase activity);GO:0016567(protein ubiquitination)	NA	PREDICTED: U-box domain-containing protein 34 isoform X2 [Beta vulgaris subsp. vulgaris]	NA	0.544825	1.00268	0.597079	0.630361	0.475725	4.73736	7.30546	5.57612	3.73384	0.442742	0.375272	0.029989	0.417055	0.238506	4.94787e-25	yes
Chr6_EL10_PGA_scaffold0	+	46900679	46919446	2	1055	EL10Ac6g14675	GO:0005737(cytoplasm);GO:0005794(Golgi apparatus);GO:0006952(defense response);GO:0008146(sulfotransferase activity);GO:0009651(response to salt stress);GO:0009751(response to salicylic acid);GO:0016131(brassinosteroid metabolic process);GO:0080118(brassinosteroid sulfotransferase activity);GO:1990135(flavonoid sulfotransferase activity)	NA	PREDICTED: cytosolic sulfotransferase 12 [Beta vulgaris subsp. vulgaris]	NA	11.897	32.3986	20.7798	22.6701	21.8942	6.81451	5.82908	7.22999	14.5477	69.8619	68.3797	51.0724	62.9531	46.9324	5.16729e-25	yes
Chr1_EL10_PGA_scaffold3	-	28186080	28192604	2	822	EL10Ac1g01594	GO:0016068(type I hypersensitivity)	NA	PREDICTED: MLP-like protein 28 [Beta vulgaris subsp. vulgaris]	NA	53.8033	59.6133	37.2375	58.8646	74.921	80.4113	107.66	93.468	119.508	222.771	189.426	261.859	205.612	210.047	5.1874e-25	yes
Chr2_EL10_PGA_scaffold6	+	47003730	47009309	3	2273	EL10Ac2g04243	GO:0004672(protein kinase activity);GO:0004674(protein serine/threonine kinase activity);GO:0005524(ATP binding);GO:0005886(plasma membrane);GO:0006468(protein phosphorylation);GO:0016021(integral component of membrane);GO:0016301(kinase activity);GO:0030246(carbohydrate binding)	NA	PREDICTED: probable L-type lectin-domain containing receptor kinase S.5 [Beta vulgaris subsp. vulgaris]	NA	5.79245	4.26267	5.80495	5.98682	5.11658	1.45731	0.951278	0.957352	1.25773	4.96066	5.46582	4.36682	4.7164	4.78856	5.50728e-25	yes
Chr2_EL10_PGA_scaffold6	+	47105103	47106513	3	591	EL10Ac2g04250	GO:0003674(molecular_function);GO:0005739(mitochondrion);GO:0009658(chloroplast organization);GO:0045893(positive regulation of transcription, DNA-templated)	NA	PREDICTED: uncharacterized protein LOC104908518 [Beta vulgaris subsp. vulgaris]	NA	38.2803	31.1505	35.4115	38.1836	40.1068	8.28682	12.2659	6.14564	14.5022	61.0713	53.7738	113.665	63.4119	52.5427	5.99199e-25	yes
Chr2_EL10_PGA_scaffold6	+	50338885	50339169	1	285	EL10Ac2g04531	GO:0005576(extracellular region);GO:0006869(lipid transport);GO:0008289(lipid binding)	NA	hypothetical protein BVRB_2g027260 [Beta vulgaris subsp. vulgaris]	NA	164.327	157.223	129.977	153.507	147.672	247.84	252.108	197.28	302.623	611.629	503.304	628.771	472.575	352.346	6.00199e-25	yes
Chr5_EL10_PGA_scaffold2	-	16700869	16701643	4	405	EL10Ac5g11335	NA	NA	NA	NA	4.01655	3.22999	3.92614	4.86091	4.17726	0.0001	0.0001	0.0001	0.0001	4.2617	4.6866	3.76546	5.65383	4.00317	7.06362e-25	yes
Chr9_EL10_PGA_scaffold8	+	45899034	45901881	2	1434	EL10Ac9g22673	GO:0003674(molecular_function);GO:0005634(nucleus);GO:0005737(cytoplasm);GO:0005829(cytosol);GO:0010043(response to zinc ion)	NA	PREDICTED: nitrile-specifier protein 5 [Beta vulgaris subsp. vulgaris]	NA	2.2569	2.95789	2.05591	3.10558	3.36231	2.09615	3.83933	2.37544	11.0805	36.7092	21.4493	46.7745	30.4774	19.5307	7.7009e-25	yes
Chr9_EL10_PGA_scaffold8	-	45791349	45800066	5	2494	EL10Ac9g22670	GO:0003723(RNA binding);GO:0004519(endonuclease activity);GO:0005739(mitochondrion);GO:0009451(RNA modification);GO:0043231(intracellular membrane-bounded organelle)	NA	PREDICTED: putative pentatricopeptide repeat-containing protein At1g19290 [Beta vulgaris subsp. vulgaris]	NA	10.2234	10.8263	13.361	9.52386	11.2176	4.64028	5.58449	6.11367	5.5068	4.03313	3.63941	4.25403	3.9202	3.44156	8.38531e-25	yes
Chr4_EL10_PGA_scaffold1	-	4224611	4255841	5	3774	EL10Ac4g07829	GO:0005524(ATP binding);GO:0005739(mitochondrion);GO:0006952(defense response);GO:0043531(ADP binding)	04626(Plant-pathogen interaction)	PREDICTED: uncharacterized protein LOC104891662 isoform X1 [Beta vulgaris subsp. vulgaris]	NA	0.0001	0.0001	0.0001	0.0001	0.0001	0.296633	0.745767	0.726773	0.619302	0.0001	0.0001	0.0001	0.0001	0.0001	9.1128e-25	yes
Chr5_EL10_PGA_scaffold2	-	35343195	35350808	12	2711	EL10Ac5g11825	GO:0003674(molecular_function);GO:0005576(extracellular region);GO:0005886(plasma membrane);GO:0008150(biological_process)	NA	PREDICTED: uncharacterized protein LOC104893183 isoform X1 [Beta vulgaris subsp. vulgaris]	NA	8.3872	9.42986	12.489	11.3676	11.6974	3.36903	3.9955	3.16094	3.70722	10.3951	10.2826	9.15662	10.22	11.0036	1.01455e-24	yes
Chr6_EL10_PGA_scaffold0	-	50838905	50840258	4	1020	EL10Ac6g14829	GO:0003677(DNA binding);GO:0003700(DNA binding transcription factor activity);GO:0005634(nucleus);GO:0005773(vacuole);GO:0006351(transcription, DNA-templated);GO:0006355(regulation of transcription, DNA-templated)	NA	PREDICTED: B3 domain-containing protein Os01g0723500 [Beta vulgaris subsp. vulgaris]	NA	7.90665	10.9009	4.22957	9.72925	12.0092	0.642883	0.800754	0.867158	0.551395	10.7981	13.208	4.56965	10.9851	11.2603	1.13488e-24	yes
Chr9_EL10_PGA_scaffold8	-	49400185	49404950	6	1225	EL10Ac9g22868	GO:0005783(endoplasmic reticulum);GO:0005789(endoplasmic reticulum membrane);GO:0005886(plasma membrane);GO:0016021(integral component of membrane);GO:0080167(response to karrikin)	NA	PREDICTED: reticulon-like protein B8 [Beta vulgaris subsp. vulgaris]	NA	37.8389	39.7441	35.7005	40.6054	43.3754	39.0738	35.7488	33.3052	50.9254	112.009	93.2708	91.0288	111.625	86.5312	1.40223e-24	yes
Chr5_EL10_PGA_scaffold2	-	10473107	10477515	3	270	EL10Ac5g11086	NA	NA	PREDICTED: uncharacterized protein LOC104889200 isoform X1 [Beta vulgaris subsp. vulgaris]	NA	6.54816	4.62343	5.88257	5.10547	5.34541	0.0001	0.0001	0.0001	0.0001	6.49666	6.76064	7.61638	6.76987	6.14878	1.52474e-24	yes
Chr5_EL10_PGA_scaffold2	+	26191168	26194953	2	696	EL10Ac5g11581	NA	NA	NA	NA	1.97884	3.93136	4.29031	3.10202	4.32726	0.0001	0.0001	0.0001	0.0001	2.62803	2.39648	1.32808	1.85714	3.82361	1.70971e-24	yes
Chr2_EL10_PGA_scaffold6	-	25928387	25938484	10	1785	EL10Ac2g03337	GO:0005739(mitochondrion);GO:0009982(pseudouridine synthase activity);GO:0019239(deaminase activity);GO:0031119(tRNA pseudouridine synthesis)	NA	PREDICTED: RNA pseudouridine synthase 3, mitochondrial isoform X1 [Beta vulgaris subsp. vulgaris]	NA	0.0001	0.0001	0.081986	0.027283	0.0001	10.7712	14.771	18.2225	21.3198	0.177858	0.0001	0.0001	0.0001	0.0001	1.77643e-24	yes
Chr7_EL10_PGA_scaffold5	+	29163920	29165284	3	733	EL10Ac7g17334	GO:0000209(protein polyubiquitination);GO:0043161(proteasome-mediated ubiquitin-dependent protein catabolic process);GO:0061630(ubiquitin protein ligase activity)	NA	hypothetical protein BVRB_7g179590 [Beta vulgaris subsp. vulgaris]	NA	1.76183	1.6061	1.68996	0.936068	1.57073	0.0001	0.0001	0.0001	0.0001	3.49862	2.44089	5.11067	2.41602	3.35699	2.2544e-24	yes
Chr9_EL10_PGA_scaffold8	+	47404378	47405944	3	1402	EL10Ac9g22739	GO:0004674(protein serine/threonine kinase activity);GO:0005829(cytosol);GO:0006468(protein phosphorylation);GO:0035556(intracellular signal transduction)	NA	PREDICTED: probable serine/threonine-protein kinase WNK11 [Beta vulgaris subsp. vulgaris]	NA	0.317613	0.786584	0.750763	0.679964	0.535057	4.89826	3.63474	3.12977	4.97933	6.83593	4.51897	4.69782	5.68449	4.16424	2.53832e-24	yes
Chr6_EL10_PGA_scaffold0	+	47503267	47506714	3	771	EL10Ac6g14692	NA	NA	hypothetical protein BVRB_6g139780 [Beta vulgaris subsp. vulgaris]	NA	10.6372	8.937	15.648	18.2114	7.98118	3.90088	1.8902	1.17426	1.2563	22.7558	33.6075	19.6316	32.6508	26.4723	2.57579e-24	yes
Chr5_EL10_PGA_scaffold2	-	10614529	10617016	3	2247	EL10Ac5g11093	GO:0005515(protein binding);GO:0005524(ATP binding);GO:0005576(extracellular region);GO:0006952(defense response);GO:0043531(ADP binding)	NA	PREDICTED: disease resistance protein RGA2 [Beta vulgaris subsp. vulgaris]	NA	0.706268	0.0001	0.428907	0.78277	0.379702	12.014	13.5419	15.2051	10.0488	0.815754	1.08001	0.526488	0.672595	0.48524	3.20113e-24	yes
Chr9_EL10_PGA_scaffold8	+	43697935	43702411	4	2324	EL10Ac9g22590	GO:0005773(vacuole)	00511(Other glycan degradation)	PREDICTED: alpha-L-fucosidase 1 [Beta vulgaris subsp. vulgaris]	NA	7.01433	9.07896	6.79039	8.74335	7.44431	14.1933	18.0828	14.7778	16.4347	19.2301	22.0254	19.598	20.2304	19.7655	3.27045e-24	yes
Chr8_EL10_PGA_scaffold4	+	54285445	54286022	2	486	EL10Ac8g20389	GO:0000977(RNA polymerase II regulatory region sequence-specific DNA binding);GO:0003700(DNA binding transcription factor activity);GO:0006357(regulation of transcription by RNA polymerase II);GO:0090575(RNA polymerase II transcription factor complex)	NA	PREDICTED: uncharacterized protein LOC104900696 isoform X2 [Beta vulgaris subsp. vulgaris]	NA	0.696691	0.571482	0.774159	0.506974	0.96961	0.630871	1.17009	0.755357	1.80844	12.4085	8.3283	9.21009	8.07476	8.38779	4.18159e-24	yes
Chr1_EL10_PGA_scaffold3	-	15125246	15126202	1	957	EL10Ac1g01114	GO:0005543(phospholipid binding);GO:0005739(mitochondrion);GO:0005794(Golgi apparatus);GO:0005905(clathrin-coated pit);GO:0006897(endocytosis);GO:0030136(clathrin-coated vesicle)	NA	PREDICTED: putative clathrin assembly protein At4g40080 [Beta vulgaris subsp. vulgaris]	NA	7.60596	11.8534	12.8272	17.0572	18.0158	1.2102	0.928264	0.889363	1.28902	8.177	8.52084	5.8612	13.98	17.2282	4.43632e-24	yes
Chr7_EL10_PGA_scaffold5	-	56288340	56291939	4	504	EL10Ac7g18198	NA	NA	hypothetical protein BVRB_7g158130 [Beta vulgaris subsp. vulgaris]	NA	0.0001	0.0001	0.0001	0.0001	0.0001	3.93719	4.27466	1.04832	5.42162	3.59856	5.58102	4.38444	3.13504	3.7474	5.51783e-24	yes
Chr1_EL10_PGA_scaffold3	+	14357160	14359928	4	2337	EL10Ac1g01085	GO:0009507(chloroplast);GO:0009509(chromoplast);GO:0009534(chloroplast thylakoid);GO:0009941(chloroplast envelope);GO:0016117(carotenoid biosynthetic process);GO:0016120(carotene biosynthetic process);GO:0016166(phytoene dehydrogenase activity);GO:0016705(oxidoreductase activity, acting on paired donors, with incorporation or reduction of molecular oxygen);GO:0055114(oxidation-reduction process)	00906(Carotenoid biosynthesis)	PREDICTED: 15-cis-phytoene desaturase, chloroplastic/chromoplastic-like isoform X1 [Beta vulgaris subsp. vulgaris]	NA	7.48831	8.66971	7.83379	8.85712	9.38759	0.127447	0.243922	0.095437	0.097897	6.96256	7.64068	7.96558	6.40284	0.492333	6.77002e-24	yes
Chr1_EL10_PGA_scaffold3	+	25234489	25234982	3	276	EL10Ac1g01515	GO:0005737(cytoplasm);GO:0008757(S-adenosylmethionine-dependent methyltransferase activity);GO:0032259(methylation)	00564(Glycerophospholipid metabolism)	hypothetical protein BVRB_4g085740 [Beta vulgaris subsp. vulgaris]	NA	14.6803	8.0949	8.18292	8.2599	5.87515	0.0001	0.0001	0.0001	0.0001	2.98014	3.80228	8.15999	5.65431	4.70137	6.97078e-24	yes
Chr1_EL10_PGA_scaffold3	-	38222660	38229417	5	3330	EL10Ac1g01813	GO:0005524(ATP binding);GO:0006952(defense response);GO:0042742(defense response to bacterium);GO:0043531(ADP binding);GO:0048046(apoplast)	04016(MAPK signaling pathway - plant)	PREDICTED: probable disease resistance protein At4g33300 [Beta vulgaris subsp. vulgaris]	NA	7.03575	7.26258	7.57236	7.82125	6.75082	4.68441	4.3835	4.40161	4.66773	10.4707	12.4075	13.0823	11.4035	11.402	7.02625e-24	yes
Chr9_EL10_PGA_scaffold8	+	26686969	26691140	8	1783	EL10Ac9g21682	GO:0003993(acid phosphatase activity);GO:0004722(protein serine/threonine phosphatase activity);GO:0005576(extracellular region);GO:0005618(cell wall);GO:0005829(cytosol);GO:0009505(plant-type cell wall);GO:0009506(plasmodesma);GO:0016036(cellular response to phosphate starvation);GO:0046872(metal ion binding)	NA	PREDICTED: purple acid phosphatase 2 [Beta vulgaris subsp. vulgaris]	NA	2.34796	2.37177	3.28264	3.01776	4.83735	2.25122	2.72562	2.06679	3.30531	9.88624	11.9772	11.7179	10.1295	10.4543	7.54852e-24	yes
Chr3_EL10_PGA_scaffold7	-	7132159	7136850	3	1550	EL10Ac3g05521	GO:0003824(catalytic activity);GO:0004300(enoyl-CoA hydratase activity);GO:0005739(mitochondrion);GO:0005777(peroxisome);GO:0005829(cytosol);GO:0006635(fatty acid beta-oxidation)	04146(Peroxisome)	PREDICTED: probable enoyl-CoA hydratase 1, peroxisomal [Beta vulgaris subsp. vulgaris]	NA	11.1672	8.0147	14.2001	9.93994	10.1048	3.08715	2.89343	3.78487	2.68703	12.3328	11.076	11.7162	11.9022	13.1622	7.59269e-24	yes
Chr6_EL10_PGA_scaffold0	-	54361820	54366880	4	1846	EL10Ac6g15013	GO:0006744(ubiquinone biosynthetic process)	NA	PREDICTED: ubiquinone biosynthesis protein COQ4 homolog, mitochondrial [Beta vulgaris subsp. vulgaris]	NA	14.2905	13.9309	13.9128	13.5104	14.6511	5.75783	4.91742	5.03655	5.63851	12.6033	14.1878	11.7169	13.0266	13.5649	8.26933e-24	yes
Chr8_EL10_PGA_scaffold4	-	16371462	16373855	4	1566	EL10Ac8g19258	GO:0005515(protein binding);GO:0005737(cytoplasm);GO:0009693(ethylene biosynthetic process);GO:0009835(fruit ripening);GO:0016847(1-aminocyclopropane-1-carboxylate synthase activity);GO:0030170(pyridoxal phosphate binding);GO:0042802(identical protein binding)	00270(Cysteine and methionine metabolism)	PREDICTED: 1-aminocyclopropane-1-carboxylate synthase 7 isoform X1 [Beta vulgaris subsp. vulgaris]	NA	4.14898	3.27125	3.39585	3.79179	4.95373	0.543298	0.265472	0.451276	0.569279	3.26441	3.0952	3.97198	4.77965	3.43099	8.27952e-24	yes
Chr3_EL10_PGA_scaffold7	+	4353918	4359666	8	1614	EL10Ac3g05286	GO:0004723(calcium-dependent protein serine/threonine phosphatase activity);GO:0005509(calcium ion binding);GO:0005513(detection of calcium ion);GO:0005515(protein binding);GO:0005634(nucleus);GO:0005737(cytoplasm);GO:0005886(plasma membrane);GO:0005955(calcineurin complex);GO:0030007(cellular potassium ion homeostasis);GO:0042539(hypotonic salinity response)	NA	calcineurin B-like protein 4 [Spinacia oleracea]	NA	2.34813	3.09528	2.76791	2.79471	2.91809	3.33848	4.5211	2.80348	4.78541	11.7717	11.2789	19.3567	12.9099	7.94904	8.39431e-24	yes
Chr6_EL10_PGA_scaffold0	-	38843979	38852116	7	1449	EL10Ac6g14438	GO:0000166(nucleotide binding);GO:0005737(cytoplasm);GO:0009117(nucleotide metabolic process);GO:0016462(pyrophosphatase activity);GO:0035529(NADH pyrophosphatase activity);GO:0046872(metal ion binding)	00230(Purine metabolism)	PREDICTED: guanylate-binding protein 3 [Beta vulgaris subsp. vulgaris]	NA	1.15617	1.30091	1.81189	1.39484	1.34205	4.37531	6.95901	8.47147	7.85051	0.721895	1.00421	1.18865	0.856763	1.53683	9.47035e-24	yes
Chr6_EL10_PGA_scaffold0	+	43340553	43344414	8	873	EL10Ac6g14577	GO:0003910(DNA ligase (ATP) activity);GO:0005737(cytoplasm);GO:0006273(lagging strand elongation);GO:0051103(DNA ligation involved in DNA repair)	03410(Base excision repair)	PREDICTED: poly [ADP-ribose] polymerase 1 [Beta vulgaris subsp. vulgaris]	NA	0.0001	0.0001	0.0001	0.0001	0.0001	1.76357	1.95826	3.48617	2.2495	0.0001	0.0001	0.0001	0.0001	0.0001	9.67853e-24	yes
Chr4_EL10_PGA_scaffold1	+	2866214	2866990	1	777	EL10Ac4g07730	GO:0003674(molecular_function);GO:0005634(nucleus);GO:0008150(biological_process)	NA	hypothetical protein BVRB_4g088680 [Beta vulgaris subsp. vulgaris]	NA	5.35379	6.72963	9.54454	5.26575	5.09158	0.497721	0.325473	0.487113	0.329694	2.80523	2.79316	2.30554	2.82206	2.0377	1.03366e-23	yes
Chr3_EL10_PGA_scaffold7	+	44094111	44097675	5	2663	EL10Ac3g06907	GO:0004674(protein serine/threonine kinase activity);GO:0005886(plasma membrane);GO:0007166(cell surface receptor signaling pathway)	NA	PREDICTED: LEAF RUST 10 DISEASE-RESISTANCE LOCUS RECEPTOR-LIKE PROTEIN KINASE-like 1.2 [Beta vulgaris subsp. vulgaris]	NA	12.1683	16.8025	15.0038	21.1844	16.1346	9.57225	11.2313	11.0721	11.8083	26.4773	31.9297	33.8581	33.7759	31.5675	1.12028e-23	yes
Chr9_EL10_PGA_scaffold8	-	24159187	24164035	4	1276	EL10Ac9g21478	GO:0005739(mitochondrion);GO:0005740(mitochondrial envelope);GO:0005743(mitochondrial inner membrane);GO:0009916(alternative oxidase activity);GO:0010230(alternative respiration);GO:0016021(integral component of membrane);GO:0046872(metal ion binding);GO:0055114(oxidation-reduction process);GO:0070469(respiratory chain);GO:0102721(ubiquinol:oxygen oxidoreductase activity)	NA	PREDICTED: ubiquinol oxidase, mitochondrial [Beta vulgaris subsp. vulgaris]	NA	6.19501	9.33554	10.4568	8.01033	8.83622	3.55217	1.60539	2.08656	1.58394	12.2945	12.6625	18.7924	15.2808	13.219	1.41685e-23	yes
Chr5_EL10_PGA_scaffold2	-	7526999	7532460	4	2150	EL10Ac5g10936	GO:0005215(transporter activity);GO:0005886(plasma membrane);GO:0006857(oligopeptide transport);GO:0010233(phloem transport);GO:0015112(nitrate transmembrane transporter activity);GO:0016020(membrane);GO:0016021(integral component of membrane);GO:0055085(transmembrane transport);GO:0090408(phloem nitrate loading)	NA	PREDICTED: protein NRT1/ PTR FAMILY 2.9 [Beta vulgaris subsp. vulgaris]	NA	9.16446	6.09699	12.0956	7.39889	8.14913	3.03	2.25511	3.22939	1.54489	12.1286	13.8734	13.543	14.5801	11.0627	1.7848e-23	yes
Chr9_EL10_PGA_scaffold8	+	34194908	34197749	2	1693	EL10Ac9g22303	GO:0005634(nucleus)	NA	PREDICTED: uncharacterized protein LOC104905085 [Beta vulgaris subsp. vulgaris]	NA	3.38209	3.8539	4.92654	3.51178	4.07548	12.7008	10.3553	9.63184	14.0644	3.10774	3.88	3.07397	3.47541	3.67247	1.85597e-23	yes
Chr1_EL10_PGA_scaffold3	-	19143278	19147564	2	1845	EL10Ac1g01305	GO:0005515(protein binding);GO:0005524(ATP binding);GO:0005618(cell wall);GO:0005634(nucleus);GO:0005794(Golgi apparatus);GO:0005829(cytosol);GO:0005886(plasma membrane);GO:0006351(transcription, DNA-templated);GO:0006355(regulation of transcription, DNA-templated);GO:0006457(protein folding);GO:0009408(response to heat);GO:0009615(response to virus);GO:0009617(response to bacterium);GO:0034620(c…	03040(Spliceosome);04141(Protein processing in endoplasmic reticulum);04144(Endocytosis)	PREDICTED: heat shock cognate 70 kDa protein-like [Beta vulgaris subsp. vulgaris]	NA	1.79558	2.98014	3.1528	2.9129	2.78363	0.65356	0.745645	0.52558	0.691706	3.87527	6.0044	4.03493	5.95061	4.75039	2.17153e-23	yes
Scaffold_0004	-	1254589	1265946	3	8885	EL10As4g23438	GO:0005739(mitochondrion)	00040(Pentose and glucuronate interconversions);00052(Galactose metabolism);00053(Ascorbate and aldarate metabolism);00520(Amino sugar and nucleotide sugar metabolism)	PREDICTED: uncharacterized protein LOC109135189 [Beta vulgaris subsp. vulgaris]	NA	0.099998	0.141743	0.020589	0.065633	0.073743	0.940904	0.800784	0.843173	1.06149	0.1445	0.082885	0.06219	0.105683	0.12619	3.1091e-23	yes
Chr9_EL10_PGA_scaffold8	-	41010957	41016937	5	1346	EL10Ac9g22498	GO:0003700(DNA binding transcription factor activity);GO:0005515(protein binding);GO:0005634(nucleus);GO:0006355(regulation of transcription, DNA-templated);GO:0046982(protein heterodimerization activity)	00230(Purine metabolism);00240(Pyrimidine metabolism);03030(DNA replication);03410(Base excision repair);03420(Nucleotide excision repair)	PREDICTED: DNA polymerase epsilon subunit C [Beta vulgaris subsp. vulgaris]	NA	18.9516	13.5597	19.1984	16.2855	18.1039	6.70042	5.6693	7.09402	6.69068	6.36595	6.82087	5.68086	6.63933	7.24612	3.30705e-23	yes
Chr5_EL10_PGA_scaffold2	-	37475454	37488364	18	4602	EL10Ac5g11910	GO:0003779(actin binding);GO:0004721(phosphoprotein phosphatase activity);GO:0005737(cytoplasm);GO:0005819(spindle);GO:0008017(microtubule binding);GO:0009524(phragmoplast);GO:0009556(microsporogenesis);GO:0009574(preprophase band);GO:0051015(actin filament binding);GO:0051017(actin filament bundle assembly)	NA	PREDICTED: formin-like protein 14 [Beta vulgaris subsp. vulgaris]	NA	18.7631	13.3247	16.3253	15.0006	14.2445	21.1984	19.4759	21.1559	16.7692	6.67141	8.63573	6.00467	5.66976	7.25894	3.86109e-23	yes
Chr4_EL10_PGA_scaffold1	+	52624431	52628326	6	1799	EL10Ac4g09623	GO:0001735(prenylcysteine oxidase activity);GO:0005774(vacuolar membrane);GO:0030327(prenylated protein catabolic process);GO:0030328(prenylcysteine catabolic process)	00900(Terpenoid backbone biosynthesis)	PREDICTED: farnesylcysteine lyase [Beta vulgaris subsp. vulgaris]	NA	5.19859	6.28931	7.34303	7.01879	6.59744	15.7149	20.2149	17.0837	27.0342	8.11699	8.7464	8.8796	7.93052	9.10539	4.00345e-23	yes
Chr5_EL10_PGA_scaffold2	-	15970507	15981799	11	4412	EL10Ac5g11306	GO:0004721(phosphoprotein phosphatase activity);GO:0004725(protein tyrosine phosphatase activity);GO:0005515(protein binding);GO:0005737(cytoplasm);GO:0008138(protein tyrosine/serine/threonine phosphatase activity);GO:0009737(response to abscisic acid);GO:0009738(abscisic acid-activated signaling pathway);GO:0010119(regulation of stomatal movement);GO:0010468(regulation of gene expression);GO:001…	NA	PREDICTED: dual specificity protein phosphatase PHS1 isoform X2 [Beta vulgaris subsp. vulgaris]	NA	3.55958	3.10729	3.60468	3.69064	3.58867	6.95947	7.28417	6.43688	9.1315	2.76904	2.73271	2.36356	2.51726	3.06553	4.48318e-23	yes
Chr5_EL10_PGA_scaffold2	+	11153920	11159757	3	1917	EL10Ac5g11117	GO:0016020(membrane);GO:0016709(oxidoreductase activity, acting on paired donors, with incorporation or reduction of molecular oxygen, NAD(P)H as one donor, and incorporation of one atom of oxygen);GO:0044550(secondary metabolite biosynthetic process)	00941(Flavonoid biosynthesis);00944(Flavone and flavonol biosynthesis)	PREDICTED: flavonoid 3'-monooxygenase [Beta vulgaris subsp. vulgaris]	NA	14.2883	28.0905	14.1639	20.9275	28.9551	4.96787	1.92992	2.99892	3.41683	39.8565	34.3178	15.9569	30.2223	23.1624	5.09123e-23	yes
Chr9_EL10_PGA_scaffold8	+	3720222	3722161	5	880	EL10Ac9g20742	GO:0005515(protein binding);GO:0005886(plasma membrane);GO:0009534(chloroplast thylakoid);GO:0033614(chloroplast proton-transporting ATP synthase complex assembly)	NA	PREDICTED: uncharacterized protein LOC104906126 [Beta vulgaris subsp. vulgaris]	NA	0.0001	0.0001	0.0001	0.0001	0.0001	5.17478	3.80135	4.70063	5.19922	0.227162	0.237835	0.0001	0.205739	0.0001	6.4104e-23	yes
Chr8_EL10_PGA_scaffold4	+	7607236	7620454	7	1305	EL10Ac8g18797	GO:0005509(calcium ion binding);GO:0005623(cell);GO:0005739(mitochondrion);GO:0005743(mitochondrial inner membrane);GO:0005758(mitochondrial intermembrane space);GO:0006816(calcium ion transport);GO:0051562(negative regulation of mitochondrial calcium ion concentration)	NA	calcium uptake protein, mitochondrial-like [Chenopodium quinoa]	NA	2.26296	1.985	2.90961	1.93347	3.18202	0.078254	0.0744	0.0001	0.147974	1.76273	2.30213	2.44243	2.08454	2.13593	8.03318e-23	yes
Chr4_EL10_PGA_scaffold1	+	990833	998048	4	2862	EL10Ac4g07583	GO:0000326(protein storage vacuole);GO:0003674(molecular_function);GO:0005576(extracellular region);GO:0005770(late endosome);GO:0005795(Golgi stack);GO:0048316(seed development)	NA	PREDICTED: BURP domain protein USPL1 [Beta vulgaris subsp. vulgaris]	NA	34.5925	190.002	36.8984	106.676	86.6254	0.640609	0.925133	0.499309	3.69375	392.548	120.524	534.735	289.455	124.618	8.64205e-23	yes
Chr5_EL10_PGA_scaffold2	+	31978112	31979090	2	198	EL10Ac5g11729	GO:0000822(inositol hexakisphosphate binding);GO:0009734(auxin-activated signaling pathway)	04075(Plant hormone signal transduction)	PREDICTED: protein TRANSPORT INHIBITOR RESPONSE 1 [Beta vulgaris subsp. vulgaris]	NA	11.9374	11.2001	8.18908	9.48779	9.91858	0.0001	0.0001	0.0001	0.0001	6.55305	5.11942	4.96207	3.75068	4.76081	8.96e-23	yes
Chr4_EL10_PGA_scaffold1	-	56201590	56202624	1	1035	EL10Ac4g09943	GO:0004674(protein serine/threonine kinase activity);GO:0005886(plasma membrane);GO:0007166(cell surface receptor signaling pathway)	NA	PREDICTED: putative wall-associated receptor kinase-like 16 [Beta vulgaris subsp. vulgaris]	NA	19.0954	20.964	26.4105	24.6454	22.7943	6.18381	9.39176	7.56007	10.4785	27.8239	24.3117	29.7362	28.8178	30.5635	1.01961e-22	yes
Chr6_EL10_PGA_scaffold0	+	12044370	12044687	1	318	EL10Ac6g13821	NA	NA	NA	NA	4.13907	5.00886	7.59663	5.99825	5.12448	0.0001	0.0001	0.0001	0.047245	5.4288	3.48632	7.08308	4.61721	8.43851	1.02512e-22	yes
Chr7_EL10_PGA_scaffold5	-	21426085	21429123	3	1531	EL10Ac7g17111	GO:0003700(DNA binding transcription factor activity);GO:0005515(protein binding);GO:0005634(nucleus);GO:0006351(transcription, DNA-templated);GO:0006355(regulation of transcription, DNA-templated);GO:0009751(response to salicylic acid);GO:0009753(response to jasmonic acid);GO:0009862(systemic acquired resistance, salicylic acid mediated signaling pathway);GO:0009864(induced systemic resistance, …	04626(Plant-pathogen interaction)	PREDICTED: probable WRKY transcription factor 62 [Beta vulgaris subsp. vulgaris]	NA	4.70796	4.02187	6.54963	10.8208	4.26893	4.59516	2.30005	1.16049	1.05061	18.7258	46.4431	20.3638	36.7295	31.2382	1.18506e-22	yes
Chr3_EL10_PGA_scaffold7	+	4739121	4739402	1	282	EL10Ac3g05312	NA	NA	hypothetical protein BVRB_7g180600 [Beta vulgaris subsp. vulgaris]	NA	1969.29	4873.93	2629.07	3922.89	2988.75	565.839	929.317	702.888	925.133	6432.33	4304.56	7494.05	6170.45	5287.48	1.22603e-22	yes
Chr5_EL10_PGA_scaffold2	+	8322736	8332151	3	1419	EL10Ac5g10973	GO:0002094(polyprenyltransferase activity);GO:0005829(cytosol);GO:0006486(protein glycosylation);GO:0009507(chloroplast);GO:0009570(chloroplast stroma);GO:0009668(plastid membrane organization);GO:0016094(polyprenol biosynthetic process);GO:0019408(dolichol biosynthetic process);GO:0045547(dehydrodolichyl diphosphate synthase activity)	00900(Terpenoid backbone biosynthesis)	PREDICTED: uncharacterized protein LOC104908103 [Beta vulgaris subsp. vulgaris]	NA	2.94283	4.82905	3.85582	3.6967	3.95677	1.18734	0.647073	0.725992	1.10442	7.05719	5.73613	6.33085	5.65185	6.18402	1.93633e-22	yes
Chr4_EL10_PGA_scaffold1	-	8475724	8481728	8	1053	EL10Ac4g08076	GO:0003674(molecular_function);GO:0008150(biological_process);GO:0016021(integral component of membrane)	04130(SNARE interactions in vesicular transport)	PREDICTED: uncharacterized protein LOC104891577 [Beta vulgaris subsp. vulgaris]	NA	45.0727	45.0549	54.5585	51.2864	55.237	21.5228	21.1093	21.473	27.4173	59.5418	55.9421	69.5269	63.9567	54.1131	1.96423e-22	yes
Chr6_EL10_PGA_scaffold0	-	3623213	3624946	3	659	EL10Ac6g13318	GO:0005524(ATP binding);GO:0005739(mitochondrion);GO:0005829(cytosol);GO:0009409(response to cold);GO:0009507(chloroplast);GO:0009570(chloroplast stroma);GO:0010319(stromule);GO:0016491(oxidoreductase activity);GO:0016656(monodehydroascorbate reductase (NADH) activity);GO:0046686(response to cadmium ion);GO:0050660(flavin adenine dinucleotide binding);GO:0055114(oxidation-reduction process)	00053(Ascorbate and aldarate metabolism)	PREDICTED: monodehydroascorbate reductase 5, mitochondrial [Beta vulgaris subsp. vulgaris]	NA	1.93588	2.4958	2.92571	3.35236	1.3817	0.0001	0.0001	0.0001	0.0001	2.2636	2.01304	3.15351	3.85336	2.94157	1.99854e-22	yes
Chr4_EL10_PGA_scaffold1	-	13935940	13943866	5	459	EL10Ac4g08302	NA	NA	NA	NA	0.0001	0.0001	0.0001	0.0001	0.0001	4.10894	4.37534	4.43228	3.46961	0.0001	0.0001	0.0001	0.0001	0.0001	2.35077e-22	yes
Chr2_EL10_PGA_scaffold6	+	13522429	13531915	4	903	EL10Ac2g03073	NA	NA	hypothetical protein BVRB_2g039840 isoform B [Beta vulgaris subsp. vulgaris]	NA	1.90884	3.77687	3.59128	2.65835	3.33097	0.0001	0.0001	0.146805	0.0001	1.82876	4.25925	3.88707	2.96228	4.1176	2.3642e-22	yes
Chr5_EL10_PGA_scaffold2	-	2746886	2748517	2	951	EL10Ac5g10612	NA	NA	PREDICTED: uncharacterized protein LOC104907718 isoform X1 [Beta vulgaris subsp. vulgaris]	NA	0.0001	0.0001	0.0001	0.0001	0.0001	1.23665	3.48354	2.86592	3.16511	0.0001	0.0001	0.0001	0.065178	0.0001	2.57664e-22	yes
Chr1_EL10_PGA_scaffold3	+	56720748	56726444	9	2075	EL10Ac1g02331	GO:0044255(cellular lipid metabolic process);GO:0052689(carboxylic ester hydrolase activity)	00040(Pentose and glucuronate interconversions);00051(Fructose and mannose metabolism)	PREDICTED: uncharacterized protein LOC104905740 [Beta vulgaris subsp. vulgaris]	NA	4.97301	6.16562	4.90024	6.65815	7.5823	0.460715	0.212569	0.0001	0.262125	5.34394	6.07907	4.27415	4.71484	4.69491	2.71459e-22	yes
Chr2_EL10_PGA_scaffold6	+	696149	707654	7	5124	EL10Ac2g02440	GO:0004674(protein serine/threonine kinase activity);GO:0005886(plasma membrane);GO:0007166(cell surface receptor signaling pathway)	NA	PREDICTED: uncharacterized protein LOC104905996 [Beta vulgaris subsp. vulgaris]	NA	1.85257	1.8042	2.93551	1.55649	1.5994	5.21008	5.83762	6.31891	6.05816	2.08982	1.95742	2.11694	1.8507	1.52668	2.81325e-22	yes
Chr6_EL10_PGA_scaffold0	+	56746138	56752964	11	2690	EL10Ac6g15149	GO:0004683(calmodulin-dependent protein kinase activity);GO:0005516(calmodulin binding);GO:0005634(nucleus);GO:0005737(cytoplasm);GO:0005886(plasma membrane);GO:0009738(abscisic acid-activated signaling pathway);GO:0009931(calcium-dependent protein serine/threonine kinase activity);GO:0018105(peptidyl-serine phosphorylation);GO:0035556(intracellular signal transduction);GO:0046777(protein autopho…	NA	PREDICTED: CDPK-related kinase 5 [Beta vulgaris subsp. vulgaris]	NA	7.58408	6.85772	6.54019	5.86372	7.37207	15.7035	16.9993	15.8895	15.8485	6.15229	7.93274	5.47239	4.50483	6.3087	2.84964e-22	yes
Chr9_EL10_PGA_scaffold8	-	31060209	31070365	11	2508	EL10Ac9g22031	GO:0003677(DNA binding);GO:0003700(DNA binding transcription factor activity);GO:0005515(protein binding);GO:0005634(nucleus);GO:0006351(transcription, DNA-templated);GO:0006355(regulation of transcription, DNA-templated);GO:0008289(lipid binding);GO:0009845(seed germination);GO:0009913(epidermal cell differentiation);GO:0043565(sequence-specific DNA binding);GO:0048497(maintenance of floral orga…	NA	PREDICTED: homeobox-leucine zipper protein GLABRA 2 [Beta vulgaris subsp. vulgaris]	NA	10.3081	15.8438	7.92342	14.7484	20.2257	4.19573	3.43727	3.16417	3.39701	20.839	18.3382	14.5049	18.8432	13.504	3.25166e-22	yes
Chr3_EL10_PGA_scaffold7	-	5736423	5743663	2	1977	EL10Ac3g05388	GO:0009813(flavonoid biosynthetic process);GO:0043231(intracellular membrane-bounded organelle);GO:0052696(flavonoid glucuronidation);GO:0080043(quercetin 3-O-glucosyltransferase activity);GO:0080044(quercetin 7-O-glucosyltransferase activity)	00942(Anthocyanin biosynthesis)	PREDICTED: UDP-glycosyltransferase 88B1 [Beta vulgaris subsp. vulgaris]	NA	2.70723	1.58796	2.47326	4.36877	2.6993	1.15851	1.39469	1.52158	0.855613	7.14223	13.01	4.97567	12.1157	13.8583	3.64131e-22	yes
Chr3_EL10_PGA_scaffold7	-	7762988	7770713	11	2389	EL10Ac3g05573	GO:0008422(beta-glucosidase activity);GO:1901657(glycosyl compound metabolic process)	00561(Glycerolipid metabolism)	PREDICTED: beta-glucosidase-like SFR2, chloroplastic [Beta vulgaris subsp. vulgaris]	NA	19.5825	20.0542	20.2745	17.1185	17.0264	41.0478	43.6549	44.5961	46.9563	20.9587	20.0104	24.3044	21.1854	17.4692	3.91618e-22	yes
Chr5_EL10_PGA_scaffold2	+	53545138	53547228	2	1762	EL10Ac5g12671	GO:0016020(membrane);GO:0016709(oxidoreductase activity, acting on paired donors, with incorporation or reduction of molecular oxygen, NAD(P)H as one donor, and incorporation of one atom of oxygen);GO:0044550(secondary metabolite biosynthetic process)	NA	PREDICTED: geraniol 8-hydroxylase-like [Beta vulgaris subsp. vulgaris]	NA	3.30622	3.22086	4.14412	3.87085	3.51384	9.81377	9.848	11.9392	11.2485	4.35804	3.58636	4.41596	3.78702	3.99541	4.60254e-22	yes
Chr1_EL10_PGA_scaffold3	-	14289472	14304514	9	2507	EL10Ac1g01081	GO:0006855(drug transmembrane transport)	NA	PREDICTED: protein DETOXIFICATION 27 [Beta vulgaris subsp. vulgaris]	NA	0.42778	0.254268	0.417172	0.623442	0.692865	4.68683	4.64243	2.73852	11.8	0.919091	1.16378	1.23565	1.83416	1.17654	4.88673e-22	yes
Chr2_EL10_PGA_scaffold6	+	48768187	48777813	2	483	EL10Ac2g04395	NA	NA	hypothetical protein BVRB_2g028680 [Beta vulgaris subsp. vulgaris]	NA	9.60834	3.60146	6.64361	5.41035	5.18666	0.0001	0.0001	0.0001	0.0001	1.95988	6.14388	1.03554	3.8771	4.02049	5.19814e-22	yes
Chr4_EL10_PGA_scaffold1	-	55892205	55897016	7	1407	EL10Ac4g09916	GO:0003674(molecular_function);GO:0005575(cellular_component);GO:0008150(biological_process)	NA	PREDICTED: uncharacterized protein LOC104890312 [Beta vulgaris subsp. vulgaris]	NA	26.6542	25.6348	27.7694	26.7189	30.0766	11.6314	13.2111	13.2524	14.9982	32.8988	31.5346	34.6176	31.7329	33.3344	5.24293e-22	yes
Chr8_EL10_PGA_scaffold4	+	1393125	1398885	9	1483	EL10Ac8g18353	GO:0003824(catalytic activity);GO:0004084(branched-chain-amino-acid transaminase activity);GO:0005737(cytoplasm);GO:0005739(mitochondrion);GO:0009082(branched-chain amino acid biosynthetic process);GO:0009097(isoleucine biosynthetic process);GO:0009098(leucine biosynthetic process);GO:0009099(valine biosynthetic process);GO:0009507(chloroplast);GO:0052654(L-leucine transaminase activity);GO:00526…	00270(Cysteine and methionine metabolism);00280(Valine, leucine and isoleucine degradation);00290(Valine, leucine and isoleucine biosynthesis);00770(Pantothenate and CoA biosynthesis)	PREDICTED: branched-chain-amino-acid aminotransferase 2, chloroplastic isoform X1 [Beta vulgaris subsp. vulgaris]	NA	12.8762	16.515	8.59327	11.2335	10.8589	3.89288	3.14715	3.50068	7.73713	23.8411	21.831	25.9501	21.9504	31.2677	6.28355e-22	yes
Chr3_EL10_PGA_scaffold7	-	3792058	3794937	1	2880	EL10Ac3g05231	GO:0005524(ATP binding);GO:0005634(nucleus);GO:0006952(defense response);GO:0043531(ADP binding)	NA	PREDICTED: disease resistance protein RGA2-like [Beta vulgaris subsp. vulgaris]	NA	1.02398	0.696284	1.20774	1.03865	1.41169	0.066526	0.066937	0.046441	0.01988	0.938964	0.760149	1.46422	1.6972	1.58121	6.28821e-22	yes
Chr3_EL10_PGA_scaffold7	-	1104057	1110906	6	778	EL10Ac3g05001	GO:0004252(serine-type endopeptidase activity);GO:0006465(signal peptide processing);GO:0006627(protein processing involved in protein targeting to mitochondrion);GO:0033108(mitochondrial respiratory chain complex assembly);GO:0042720(mitochondrial inner membrane peptidase complex)	03060(Protein export)	PREDICTED: mitochondrial inner membrane protease subunit 1 [Beta vulgaris subsp. vulgaris]	NA	1.4638	2.76793	1.80534	2.08629	2.90627	0.0001	0.0001	0.0001	0.0001	2.02019	2.73061	1.24202	2.0005	2.37924	6.83312e-22	yes
Chr4_EL10_PGA_scaffold1	-	26674591	26677093	5	739	EL10Ac4g08660	GO:0000226(microtubule cytoskeleton organization);GO:0000911(cytokinesis by cell plate formation);GO:0004672(protein kinase activity);GO:0004693(cyclin-dependent protein serine/threonine kinase activity);GO:0005515(protein binding);GO:0005524(ATP binding);GO:0005634(nucleus);GO:0005737(cytoplasm);GO:0005829(cytosol);GO:0005886(plasma membrane);GO:0006281(DNA repair);GO:0007346(regulation of mitot…	NA	hypothetical protein BVRB_4g095100 [Beta vulgaris subsp. vulgaris]	NA	2.00132	2.58984	2.66666	1.76261	1.26495	0.0001	0.0001	0.0001	0.0001	2.33559	2.44249	2.07926	2.94929	1.5711	7.00147e-22	yes
Chr6_EL10_PGA_scaffold0	-	13269737	13272774	3	2826	EL10Ac6g13855	NA	NA	hypothetical protein BVRB_6g143350 [Beta vulgaris subsp. vulgaris]	NA	7.10977	6.20242	6.15041	5.86182	5.68416	0.042248	0.12139	0.0001	0.238661	1.36238	3.25089	1.24308	2.28715	4.61548	7.14955e-22	yes
Chr7_EL10_PGA_scaffold5	-	54461719	54478724	3	1061	EL10Ac7g18085	GO:0022625(cytosolic large ribosomal subunit)	03010(Ribosome)	PREDICTED: uncharacterized protein LOC104908723 [Beta vulgaris subsp. vulgaris]	NA	3.47191	3.01887	4.96542	3.24839	3.52422	4.78193	3.60833	6.53257	5.96378	13.3667	13.8032	16.3247	13.5221	14.965	7.40148e-22	yes
Chr4_EL10_PGA_scaffold1	-	55162769	55169917	8	5440	EL10Ac4g09851	GO:0003677(DNA binding);GO:0005516(calmodulin binding);GO:0005634(nucleus);GO:0006351(transcription, DNA-templated);GO:0006355(regulation of transcription, DNA-templated);GO:0006950(response to stress)	NA	PREDICTED: calmodulin-binding protein 60 B-like [Beta vulgaris subsp. vulgaris]	NA	2.7162	1.99638	2.38861	3.17651	3.65227	1.40193	0.964899	0.671808	1.24686	5.14159	4.61449	5.46505	7.48309	4.41055	8.02842e-22	yes
Chr5_EL10_PGA_scaffold2	+	8875675	8876916	2	705	EL10Ac5g10999	GO:0004364(glutathione transferase activity);GO:0005737(cytoplasm);GO:0006749(glutathione metabolic process);GO:0009407(toxin catabolic process)	00480(Glutathione metabolism)	PREDICTED: glutathione S-transferase U10 [Beta vulgaris subsp. vulgaris]	NA	6.72231	3.33028	8.1704	4.82711	8.50472	0.0001	0.230321	0.0001	0.0001	2.61974	4.20855	6.39245	5.75511	3.00208	9.06365e-22	yes
Chr4_EL10_PGA_scaffold1	-	59608767	59611336	2	2486	EL10Ac4g10277	GO:0005829(cytosol);GO:0008202(steroid metabolic process);GO:0009611(response to wounding);GO:0010051(xylem and phloem pattern formation);GO:0035671(enone reductase activity);GO:0047787(delta4-3-oxosteroid 5beta-reductase activity);GO:0055114(oxidation-reduction process)	NA	PREDICTED: 3-oxo-Delta(4,5)-steroid 5-beta-reductase [Beta vulgaris subsp. vulgaris]	NA	22.5923	33.8485	26.7884	26.8663	23.1966	12.5134	11.4679	8.22186	10.2039	33.6067	34.5839	32.9437	26.3283	28.1348	1.43349e-21	yes
Chr2_EL10_PGA_scaffold6	+	46961668	46962249	1	582	EL10Ac2g04237	NA	NA	PREDICTED: uncharacterized protein LOC104908655 [Beta vulgaris subsp. vulgaris]	NA	4.89622	2.67152	3.86451	5.23143	4.16697	0.0001	0.210534	0.224108	0.098374	6.06704	5.32062	4.0477	6.34327	4.18723	1.51897e-21	yes
Chr7_EL10_PGA_scaffold5	-	55655142	55662265	9	3147	EL10Ac7g18152	GO:0003723(RNA binding);GO:0003727(single-stranded RNA binding);GO:0003729(mRNA binding);GO:0005737(cytoplasm);GO:0005773(vacuole);GO:0005829(cytosol);GO:0006970(response to osmotic stress);GO:0009651(response to salt stress);GO:0009819(drought recovery);GO:0051607(defense response to virus);GO:0061158(3'-UTR-mediated mRNA destabilization)	NA	PREDICTED: pumilio homolog 5 [Beta vulgaris subsp. vulgaris]	NA	3.68374	4.72156	6.16033	5.2983	6.90682	1.34307	0.731016	0.464962	1.14464	4.84351	5.74379	7.74911	5.48093	5.08071	1.57043e-21	yes
Chr5_EL10_PGA_scaffold2	+	24976496	24977793	3	885	EL10Ac5g11557	GO:0000027(ribosomal large subunit assembly);GO:0003735(structural constituent of ribosome);GO:0006412(translation);GO:0022625(cytosolic large ribosomal subunit)	03010(Ribosome)	PREDICTED: 60S ribosomal protein L3 [Beta vulgaris subsp. vulgaris]	NA	9.92313	4.14309	7.64445	4.76011	7.45133	0.305786	0.0001	0.352319	0.155635	4.42465	4.93814	2.49804	4.29603	4.52352	1.87596e-21	yes
Chr7_EL10_PGA_scaffold5	+	26792869	26821700	8	946	EL10Ac7g17260	GO:0005096(GTPase activator activity);GO:0005622(intracellular);GO:0006886(intracellular protein transport);GO:0012505(endomembrane system);GO:0017137(Rab GTPase binding);GO:0031338(regulation of vesicle fusion);GO:0090630(activation of GTPase activity)	NA	PREDICTED: TBC1 domain family member 8B-like [Beta vulgaris subsp. vulgaris]	NA	32.262	32.6304	25.804	28.9169	16.4643	6.74039	5.03402	5.29936	5.32322	19.7979	34.2102	15.2227	21.4401	24.2165	1.92497e-21	yes
Chr9_EL10_PGA_scaffold8	+	48296053	48302393	6	1132	EL10Ac9g22805	GO:0000923(equatorial microtubule organizing center);GO:0000930(gamma-tubulin complex);GO:0005200(structural constituent of cytoskeleton);GO:0005813(centrosome);GO:0005816(spindle pole body);GO:0031122(cytoplasmic microtubule organization);GO:0043015(gamma-tubulin binding);GO:0051011(microtubule minus-end binding);GO:0051298(centrosome duplication);GO:0051415(microtubule nucleation by interphase …	NA	hypothetical protein BVRB_9g204480 isoform A [Beta vulgaris subsp. vulgaris]	NA	6.50413	5.26624	6.38538	5.98035	7.55839	1.6163	1.38621	1.47921	1.49427	7.28512	6.59071	7.8905	6.53735	6.77994	1.93495e-21	yes
Chr7_EL10_PGA_scaffold5	+	46502473	46540384	22	3525	EL10Ac7g17775	GO:0004674(protein serine/threonine kinase activity);GO:0005886(plasma membrane)	NA	PREDICTED: probable LRR receptor-like serine/threonine-protein kinase At1g56140 [Beta vulgaris subsp. vulgaris]	NA	23.5732	26.6088	28.085	28.8524	28.2108	8.52088	9.74484	9.59875	9.79873	20.5582	34.1108	23.2226	26.1517	34.0413	2.07826e-21	yes
Chr4_EL10_PGA_scaffold1	+	49788643	49791002	2	2019	EL10Ac4g09442	NA	NA	PREDICTED: putative pentatricopeptide repeat-containing protein At1g74580 [Beta vulgaris subsp. vulgaris]	NA	0.58754	0.460502	0.470843	0.486067	0.271019	2.9852	2.65834	3.73275	2.99854	0.463217	0.393227	0.772568	0.396827	0.426303	2.117e-21	yes
Chr8_EL10_PGA_scaffold4	-	7142540	7145875	2	1751	EL10Ac8g18774	GO:0004665(prephenate dehydrogenase (NADP+) activity);GO:0005739(mitochondrion);GO:0006571(tyrosine biosynthetic process);GO:0008977(prephenate dehydrogenase (NAD+) activity);GO:0009507(chloroplast);GO:0033730(arogenate dehydrogenase (NADP+) activity);GO:0055114(oxidation-reduction process)	00400(Phenylalanine, tyrosine and tryptophan biosynthesis)	PREDICTED: arogenate dehydrogenase 2, chloroplastic [Beta vulgaris subsp. vulgaris]	NA	24.287	27.9343	14.4452	28.1324	26.7817	77.0218	70.3412	29.4041	71.5927	14.3788	10.5196	15.9853	13.6421	12.1161	2.38575e-21	yes
Chr6_EL10_PGA_scaffold0	+	10000833	10002059	1	1227	EL10Ac6g13750	GO:0000166(nucleotide binding);GO:0005737(cytoplasm);GO:0005834(heterotrimeric G-protein complex);GO:0008150(biological_process)	00565(Ether lipid metabolism)	PREDICTED: uncharacterized protein LOC104908468 [Beta vulgaris subsp. vulgaris]	NA	2.91207	3.55017	3.84563	2.17785	3.41881	11.0131	16.0512	10.7603	19.9845	13.2568	9.94309	16.7829	12.4902	10.419	2.70706e-21	yes
Chr9_EL10_PGA_scaffold8	+	42320604	42325311	7	2013	EL10Ac9g22539	GO:0005249(voltage-gated potassium channel activity);GO:0005887(integral component of plasma membrane);GO:0042391(regulation of membrane potential)	04626(Plant-pathogen interaction)	PREDICTED: protein CNGC15b [Beta vulgaris subsp. vulgaris]	NA	0.892991	0.524125	1.27956	0.923244	1.25342	0.083377	0.223174	0.166109	0.163603	0.0001	0.0001	0.0001	0.0001	0.0001	2.71268e-21	yes
Chr9_EL10_PGA_scaffold8	-	27551675	27557692	3	2116	EL10Ac9g21748	GO:0005351(carbohydrate:proton symporter activity);GO:0005354(galactose transmembrane transporter activity);GO:0005355(glucose transmembrane transporter activity);GO:0005365(myo-inositol transmembrane transporter activity);GO:0005886(plasma membrane);GO:0010311(lateral root formation);GO:0015144(carbohydrate transmembrane transporter activity);GO:0015145(monosaccharide transmembrane transporter a…	NA	PREDICTED: polyol transporter 5 [Beta vulgaris subsp. vulgaris]	NA	21.0329	25.0653	27.7971	26.8389	35.6038	18.922	17.7901	14.4807	28.9833	78.3029	59.1443	68.3179	71.5297	60.7932	2.88912e-21	yes
Chr1_EL10_PGA_scaffold3	+	2789176	2792501	5	1224	EL10Ac1g00222	NA	NA	PREDICTED: uncharacterized protein LOC104906209 [Beta vulgaris subsp. vulgaris]	NA	24.538	32.325	30.7092	36.2688	32.9194	68.5696	71.0725	62.8236	93.8771	31.4414	32.0513	29.0368	34.8931	34.4668	2.8997e-21	yes
Chr5_EL10_PGA_scaffold2	+	11111475	11119246	8	4101	EL10Ac5g11116	GO:0005515(protein binding);GO:0005524(ATP binding);GO:0005634(nucleus);GO:0005737(cytoplasm);GO:0005829(cytosol);GO:0009408(response to heat);GO:0009570(chloroplast stroma);GO:0009644(response to high light intensity);GO:0009941(chloroplast envelope);GO:0016887(ATPase activity);GO:0019538(protein metabolic process);GO:0042542(response to hydrogen peroxide);GO:0043335(protein unfolding);GO:004572…	NA	PREDICTED: chaperone protein ClpB1 isoform X1 [Beta vulgaris subsp. vulgaris]	NA	8.72277	8.75399	14.3449	11.4429	10.986	2.67965	2.69908	1.87137	3.44151	8.65215	8.30639	11.5713	6.68959	7.07033	3.02847e-21	yes
Chr7_EL10_PGA_scaffold5	+	16169999	16170628	1	630	EL10Ac7g16804	GO:0006952(defense response);GO:0009506(plasmodesma);GO:0046658(anchored component of plasma membrane)	NA	hypothetical protein BVRB_7g158200 [Beta vulgaris subsp. vulgaris]	NA	27.691	45.2233	33.8712	53.1221	54.072	27.2111	8.59135	4.60931	10.0975	109.648	120.125	125.55	199.385	132.942	3.20818e-21	yes
Chr7_EL10_PGA_scaffold5	-	16817600	16819998	4	630	EL10Ac7g16847	GO:0003723(RNA binding);GO:0009507(chloroplast);GO:1901002(positive regulation of response to salt stress)	NA	PREDICTED: glycine-rich RNA-binding protein 4, mitochondrial [Beta vulgaris subsp. vulgaris]	NA	6.33237	9.52019	8.96657	6.82124	7.65655	15.001	18.7485	12.3941	24.4615	37.4218	33.7119	44.8813	32.2014	23.7899	3.70551e-21	yes
Chr7_EL10_PGA_scaffold5	+	14161598	14168126	10	2210	EL10Ac7g16711	GO:0009507(chloroplast);GO:0009941(chloroplast envelope);GO:0009974(zeinoxanthin epsilon hydroxylase activity);GO:0016117(carotenoid biosynthetic process);GO:0019825(oxygen binding)	00906(Carotenoid biosynthesis)	PREDICTED: carotene epsilon-monooxygenase, chloroplastic [Beta vulgaris subsp. vulgaris]	NA	34.6135	25.3204	28.7223	22.8426	24.1771	62.5419	57.682	61.9779	44.3464	14.8568	23.0825	16.6092	14.8324	20.4194	3.90383e-21	yes
Chr3_EL10_PGA_scaffold7	-	7650219	7650702	2	204	EL10Ac3g05564	NA	NA	hypothetical protein BVRB_3g054730 [Beta vulgaris subsp. vulgaris]	NA	22.4028	22.2428	15.2188	13.2415	12.7493	1.94282	1.41467	1.88206	1.29081	23.3032	27.7131	12.8944	21.435	24.5531	3.9415e-21	yes
Chr7_EL10_PGA_scaffold5	+	30688887	30691561	2	803	EL10Ac7g17366	GO:0003674(molecular_function);GO:0008150(biological_process)	NA	PREDICTED: uncharacterized protein LOC104899288 [Beta vulgaris subsp. vulgaris]	NA	15.7622	10.5997	15.6698	13.6771	13.4785	30.9093	29.8551	31.703	25.9397	9.17111	9.55617	8.7118	10.2576	10.9431	4.39894e-21	yes
Chr3_EL10_PGA_scaffold7	+	51812099	51817353	3	696	EL10Ac3g07332	NA	NA	hypothetical protein BVRB_033710, partial [Beta vulgaris subsp. vulgaris]	NA	0.0001	0.0001	0.0001	0.0001	0.0001	2.0824	2.55538	2.2445	3.30974	0.0001	0.0001	0.0001	0.0001	0.0001	4.41728e-21	yes
Chr8_EL10_PGA_scaffold4	+	4726473	4727273	2	253	EL10Ac8g18593	NA	NA	NA	NA	5.2542	7.96653	5.04652	4.70608	5.57799	0.0001	0.0001	0.0001	0.0001	9.44395	6.08728	3.87185	7.16452	6.43262	4.46443e-21	yes
Chr8_EL10_PGA_scaffold4	+	18233975	18244301	2	1015	EL10Ac8g19322	GO:0000272(polysaccharide catabolic process);GO:0004568(chitinase activity);GO:0005576(extracellular region);GO:0005618(cell wall);GO:0006032(chitin catabolic process);GO:0006952(defense response);GO:0008061(chitin binding);GO:0009611(response to wounding);GO:0009617(response to bacterium);GO:0009626(plant-type hypersensitive response);GO:0010262(somatic embryogenesis);GO:0016998(cell wall macrom…	00520(Amino sugar and nucleotide sugar metabolism)	PREDICTED: endochitinase EP3 [Beta vulgaris subsp. vulgaris]	NA	8.12506	14.8986	17.0726	16.681	21.6065	2.20092	1.20312	0.2014	0.790505	19.1583	15.6528	16.2056	20.7131	18.4195	4.48103e-21	yes
Chr6_EL10_PGA_scaffold0	+	47443686	47444207	1	522	EL10Ac6g14689	NA	NA	hypothetical protein BVRB_6g139800 [Beta vulgaris subsp. vulgaris]	NA	14.9263	8.632	23.6462	18.4222	8.4443	2.18554	1.6449	0.928145	0.815997	12.9167	24.4617	16.8239	28.2942	19.8377	4.4988e-21	yes
Chr4_EL10_PGA_scaffold1	-	5208532	5213430	3	1791	EL10Ac4g07907	GO:0003674(molecular_function);GO:0005575(cellular_component);GO:0008150(biological_process)	NA	PREDICTED: LOW QUALITY PROTEIN: F-box/LRR-repeat protein At4g14103-like [Beta vulgaris subsp. vulgaris]	NA	3.8495	4.01259	4.29984	3.25023	3.28859	0.715672	0.247224	0.658477	0.292354	3.70156	3.22962	3.86386	4.67596	3.93881	4.60343e-21	yes
Chr6_EL10_PGA_scaffold0	-	17390247	17395805	4	1725	EL10Ac6g13967	GO:0003676(nucleic acid binding);GO:0005737(cytoplasm);GO:0006457(protein folding)	NA	PREDICTED: dnaJ homolog subfamily C member 17 [Beta vulgaris subsp. vulgaris]	NA	12.6445	11.9335	11.3359	12.8941	16.1815	4.61687	4.45114	3.86007	6.67629	15.7683	15.4762	16.0502	15.8146	15.3469	4.80705e-21	yes
Chr8_EL10_PGA_scaffold4	+	10509260	10516675	3	633	EL10Ac8g18972	GO:0016020(membrane);GO:0016709(oxidoreductase activity, acting on paired donors, with incorporation or reduction of molecular oxygen, NAD(P)H as one donor, and incorporation of one atom of oxygen);GO:0044550(secondary metabolite biosynthetic process)	NA	hypothetical protein BVRB_8g191000 [Beta vulgaris subsp. vulgaris]	NA	0.0001	0.0001	0.0001	0.0001	0.0001	1.67877	2.63545	1.22011	9.63111	0.0001	0.0001	0.0001	0.0001	0.0001	5.20293e-21	yes
Chr1_EL10_PGA_scaffold3	+	20435097	20437566	5	846	EL10Ac1g01363	GO:0004674(protein serine/threonine kinase activity);GO:0004739(pyruvate dehydrogenase (acetyl-transferring) activity);GO:0005524(ATP binding);GO:0005730(nucleolus);GO:0005739(mitochondrion);GO:0005759(mitochondrial matrix);GO:0005774(vacuolar membrane);GO:0005794(Golgi apparatus);GO:0005829(cytosol);GO:0006086(acetyl-CoA biosynthetic process from pyruvate);GO:0006096(glycolytic process);GO:00064…	00010(Glycolysis / Gluconeogenesis);00020(Citrate cycle (TCA cycle));00620(Pyruvate metabolism)	hypothetical protein BVRB_2g034830 [Beta vulgaris subsp. vulgaris]	NA	2.64048	1.59458	2.86903	3.02722	2.3943	0.0001	0.0001	0.0001	0.0001	1.869	3.12491	0.830608	3.474	1.22198	5.21434e-21	yes
Chr9_EL10_PGA_scaffold8	-	23432864	23443235	2	1131	EL10Ac9g21417	GO:0009699(phenylpropanoid biosynthetic process);GO:0042349(guiding stereospecific synthesis activity)	00970(Aminoacyl-tRNA biosynthesis)	PREDICTED: dirigent protein 23 [Beta vulgaris subsp. vulgaris]	NA	12.8101	12.7011	8.26298	12.1914	9.86755	5.17367	3.6603	3.46753	8.22238	38.6895	20.4296	25.788	27.4765	21.8	5.24895e-21	yes
Chr5_EL10_PGA_scaffold2	+	23254888	23256745	2	465	EL10Ac5g11520	NA	NA	uncharacterized protein LOC110789132 [Spinacia oleracea]	NA	3.83743	2.28313	4.77593	3.03624	3.38381	0.0001	0.0001	0.0001	0.0001	2.34298	3.57193	3.72548	2.50335	3.11814	5.30757e-21	yes
Chr2_EL10_PGA_scaffold6	-	4478023	4491544	5	1829	EL10Ac2g02696	GO:0004497(monooxygenase activity)	NA	PREDICTED: cytochrome P450 714A1-like [Beta vulgaris subsp. vulgaris]	NA	14.4544	21.6144	24.3777	25.8191	23.1681	7.50577	7.67141	6.28879	6.0994	16.7703	16.9455	20.421	22.4226	23.3364	5.3579e-21	yes
Chr7_EL10_PGA_scaffold5	-	3717517	3718008	1	492	EL10Ac7g16092	GO:0005375(copper ion transmembrane transporter activity);GO:0006825(copper ion transport);GO:0016020(membrane);GO:0016021(integral component of membrane);GO:0035434(copper ion transmembrane transport);GO:0048235(pollen sperm cell differentiation);GO:0048364(root development)	NA	PREDICTED: copper transporter 1 [Beta vulgaris subsp. vulgaris]	NA	6.54664	2.47676	9.20457	6.08758	4.22354	30.6261	27.1189	37.7425	52.6153	1.8949	4.86201	5.36843	4.20929	7.32303	6.13247e-21	yes
Chr6_EL10_PGA_scaffold0	+	3291051	3294519	2	881	EL10Ac6g13299	GO:0003674(molecular_function);GO:0005634(nucleus);GO:0005886(plasma membrane);GO:0008150(biological_process);GO:0016021(integral component of membrane)	NA	PREDICTED: uncharacterized protein At5g65660 [Beta vulgaris subsp. vulgaris]	NA	14.3344	19.9013	25.4971	17.5175	19.5208	18.3683	27.0182	18.6043	27.7462	52.9792	65.855	65.054	62.6146	41.5783	6.55374e-21	yes
Chr7_EL10_PGA_scaffold5	-	9762369	9770940	8	747	EL10Ac7g16504	GO:0004350(glutamate-5-semialdehyde dehydrogenase activity);GO:0005737(cytoplasm);GO:0006561(proline biosynthetic process)	00330(Arginine and proline metabolism)	PREDICTED: delta-1-pyrroline-5-carboxylate synthase-like isoform X2 [Beta vulgaris subsp. vulgaris]	NA	0.0001	0.0001	0.0001	0.0001	0.0001	1.43159	1.40546	3.45492	3.96679	0.0001	0.0001	0.0001	0.0001	0.0001	6.74916e-21	yes
Chr4_EL10_PGA_scaffold1	+	58787466	58802484	4	3043	EL10Ac4g10208	GO:0004553(hydrolase activity, hydrolyzing O-glycosyl compounds);GO:0030247(polysaccharide binding);GO:0046658(anchored component of plasma membrane)	00500(Starch and sucrose metabolism)	Glucan endo-1,3-beta-glucosidase, acidic isoform [Ananas comosus]	NA	9.87143	7.4223	21.0634	20.6981	10.0691	3.46616	1.42922	1.87	0.288194	34.0407	44.2272	42.8342	34.6839	56.5986	6.96714e-21	yes
Chr6_EL10_PGA_scaffold0	+	19387318	19387997	2	606	EL10Ac6g14008	GO:0005515(protein binding);GO:0005524(ATP binding);GO:0005730(nucleolus);GO:0005737(cytoplasm);GO:0005794(Golgi apparatus);GO:0005829(cytosol);GO:0005886(plasma membrane);GO:0006457(protein folding);GO:0009408(response to heat);GO:0016020(membrane);GO:0045087(innate immune response);GO:0051082(unfolded protein binding);GO:0051131(chaperone-mediated protein complex assembly);GO:0071277(cellular r…	04141(Protein processing in endoplasmic reticulum);04626(Plant-pathogen interaction)	heat shock protein 83, partial [Beta vulgaris]	NA	4.71616	3.53384	6.53058	2.51102	4.701	0.0001	0.0001	0.0001	0.0001	1.72476	3.78954	0.657177	1.9129	3.45412	8.66066e-21	yes
Chr9_EL10_PGA_scaffold8	-	25937737	25941815	6	1421	EL10Ac9g21624	GO:0005737(cytoplasm);GO:0005829(cytosol);GO:0016491(oxidoreductase activity);GO:0046686(response to cadmium ion);GO:0055114(oxidation-reduction process)	00040(Pentose and glucuronate interconversions);00051(Fructose and mannose metabolism);00052(Galactose metabolism);00561(Glycerolipid metabolism);00790(Folate biosynthesis)	PREDICTED: NADP-dependent D-sorbitol-6-phosphate dehydrogenase [Beta vulgaris subsp. vulgaris]	NA	75.0549	64.7269	70.2735	70.1025	70.4248	202.391	169.756	178.813	166.028	74.2287	79.716	68.7964	75.634	75.8716	8.94817e-21	yes
Chr9_EL10_PGA_scaffold8	+	40515697	40518783	4	1224	EL10Ac9g22488	GO:0004601(peroxidase activity);GO:0009505(plant-type cell wall);GO:0009664(plant-type cell wall organization)	00940(Phenylpropanoid biosynthesis)	PREDICTED: peroxidase 27-like [Beta vulgaris subsp. vulgaris]	NA	0.551343	0.108733	1.00675	1.28648	1.46746	0.406199	0.340589	0.106561	0.0001	16.3269	8.7412	18.6897	17.8878	7.46821	1.01123e-20	yes
Chr5_EL10_PGA_scaffold2	-	46198363	46204843	6	668	EL10Ac5g12233	GO:0005886(plasma membrane);GO:0016021(integral component of membrane);GO:0042626(ATPase activity, coupled to transmembrane movement of substances)	NA	hypothetical protein BVRB_5g105570 isoform B [Beta vulgaris subsp. vulgaris]	NA	0.040702	0.0001	0.0001	0.0001	0.0001	2.1458	2.48429	3.33303	3.13557	0.0001	0.0001	0.0001	0.0001	0.0001	1.04449e-20	yes
Chr6_EL10_PGA_scaffold0	+	26824963	26825625	1	663	EL10Ac6g14159	NA	NA	PREDICTED: uncharacterized protein LOC104905662 [Beta vulgaris subsp. vulgaris]	NA	0.0001	0.0001	0.0001	0.0001	0.0001	1.89821	2.73606	2.27811	3.56537	0.0001	0.0001	0.0001	0.0001	0.0001	1.16141e-20	yes
Chr8_EL10_PGA_scaffold4	-	28740277	28744043	9	1668	EL10Ac8g19557	NA	03030(DNA replication);03420(Nucleotide excision repair);03430(Mismatch repair);03440(Homologous recombination)	uncharacterized protein LOC110783636 [Spinacia oleracea]	NA	0.0001	0.0001	0.0001	0.0001	0.0001	0.697194	1.63398	1.02635	0.933292	0.0001	0.0001	0.0001	0.0001	0.0001	1.16417e-20	yes
Chr9_EL10_PGA_scaffold8	-	25847549	25852027	3	1761	EL10Ac9g21616	GO:0005737(cytoplasm);GO:0010327(acetyl CoA:(Z)-3-hexen-1-ol acetyltransferase activity);GO:0010597(green leaf volatile biosynthetic process);GO:0102165((Z)-3-hexen-1-ol acetyltransferase activity)	NA	PREDICTED: benzyl alcohol O-benzoyltransferase-like [Beta vulgaris subsp. vulgaris]	NA	0.58417	2.04979	0.575682	1.11307	3.5151	61.9282	43.1873	15.1731	121.242	26.2936	8.89207	8.18685	14.1759	9.89196	1.16786e-20	yes
Chr6_EL10_PGA_scaffold0	-	63157635	63162729	4	1555	EL10Ac6g15644	GO:0004601(peroxidase activity);GO:0005576(extracellular region);GO:0006979(response to oxidative stress);GO:0020037(heme binding);GO:0042744(hydrogen peroxide catabolic process);GO:0046872(metal ion binding);GO:0055114(oxidation-reduction process)	00940(Phenylpropanoid biosynthesis)	PREDICTED: peroxidase 50 [Beta vulgaris subsp. vulgaris]	NA	14.3994	21.4375	17.4899	20.2134	18.6855	9.51121	8.95916	9.97183	4.8938	27.8602	29.6115	25.8561	32.9455	32.9838	1.17462e-20	yes
Chr5_EL10_PGA_scaffold2	-	49716307	49717305	1	999	EL10Ac5g12422	GO:0003677(DNA binding);GO:0003700(DNA binding transcription factor activity);GO:0005515(protein binding);GO:0005634(nucleus);GO:0005737(cytoplasm);GO:0006351(transcription, DNA-templated);GO:0006355(regulation of transcription, DNA-templated);GO:0010629(negative regulation of gene expression);GO:0046983(protein dimerization activity)	04016(MAPK signaling pathway - plant);04075(Plant hormone signal transduction)	hypothetical protein BVRB_5g104050 [Beta vulgaris subsp. vulgaris]	NA	0.749535	0.508086	0.887	0.942669	0.674305	1.8197	2.90749	1.60353	5.50998	11.8975	7.27329	11.4961	6.75598	6.11796	1.57826e-20	yes
Chr7_EL10_PGA_scaffold5	+	16602725	16604368	1	1644	EL10Ac7g16834	GO:0005515(protein binding);GO:0005739(mitochondrion);GO:0008270(zinc ion binding);GO:0009451(RNA modification);GO:0009507(chloroplast);GO:0009793(embryo development ending in seed dormancy)	03440(Homologous recombination)	PREDICTED: pentatricopeptide repeat-containing protein At2g15690 [Beta vulgaris subsp. vulgaris]	NA	38.5587	33.7045	40.0729	32.1628	34.3121	20.5735	18.6843	19.4303	15.8283	14.7272	18.3985	16.5932	16.9353	14.9262	1.76041e-20	yes
Chr5_EL10_PGA_scaffold2	-	42500926	42504080	3	2783	EL10Ac5g12081	NA	NA	PREDICTED: uncharacterized protein LOC104908168 [Beta vulgaris subsp. vulgaris]	NA	1.15114	3.60395	3.83509	2.76023	1.4773	13.7066	19.4175	8.52136	15.9201	2.6843	1.02273	3.10743	2.18617	2.18145	1.83734e-20	yes
Chr4_EL10_PGA_scaffold1	-	11057035	11061186	2	759	EL10Ac4g08179	NA	NA	PREDICTED: uncharacterized protein LOC104907711 [Beta vulgaris subsp. vulgaris]	NA	7.67715	0.851243	15.6199	9.11085	10.7211	77.267	79.4663	43.1931	78.7314	3.21126	1.15368	5.301	3.00186	1.06334	2.29858e-20	yes
Chr3_EL10_PGA_scaffold7	+	4063124	4065796	3	1016	EL10Ac3g05261	GO:0003674(molecular_function);GO:0005576(extracellular region);GO:0008150(biological_process);GO:0016021(integral component of membrane)	NA	PREDICTED: uncharacterized protein LOC104888221 [Beta vulgaris subsp. vulgaris]	NA	27.8462	38.5693	29.3214	35.5237	34.802	77.482	97.8535	102.943	75.821	60.9488	75.3407	62.3828	76.1794	62.6579	2.38605e-20	yes
Scaffold_0002	-	1945077	1952818	5	975	EL10As2g23257	GO:0000771(agglutination involved in conjugation);GO:0005536(glucose binding);GO:0005537(mannose binding);GO:0005575(cellular_component)	NA	PREDICTED: protein GOS9-like [Beta vulgaris subsp. vulgaris]	NA	1.06587	1.741	1.22938	1.94787	1.96653	0.0001	0.0001	0.0001	0.0001	1.17586	1.62699	1.31238	0.936397	1.42284	2.49125e-20	yes
Chr9_EL10_PGA_scaffold8	+	50956559	50964118	8	1846	EL10Ac9g22952	GO:0005634(nucleus);GO:0016787(hydrolase activity)	NA	PREDICTED: uncharacterized protein LOC104902575 [Beta vulgaris subsp. vulgaris]	NA	8.73548	7.60923	10.8239	9.635	10.7865	2.74495	2.1399	3.56575	3.88742	10.8445	10.8646	10.6315	11.8688	10.3159	2.99235e-20	yes
Chr4_EL10_PGA_scaffold1	-	57083305	57086318	2	2634	EL10Ac4g10039	GO:0004672(protein kinase activity);GO:0005515(protein binding);GO:0005524(ATP binding);GO:0005886(plasma membrane);GO:0006468(protein phosphorylation);GO:0009506(plasmodesma);GO:0016021(integral component of membrane);GO:0016301(kinase activity);GO:0031348(negative regulation of defense response);GO:0033612(receptor serine/threonine kinase binding);GO:0042742(defense response to bacterium);GO:00…	NA	PREDICTED: probably inactive leucine-rich repeat receptor-like protein kinase At5g48380 [Beta vulgaris subsp. vulgaris]	NA	7.26319	9.69236	9.05745	11.8156	11.5546	7.05197	8.4257	5.70395	8.08816	18.4717	18.255	23.0247	23.6186	19.2445	3.2528e-20	yes
Chr2_EL10_PGA_scaffold6	-	49622472	49622699	1	228	EL10Ac2g04460	NA	NA	hypothetical protein BVRB_2g027940 [Beta vulgaris subsp. vulgaris]	NA	245.876	289.079	171.922	243.607	200.473	179.304	152.222	141.61	152.512	436.944	424.335	464.945	434.518	373.052	3.43058e-20	yes
Chr5_EL10_PGA_scaffold2	-	2414170	2417957	4	2735	EL10Ac5g10582	GO:0004672(protein kinase activity);GO:0005515(protein binding);GO:0005524(ATP binding);GO:0005886(plasma membrane);GO:0006468(protein phosphorylation);GO:0009506(plasmodesma);GO:0016021(integral component of membrane);GO:0016301(kinase activity);GO:0031348(negative regulation of defense response);GO:0033612(receptor serine/threonine kinase binding);GO:0042742(defense response to bacterium);GO:00…	NA	PREDICTED: probably inactive leucine-rich repeat receptor-like protein kinase At5g48380 [Beta vulgaris subsp. vulgaris]	NA	5.07492	5.53773	5.47558	6.31463	7.21291	2.45084	3.44682	1.92883	3.16329	8.89686	8.66001	10.3835	9.61533	9.2172	3.74947e-20	yes
Chr3_EL10_PGA_scaffold7	-	14019464	14020465	1	1002	EL10Ac3g05969	GO:0005634(nucleus);GO:0005737(cytoplasm);GO:0008146(sulfotransferase activity);GO:0009812(flavonoid metabolic process);GO:0016787(hydrolase activity);GO:1990135(flavonoid sulfotransferase activity)	NA	PREDICTED: flavonol sulfotransferase-like [Beta vulgaris subsp. vulgaris]	NA	4.44965	7.82667	4.9601	7.70689	7.2276	32.1306	32.3052	16.223	22.4831	9.63934	8.48914	6.93899	5.76968	6.91816	3.8801e-20	yes
Chr3_EL10_PGA_scaffold7	+	13723060	13726997	2	3840	EL10Ac3g05952	GO:0005634(nucleus)	04016(MAPK signaling pathway - plant);04075(Plant hormone signal transduction)	PREDICTED: putative disease resistance RPP13-like protein 1 [Beta vulgaris subsp. vulgaris]	NA	0.0001	0.0001	0.0001	0.013246	0.0001	0.143167	0.042286	3.16949	3.69478	0.0001	0.0001	0.0001	0.0001	0.0001	4.01766e-20	yes
Chr5_EL10_PGA_scaffold2	-	51184007	51187124	3	1167	EL10Ac5g12508	NA	NA	PREDICTED: protein no-on-transient A [Beta vulgaris subsp. vulgaris]	NA	7.1127	9.30202	11.4953	8.44335	7.07266	0.518958	0.0001	0.147985	0.403138	2.19182	3.92912	4.9568	4.8371	5.42541	4.18487e-20	yes
Chr5_EL10_PGA_scaffold2	-	57347152	57351163	3	2061	EL10Ac5g12946	GO:0003723(RNA binding);GO:0003729(mRNA binding);GO:0004519(endonuclease activity);GO:0005515(protein binding);GO:0005634(nucleus);GO:0005739(mitochondrion);GO:0005759(mitochondrial matrix);GO:0006351(transcription, DNA-templated);GO:0006355(regulation of transcription, DNA-templated);GO:0006417(regulation of translation);GO:0009451(RNA modification);GO:0043231(intracellular membrane-bounded orga…	NA	PREDICTED: pentatricopeptide repeat-containing protein PNM1, mitochondrial [Beta vulgaris subsp. vulgaris]	NA	62.4149	46.4755	44.6179	44.6435	46.8012	20.061	15.2125	18.9554	17.3317	35.6597	39.4404	31.8885	36.0559	36.7468	5.71279e-20	yes
Chr8_EL10_PGA_scaffold4	-	601778	608560	4	4605	EL10Ac8g18296	GO:0003674(molecular_function);GO:0005634(nucleus);GO:0008150(biological_process)	NA	PREDICTED: zinc finger CCCH domain-containing protein 5 isoform X1 [Beta vulgaris subsp. vulgaris]	NA	7.46611	7.50543	8.34425	7.55572	8.01252	14.4637	14.5767	16.4339	18.8421	7.99156	8.7756	8.11412	7.04317	7.52486	5.80663e-20	yes
Chr4_EL10_PGA_scaffold1	+	53990214	53993843	2	1590	EL10Ac4g09738	GO:0009813(flavonoid biosynthetic process);GO:0043231(intracellular membrane-bounded organelle);GO:0052696(flavonoid glucuronidation);GO:0080043(quercetin 3-O-glucosyltransferase activity);GO:0080044(quercetin 7-O-glucosyltransferase activity)	NA	PREDICTED: 7-deoxyloganetic acid glucosyltransferase [Beta vulgaris subsp. vulgaris]	NA	7.07476	7.43151	8.17009	7.96556	7.33731	15.0797	15.7812	15.8289	18.1681	6.30492	6.8472	6.11256	4.91346	4.60949	5.98756e-20	yes
Chr1_EL10_PGA_scaffold3	-	14365070	14365444	1	375	EL10Ac1g01086	GO:0005515(protein binding);GO:0005634(nucleus);GO:0005737(cytoplasm);GO:0009056(catabolic process);GO:0009739(response to gibberellin);GO:0009939(positive regulation of gibberellic acid mediated signaling pathway);GO:0010325(raffinose family oligosaccharide biosynthetic process);GO:0010331(gibberellin binding);GO:0010476(gibberellin mediated signaling pathway);GO:0016787(hydrolase activity);GO:0…	NA	PREDICTED: probable carboxylesterase 18 [Beta vulgaris subsp. vulgaris]	NA	2.31063	4.00084	2.77536	3.13753	1.78459	0.0001	0.0001	0.178335	0.0001	6.23037	5.01274	10.7317	5.71835	6.49749	5.98916e-20	yes
Chr8_EL10_PGA_scaffold4	+	1290271	1293637	5	1503	EL10Ac8g18346	NA	NA	hypothetical protein BVRB_8g197900 [Beta vulgaris subsp. vulgaris]	NA	3.27569	4.0075	4.82586	5.74626	4.4519	0.0001	0.277192	0.110263	0.400917	4.07329	3.87166	4.18593	3.1202	4.03633	6.01254e-20	yes
Chr2_EL10_PGA_scaffold6	-	52261597	52265770	8	2304	EL10Ac2g04708	GO:0007165(signal transduction);GO:0016020(membrane)	NA	hypothetical protein BVRB_2g025320 [Beta vulgaris subsp. vulgaris]	NA	0.0001	0.0001	0.0001	0.0001	0.0001	0.411932	0.824237	0.68116	1.03977	0.0001	0.0001	0.0001	0.0001	0.0001	6.16083e-20	yes
Chr1_EL10_PGA_scaffold3	+	53746027	53750286	3	648	EL10Ac1g02220	GO:0004672(protein kinase activity);GO:0005524(ATP binding);GO:0005576(extracellular region);GO:0005618(cell wall);GO:0006468(protein phosphorylation);GO:0009505(plant-type cell wall);GO:0009737(response to abscisic acid);GO:0009739(response to gibberellin);GO:0009740(gibberellic acid mediated signaling pathway);GO:0009741(response to brassinosteroid);GO:0009826(unidimensional cell growth);GO:001…	NA	hypothetical protein BVRB_1g016120 isoform A [Beta vulgaris subsp. vulgaris]	NA	24.6356	54.0425	39.9482	33.3949	50.8661	78.5732	65.7777	69.857	72.7455	138.06	234.198	161.727	190.877	95.1969	6.20108e-20	yes
Chr2_EL10_PGA_scaffold6	-	453038	484505	17	8367	EL10Ac2g02430	GO:0004970(ionotropic glutamate receptor activity);GO:0005217(intracellular ligand-gated ion channel activity);GO:0005634(nucleus);GO:0005773(vacuole);GO:0006874(cellular calcium ion homeostasis);GO:0009416(response to light stimulus);GO:0016021(integral component of membrane)	NA	hypothetical protein SOVF_125500 [Spinacia oleracea]	NA	0.821351	1.21788	1.39369	1.25445	1.11857	0.37982	0.417081	0.512559	0.660386	2.13535	2.47793	3.54194	2.32154	1.64402	6.20767e-20	yes
Chr1_EL10_PGA_scaffold3	-	57226694	57229654	3	648	EL10Ac1g02349	GO:0003674(molecular_function);GO:0005634(nucleus);GO:0005739(mitochondrion);GO:0008150(biological_process);GO:0009536(plastid);GO:0019867(outer membrane)	NA	PREDICTED: sorting and assembly machinery component 50 homolog [Beta vulgaris subsp. vulgaris]	NA	0.0001	0.0001	0.0001	0.0001	0.0001	2.57972	2.58116	0.0001	3.27741	7.40321	7.72858	7.49122	8.2626	6.37064	6.33477e-20	yes
Chr4_EL10_PGA_scaffold1	+	4172864	4192837	14	8154	EL10Ac4g07826	GO:0000123(histone acetyltransferase complex);GO:0005515(protein binding);GO:0005634(nucleus);GO:0005739(mitochondrion);GO:0031935(regulation of chromatin silencing);GO:0080111(DNA demethylation)	NA	PREDICTED: uncharacterized protein LOC104891665 [Beta vulgaris subsp. vulgaris]	NA	3.76661	2.45757	3.72327	2.92828	3.11647	2.0064	1.96389	2.18281	1.36874	0.607956	1.09364	0.748147	1.05547	0.922058	6.83513e-20	yes
Chr7_EL10_PGA_scaffold5	+	18164434	18167899	4	1207	EL10Ac7g16941	NA	NA	hypothetical protein BVRB_7g159750 [Beta vulgaris subsp. vulgaris]	NA	8.50158	10.3688	10.0991	13.5054	12.3702	10.2497	14.1023	11.273	13.0644	3.45547	2.70261	3.75039	3.57674	4.18808	7.30608e-20	yes
Chr3_EL10_PGA_scaffold7	+	45762749	45768197	3	1527	EL10Ac3g07001	GO:0005737(cytoplasm);GO:0016747(transferase activity, transferring acyl groups other than amino-acyl groups)	NA	PREDICTED: benzyl alcohol O-benzoyltransferase [Beta vulgaris subsp. vulgaris]	NA	5.33332	3.87818	7.1967	8.26478	4.03404	2.58723	5.11564	4.09098	6.13229	24.0525	14.2785	28.2283	15.2217	23.3368	7.55445e-20	yes
Chr7_EL10_PGA_scaffold5	-	21367967	21371467	3	798	EL10Ac7g17105	GO:0005634(nucleus)	03022(Basal transcription factors);03420(Nucleotide excision repair)	PREDICTED: RNA polymerase II transcription factor B subunit 5 [Beta vulgaris subsp. vulgaris]	NA	21.3775	21.3458	33.4342	25.5537	31.0898	35.8149	51.7005	43.003	54.9488	90.5723	62.1587	123.081	82.5451	83.4168	7.60391e-20	yes
Chr3_EL10_PGA_scaffold7	-	4020152	4023676	4	1307	EL10Ac3g05257	NA	NA	PREDICTED: protein PLASTID TRANSCRIPTIONALLY ACTIVE 7 [Beta vulgaris subsp. vulgaris]	NA	18.736	19.7538	18.105	20.9152	18.0925	50.8007	42.2351	50.8806	31.9127	17.0887	20.5051	16.1245	21.755	19.1123	9.50342e-20	yes
Chr6_EL10_PGA_scaffold0	-	52014814	52023430	13	2103	EL10Ac6g14887	NA	NA	PREDICTED: peptidyl-prolyl cis-trans isomerase FKBP43 isoform X7 [Beta vulgaris subsp. vulgaris]	NA	17.3035	17.0767	14.9987	15.2411	14.4987	7.29693	6.21095	5.79498	6.31855	15.0283	14.398	12.5472	12.4306	12.8705	1.03617e-19	yes
Chr2_EL10_PGA_scaffold6	+	959343	969777	15	3588	EL10Ac2g02463	GO:0005739(mitochondrion);GO:0072684(mitochondrial tRNA 3'-trailer cleavage, endonucleolytic)	03013(RNA transport)	PREDICTED: zinc phosphodiesterase ELAC protein 2 isoform X2 [Beta vulgaris subsp. vulgaris]	NA	4.45474	4.15383	5.39893	4.67682	4.86887	10.1474	9.6223	9.65589	8.21965	4.11906	3.52054	4.06918	2.72595	3.05307	1.10445e-19	yes
Chr7_EL10_PGA_scaffold5	-	45014261	45017248	6	897	EL10Ac7g17729	GO:0005351(carbohydrate:proton symporter activity);GO:0005355(glucose transmembrane transporter activity);GO:0005887(integral component of plasma membrane);GO:0046323(glucose import)	NA	PREDICTED: uncharacterized protein LOC104907167 [Beta vulgaris subsp. vulgaris]	NA	1.34326	1.86872	2.49305	1.91444	1.55621	0.0001	0.0001	0.0001	0.0001	1.26253	1.65402	0.805611	1.17155	1.2336	1.10607e-19	yes
Chr1_EL10_PGA_scaffold3	+	50922442	50925889	4	1137	EL10Ac1g02116	GO:0005618(cell wall);GO:0005773(vacuole);GO:0008150(biological_process)	NA	PREDICTED: uncharacterized protein LOC104905824 [Beta vulgaris subsp. vulgaris]	NA	7.91037	7.20205	7.55815	5.54079	6.1896	19.8039	20.2192	20.9334	20.0099	7.87903	10.3932	6.26755	6.26792	7.61221	1.18068e-19	yes
Chr5_EL10_PGA_scaffold2	+	18459508	18469396	6	2646	EL10Ac5g11384	GO:0000987(proximal promoter sequence-specific DNA binding);GO:0003677(DNA binding);GO:0003700(DNA binding transcription factor activity);GO:0005515(protein binding);GO:0005634(nucleus);GO:0006351(transcription, DNA-templated);GO:0006355(regulation of transcription, DNA-templated);GO:0008361(regulation of cell size);GO:0009653(anatomical structure morphogenesis);GO:0043565(sequence-specific DNA b…	04712(Circadian rhythm - plant)	hypothetical protein BVRB_5g124720 [Beta vulgaris subsp. vulgaris]	NA	7.3651	7.72768	9.9192	8.58436	8.79347	17.2143	18.949	17.1057	18.8688	6.77961	6.25424	9.7315	6.22568	6.80592	1.23187e-19	yes
Chr7_EL10_PGA_scaffold5	-	47748062	47751278	4	947	EL10Ac7g17808	GO:0003723(RNA binding);GO:0005525(GTP binding);GO:0009507(chloroplast)	NA	PREDICTED: uncharacterized protein LOC104899459 isoform X2 [Beta vulgaris subsp. vulgaris]	NA	20.158	27.6967	19.8198	25.5854	21.4891	0.798597	0.0001	0.070618	0.0001	24.3865	22.681	18.7801	24.7832	24.6512	1.29224e-19	yes
Chr2_EL10_PGA_scaffold6	-	39774949	39777942	2	1869	EL10Ac2g03825	GO:0003700(DNA binding transcription factor activity);GO:0005515(protein binding);GO:0005634(nucleus);GO:0008270(zinc ion binding);GO:0009585(red, far-red light phototransduction);GO:0009639(response to red or far red light);GO:0010017(red or far-red light signaling pathway);GO:0010018(far-red light signaling pathway);GO:0010218(response to far red light);GO:0042753(positive regulation of circadi…	NA	PREDICTED: protein FAR1-RELATED SEQUENCE 9-like [Beta vulgaris subsp. vulgaris]	NA	0.681012	0.408274	1.00122	0.859289	1.31889	0.0001	0.0001	0.0001	0.0001	0.644247	1.29442	1.16879	1.27191	0.479763	1.3893e-19	yes
Chr5_EL10_PGA_scaffold2	-	29127556	29135116	8	1888	EL10Ac5g11658	GO:0006855(drug transmembrane transport)	NA	PREDICTED: protein DETOXIFICATION 24 isoform X1 [Beta vulgaris subsp. vulgaris]	NA	0.232632	0.103988	0.0001	0.1885	0.0001	4.06593	3.96645	3.95863	4.17221	0.094012	0.372535	0.157505	0.196284	0.167679	1.44129e-19	yes
Chr4_EL10_PGA_scaffold1	-	36099981	36104008	2	2274	EL10Ac4g08911	GO:0005739(mitochondrion);GO:0005777(peroxisome);GO:0019605(butyrate metabolic process);GO:0047760(butyrate-CoA ligase activity)	NA	PREDICTED: butyrate--CoA ligase AAE11, peroxisomal [Beta vulgaris subsp. vulgaris]	NA	0.555971	0.146316	0.583994	0.710862	0.305133	4.92235	6.62715	1.96194	23.2593	1.32659	0.879827	0.7663	0.674256	0.822966	1.50752e-19	yes
Scaffold_0006	+	1312872	1316034	4	525	EL10As6g23689	NA	NA	hypothetical protein BVRB_2g046360 [Beta vulgaris subsp. vulgaris]	NA	3.46264	3.5256	3.7805	3.33662	3.14186	0.0001	0.0001	0.0001	0.06394	2.67264	1.92171	1.85106	1.95779	2.22806	1.51683e-19	yes
Chr5_EL10_PGA_scaffold2	+	27175216	27179148	4	420	EL10Ac5g11607	NA	NA	PREDICTED: uncharacterized protein LOC104899459 isoform X1 [Beta vulgaris subsp. vulgaris]	NA	3.5343	2.11853	4.17365	2.81368	5.08653	0.0001	0.0001	0.0001	0.0001	2.39826	4.90511	3.81629	3.08922	3.16651	1.56234e-19	yes
Chr6_EL10_PGA_scaffold0	+	50691157	50698386	5	2717	EL10Ac6g14821	GO:0003824(catalytic activity);GO:0005737(cytoplasm);GO:0005886(plasma membrane);GO:0007165(signal transduction);GO:0019898(extrinsic component of membrane)	NA	PREDICTED: lanC-like protein GCL1 isoform X2 [Beta vulgaris subsp. vulgaris]	NA	1.2766	2.03995	1.32861	1.26271	1.10414	5.77646	9.5449	5.88172	15.5555	5.54413	3.45063	5.10471	3.82367	2.84089	1.72586e-19	yes
Chr2_EL10_PGA_scaffold6	+	53840847	53849061	9	2489	EL10Ac2g04831	GO:0004435(phosphatidylinositol phospholipase C activity);GO:0004629(phospholipase C activity);GO:0005515(protein binding);GO:0005886(plasma membrane);GO:0007165(signal transduction);GO:0009553(embryo sac development);GO:0009556(microsporogenesis);GO:0010601(positive regulation of auxin biosynthetic process);GO:0016042(lipid catabolic process);GO:0035556(intracellular signal transduction);GO:0042…	00562(Inositol phosphate metabolism);04070(Phosphatidylinositol signaling system);04933(AGE-RAGE signaling pathway in diabetic complications)	PREDICTED: phosphoinositide phospholipase C 2 [Beta vulgaris subsp. vulgaris]	NA	34.9442	44.5507	51.435	46.1941	44.7967	98.5485	98.6901	110.177	103.963	37.8978	40.6692	36.3994	37.4466	40.5609	1.85487e-19	yes
Chr8_EL10_PGA_scaffold4	+	54587697	54594974	7	1233	EL10Ac8g20406	GO:0003824(catalytic activity);GO:0005886(plasma membrane);GO:0007165(signal transduction);GO:0019898(extrinsic component of membrane);GO:0046872(metal ion binding)	NA	PREDICTED: lanC-like protein GCL2 [Beta vulgaris subsp. vulgaris]	NA	2.34258	1.48428	2.73976	1.55479	2.37076	3.98327	3.23815	5.44915	3.29826	8.00759	14.1908	10.1772	8.90251	10.4767	1.91416e-19	yes
Chr6_EL10_PGA_scaffold0	-	37744662	37745379	3	597	EL10Ac6g14409	NA	NA	L10-interacting MYB domain-containing protein-like [Spinacia oleracea]	NA	1.5195	3.2775	2.40496	2.47242	2.28574	0.0001	0.0001	0.0001	0.0001	2.28682	4.80396	2.47322	2.63398	1.56302	1.9861e-19	yes
Chr8_EL10_PGA_scaffold4	-	15763528	15768891	3	1242	EL10Ac8g19237	GO:0051213(dioxygenase activity)	00270(Cysteine and methionine metabolism)	PREDICTED: 1-aminocyclopropane-1-carboxylate oxidase 1 [Beta vulgaris subsp. vulgaris]	NA	1.11496	2.09425	1.10998	2.00298	2.03934	0.03633	0.10459	0.100434	0.092196	2.97398	2.10709	2.09457	3.13948	1.81025	2.01543e-19	yes
Chr3_EL10_PGA_scaffold7	+	9006504	9021194	17	2858	EL10Ac3g05659	GO:0003700(DNA binding transcription factor activity);GO:0005634(nucleus);GO:0007165(signal transduction);GO:0009911(positive regulation of flower development);GO:0010228(vegetative to reproductive phase transition of meristem);GO:0050832(defense response to fungus)	NA	PREDICTED: protein ENHANCED DOWNY MILDEW 2 [Beta vulgaris subsp. vulgaris]	NA	1.14783	0.944549	0.732704	1.41441	1.20652	4.3164	5.17125	3.12459	6.46262	1.38854	1.45262	1.4512	1.10679	1.09531	2.1421e-19	yes
Chr7_EL10_PGA_scaffold5	+	32511053	32516412	5	990	EL10Ac7g17414	GO:0008150(biological_process)	00562(Inositol phosphate metabolism);04070(Phosphatidylinositol signaling system);04145(Phagosome)	PREDICTED: 1-phosphatidylinositol-3-phosphate 5-kinase FAB1B isoform X1 [Beta vulgaris subsp. vulgaris]	NA	0.167815	0.244312	0.092645	0.210706	0.0001	6.60155	7.68547	6.98082	7.2869	0.315391	0.216446	0.219338	0.0001	0.0001	2.15074e-19	yes
Chr8_EL10_PGA_scaffold4	-	5329152	5331457	5	681	EL10Ac8g18646	NA	NA	NA	NA	37.5215	44.6798	30.3177	33.8974	30.0028	25.1341	19.5801	19.0229	28.4077	71.9884	66.1001	67.8474	67.7198	52.4934	2.277e-19	yes
Chr8_EL10_PGA_scaffold4	-	3853355	3858453	6	741	EL10Ac8g18538	NA	NA	NA	NA	16.7134	25.4473	22.7643	24.6858	24.8209	4.24719	6.35509	7.07832	10.6801	31.2599	27.5406	35.7995	39.4622	26.9082	2.56113e-19	yes
Chr4_EL10_PGA_scaffold1	-	35345317	35347036	3	402	EL10Ac4g08889	NA	NA	NA	NA	2.43718	2.60769	2.87552	3.35505	3.60396	0.0001	0.0001	0.0001	0.0001	4.0867	3.86364	2.74378	3.89792	2.54035	2.65461e-19	yes
Chr9_EL10_PGA_scaffold8	+	49199147	49200103	1	957	EL10Ac9g22853	GO:0005053(peroxisome matrix targeting signal-2 binding);GO:0005515(protein binding);GO:0005634(nucleus);GO:0006625(protein targeting to peroxisome);GO:0080008(Cul4-RING E3 ubiquitin ligase complex)	04146(Peroxisome)	PREDICTED: peroxisome biogenesis protein 7 [Beta vulgaris subsp. vulgaris]	NA	40.8138	29.3923	35.8395	27.7233	31.3799	23.3064	18.9869	21.9888	17.2216	12.4344	14.1536	11.2255	12.1683	12.6798	2.68137e-19	yes
Chr3_EL10_PGA_scaffold7	-	8217214	8221772	5	2319	EL10Ac3g05608	GO:0004806(triglyceride lipase activity);GO:0005516(calmodulin binding);GO:0005576(extracellular region);GO:0006629(lipid metabolic process);GO:0016042(lipid catabolic process);GO:0016787(hydrolase activity)	NA	PREDICTED: uncharacterized protein LOC104888536 [Beta vulgaris subsp. vulgaris]	NA	3.84831	5.7534	4.19314	4.68565	4.53606	13.5855	12.7522	9.72589	16.7561	6.82081	5.30854	5.82239	4.97155	4.98538	2.78669e-19	yes
Chr4_EL10_PGA_scaffold1	-	56686102	56701586	3	1560	EL10Ac4g09999	GO:0009699(phenylpropanoid biosynthetic process);GO:0042349(guiding stereospecific synthesis activity)	00970(Aminoacyl-tRNA biosynthesis)	PREDICTED: dirigent protein 22-like [Beta vulgaris subsp. vulgaris]	NA	0.653674	0.787464	0.737467	0.888392	1.81366	0.02307	0.033248	0.068469	0.0001	2.27423	2.93261	0.972335	3.29262	7.04134	3.08675e-19	yes
Chr4_EL10_PGA_scaffold1	+	219065	219499	1	435	EL10Ac4g07506	GO:0006457(protein folding);GO:0009507(chloroplast)	00240(Pyrimidine metabolism);00250(Alanine, aspartate and glutamate metabolism)	hypothetical protein BVRB_4g091130 [Beta vulgaris subsp. vulgaris]	NA	122.651	193.846	84.7726	133.898	128.226	47.429	56.7003	42.2901	70.034	222.266	182.496	270.31	274.625	171.848	3.13977e-19	yes
Chr2_EL10_PGA_scaffold6	+	4215388	4227560	7	1250	EL10Ac2g02672	GO:0005737(cytoplasm);GO:0008759(UDP-3-O-[3-hydroxymyristoyl] N-acetylglucosamine deacetylase activity);GO:0009245(lipid A biosynthetic process)	NA	PREDICTED: probable UDP-3-O-acyl-N-acetylglucosamine deacetylase 2 isoform X1 [Beta vulgaris subsp. vulgaris]	NA	7.07771	6.48265	6.24862	6.49017	6.97193	1.77352	2.36727	2.54631	2.24102	8.3972	7.38199	9.00198	9.28558	9.0566	3.34971e-19	yes
Chr5_EL10_PGA_scaffold2	+	3678216	3681799	10	1224	EL10Ac5g10686	GO:0005794(Golgi apparatus);GO:0005829(cytosol);GO:0006886(intracellular protein transport);GO:0016192(vesicle-mediated transport);GO:0030125(clathrin vesicle coat);GO:0030131(clathrin adaptor complex);GO:0030665(clathrin-coated vesicle membrane);GO:0031901(early endosome membrane)	NA	PREDICTED: AP-1 complex subunit mu-2 [Beta vulgaris subsp. vulgaris]	NA	1.04672	1.85632	1.11339	2.48962	2.43499	0.058235	0.0001	0.0001	0.0001	1.56862	1.95925	0.891738	1.71116	1.42809	3.59617e-19	yes
Chr7_EL10_PGA_scaffold5	-	21618423	21623879	7	1061	EL10Ac7g17127	GO:0003723(RNA binding);GO:0005688(U6 snRNP);GO:0005689(U12-type spliceosomal complex);GO:0006396(RNA processing);GO:0071004(U2-type prespliceosome);GO:0071013(catalytic step 2 spliceosome);GO:0097526(spliceosomal tri-snRNP complex);GO:1990726(Lsm1-7-Pat1 complex)	03040(Spliceosome);03018(RNA degradation)	PREDICTED: sm-like protein LSM7 [Beta vulgaris subsp. vulgaris]	NA	4.28395	5.38118	6.53898	4.58032	6.69351	12.1557	13.1704	11.9876	14.2549	15.6863	19.3987	17.5024	16.6419	16.0321	3.62002e-19	yes
Chr4_EL10_PGA_scaffold1	+	847222	850928	2	2553	EL10Ac4g07570	GO:0004672(protein kinase activity);GO:0004674(protein serine/threonine kinase activity);GO:0005515(protein binding);GO:0005524(ATP binding);GO:0005886(plasma membrane);GO:0006468(protein phosphorylation);GO:0007169(transmembrane receptor protein tyrosine kinase signaling pathway);GO:0009934(regulation of meristem structural organization);GO:0010075(regulation of meristem growth);GO:0010480(micro…	04626(Plant-pathogen interaction)	PREDICTED: receptor like protein 30-like [Beta vulgaris subsp. vulgaris]	NA	0.025847	0.0001	0.155435	0.297576	0.159404	9.38454	10.0778	7.33673	9.96754	0.0001	0.136685	0.032321	0.0001	0.0001	3.85661e-19	yes
Chr9_EL10_PGA_scaffold8	+	17718071	17719392	2	762	EL10Ac9g21161	NA	NA	PREDICTED: uncharacterized protein LOC104903706 isoform X1 [Beta vulgaris subsp. vulgaris]	NA	2.4634	1.32154	3.25708	2.53421	3.52012	0.0001	0.0001	0.0001	0.0001	2.07889	2.34456	0.560119	1.55635	1.69495	4.03832e-19	yes
Chr8_EL10_PGA_scaffold4	-	40097456	40118280	6	2755	EL10Ac8g19827	GO:0004970(ionotropic glutamate receptor activity);GO:0005217(intracellular ligand-gated ion channel activity);GO:0005634(nucleus);GO:0005773(vacuole);GO:0006874(cellular calcium ion homeostasis);GO:0009416(response to light stimulus);GO:0016021(integral component of membrane)	NA	hypothetical protein BVRB_8g188160 isoform A [Beta vulgaris subsp. vulgaris]	NA	9.19276	9.39819	9.19538	10.9344	10.6855	22.6719	22.2815	17.8038	20.3776	9.31537	8.8437	7.97429	11.5787	9.03404	4.21955e-19	yes
Chr1_EL10_PGA_scaffold3	+	8826774	8840182	9	2176	EL10Ac1g00703	GO:0005783(endoplasmic reticulum);GO:0010025(wax biosynthetic process);GO:0010143(cutin biosynthetic process);GO:0043668(exine);GO:0048653(anther development)	00073(Cutin, suberine and wax biosynthesis)	PREDICTED: protein ECERIFERUM 1 [Beta vulgaris subsp. vulgaris]	NA	19.0805	3.31707	20.4153	7.62556	5.98605	8.9702	7.24348	8.21735	20.1655	1.01262	0.919662	0.607212	0.984359	0.843047	4.2725e-19	yes
Chr3_EL10_PGA_scaffold7	-	3740114	3744112	6	2461	EL10Ac3g05225	GO:0005737(cytoplasm);GO:0005887(integral component of plasma membrane);GO:0006857(oligopeptide transport);GO:0015031(protein transport);GO:0016020(membrane);GO:0035673(oligopeptide transmembrane transporter activity)	NA	PREDICTED: oligopeptide transporter 6 [Beta vulgaris subsp. vulgaris]	NA	2.47967	5.25248	6.45698	5.57602	6.76483	2.80537	1.87008	2.28475	4.62961	14.9447	14.3905	13.2428	16.7514	12.9013	4.36749e-19	yes
Chr1_EL10_PGA_scaffold3	+	12288884	12289733	4	264	EL10Ac1g00947	NA	NA	NA	NA	10.552	37.4012	18.6991	24.9404	0.0001	0.0001	0.0001	0.0001	0.0001	0.0001	0.0001	0.0001	0.0001	0.0001	4.44447e-19	yes
Chr8_EL10_PGA_scaffold4	+	56386459	56399846	4	2016	EL10Ac8g20524	GO:0004197(cysteine-type endopeptidase activity);GO:0005615(extracellular space);GO:0005764(lysosome);GO:0051603(proteolysis involved in cellular protein catabolic process)	04145(Phagosome)	PREDICTED: zingipain-2 [Beta vulgaris subsp. vulgaris]	NA	0.777025	0.274755	0.264883	0.535313	0.355252	0.069209	0.0001	0.0001	0.0001	1.65453	2.04584	1.07883	2.34146	2.84398	4.4934e-19	yes
Chr5_EL10_PGA_scaffold2	-	8445222	8455318	9	1190	EL10Ac5g10981	GO:0003674(molecular_function);GO:0008150(biological_process);GO:0009507(chloroplast);GO:0016021(integral component of membrane)	NA	PREDICTED: uncharacterized protein LOC104908317 [Beta vulgaris subsp. vulgaris]	NA	10.2322	13.5263	10.9845	13.0244	12.9588	3.29996	3.79827	4.2268	6.04176	17.1093	16.7339	13.9595	15.7177	13.9434	5.25268e-19	yes
Chr6_EL10_PGA_scaffold0	-	354730	355266	1	537	EL10Ac6g13102	GO:0005618(cell wall);GO:0033609(oxalate metabolic process);GO:0046564(oxalate decarboxylase activity)	NA	hypothetical protein BVRB_6g155140 [Beta vulgaris subsp. vulgaris]	NA	0.614402	0.0001	0.016912	0.0001	0.136268	3.99951	10.7222	10.7418	10.1612	0.0001	0.018699	0.0001	0.0001	0.03273	5.25722e-19	yes
Chr1_EL10_PGA_scaffold3	-	3057725	3063992	3	1161	EL10Ac1g00249	GO:0003700(DNA binding transcription factor activity);GO:0005634(nucleus);GO:0006355(regulation of transcription, DNA-templated);GO:0009793(embryo development ending in seed dormancy)	NA	PREDICTED: uncharacterized protein At4g00950 [Beta vulgaris subsp. vulgaris]	NA	3.89398	3.55175	3.48745	5.03255	5.20164	14.51	18.6854	13.6952	23.9049	8.72465	8.04986	10.2935	7.89969	5.81647	5.26776e-19	yes
Chr5_EL10_PGA_scaffold2	-	56659371	56666799	3	6704	EL10Ac5g12898	GO:0009737(response to abscisic acid)	04626(Plant-pathogen interaction)	PREDICTED: probable WRKY transcription factor 41 [Beta vulgaris subsp. vulgaris]	NA	4.87941	5.22245	5.57279	5.74686	5.81549	3.52309	3.73083	3.4024	4.0318	7.75243	7.9958	8.54132	8.6044	8.52882	5.36423e-19	yes
Chr3_EL10_PGA_scaffold7	-	52442404	52450271	17	1704	EL10Ac3g07377	GO:0005215(transporter activity);GO:0016021(integral component of membrane);GO:0055085(transmembrane transport)	03040(Spliceosome)	PREDICTED: protein ZINC INDUCED FACILITATOR-LIKE 1 isoform X1 [Beta vulgaris subsp. vulgaris]	NA	4.54727	4.04651	3.04447	2.98248	3.45752	15.6616	15.8203	10.7165	23.7262	6.87301	7.03638	11.2766	6.05123	5.69844	5.74189e-19	yes
Chr6_EL10_PGA_scaffold0	-	11410916	11424566	7	1842	EL10Ac6g13803	GO:0006855(drug transmembrane transport)	NA	PREDICTED: protein DETOXIFICATION 30 [Beta vulgaris subsp. vulgaris]	NA	15.1416	16.9919	15.6344	17.4905	16.2599	7.22423	6.02625	5.44699	3.68248	15.7094	15.1544	14.8468	12.0936	15.3663	6.41896e-19	yes
Chr1_EL10_PGA_scaffold3	-	47072788	47075556	6	840	EL10Ac1g02020	GO:0005351(carbohydrate:proton symporter activity);GO:0005355(glucose transmembrane transporter activity);GO:0005887(integral component of plasma membrane);GO:0046323(glucose import)	NA	PREDICTED: uncharacterized protein LOC104907167 [Beta vulgaris subsp. vulgaris]	NA	2.92349	2.21788	4.13619	3.62482	2.35358	0.0001	0.0001	0.158663	0.0001	2.05066	2.31255	2.08887	2.28114	3.11751	7.42951e-19	yes
Chr2_EL10_PGA_scaffold6	+	48761363	48761960	3	237	EL10Ac2g04394	NA	NA	NA	NA	5.32716	5.62913	8.25446	4.50445	5.87149	0.0001	0.0001	0.0001	0.0001	4.6988	6.39825	3.88361	5.95492	4.01678	7.48491e-19	yes
Chr6_EL10_PGA_scaffold0	+	38744346	38751564	4	1839	EL10Ac6g14432	GO:0005215(transporter activity);GO:0005886(plasma membrane);GO:0006857(oligopeptide transport);GO:0010336(gibberellic acid homeostasis);GO:0016020(membrane);GO:0016021(integral component of membrane);GO:0022857(transmembrane transporter activity);GO:0042128(nitrate assimilation);GO:0055085(transmembrane transport);GO:0097708(intracellular vesicle)	NA	PREDICTED: protein NRT1/ PTR FAMILY 3.1 [Beta vulgaris subsp. vulgaris]	NA	20.2862	11.6293	25.6254	18.7425	18.2126	6.38398	5.82804	6.06447	5.56144	24.687	15.3665	30.2935	21.4315	19.5829	7.52132e-19	yes
Chr5_EL10_PGA_scaffold2	-	43875885	43877347	2	905	EL10Ac5g12133	NA	NA	PREDICTED: uncharacterized protein LOC104895484 isoform X1 [Beta vulgaris subsp. vulgaris]	NA	6.11103	5.34268	6.76728	5.76745	6.02681	32.2827	16.8126	16.3878	31.3283	6.98755	11.5118	6.48592	6.42751	6.80803	8.23157e-19	yes
Chr6_EL10_PGA_scaffold0	+	52349486	52359422	3	6938	EL10Ac6g14903	GO:0005739(mitochondrion)	00230(Purine metabolism);00240(Pyrimidine metabolism);03020(RNA polymerase)	Putative gag-pol polyprotein, identical [Solanum demissum]	NA	1.04288	1.17237	0.808425	1.51784	1.19391	0.030821	0.116688	0.033737	0.0001	1.79622	3.00204	0.880666	2.40432	3.62222	9.07526e-19	yes
Chr5_EL10_PGA_scaffold2	+	17134851	17138277	2	837	EL10Ac5g11349	NA	NA	PREDICTED: formin-like protein 20 isoform X1 [Beta vulgaris subsp. vulgaris]	NA	0.0001	0.0001	0.0001	0.0001	0.0001	1.18968	1.90627	2.02652	2.20067	0.0001	0.0001	0.0001	0.0001	0.0001	9.73869e-19	yes
Chr2_EL10_PGA_scaffold6	+	51542156	51546355	4	1918	EL10Ac2g04639	GO:0005215(transporter activity);GO:0005886(plasma membrane);GO:0006857(oligopeptide transport);GO:0016020(membrane)	NA	PREDICTED: protein NRT1/ PTR FAMILY 5.6 [Beta vulgaris subsp. vulgaris]	NA	0.289749	0.725861	0.89039	0.72393	0.516	0.0001	0.0001	0.0001	0.0001	0.89125	1.35749	0.546907	0.729102	0.951055	1.03221e-18	yes
Chr3_EL10_PGA_scaffold7	-	2183863	2187291	3	2056	EL10Ac3g05089	GO:0009813(flavonoid biosynthetic process);GO:0043231(intracellular membrane-bounded organelle);GO:0052696(flavonoid glucuronidation);GO:0080043(quercetin 3-O-glucosyltransferase activity);GO:0080044(quercetin 7-O-glucosyltransferase activity)	00942(Anthocyanin biosynthesis)	PREDICTED: anthocyanidin 3-O-glucosyltransferase 7 [Beta vulgaris subsp. vulgaris]	NA	9.70752	15.2814	5.34805	11.735	13.112	71.2877	35.5506	52.3197	51.3848	26.7461	28.682	15.3411	20.1269	17.6805	1.04339e-18	yes
Chr1_EL10_PGA_scaffold3	+	33587186	33598856	2	1866	EL10Ac1g01726	GO:0005634(nucleus);GO:0006633(fatty acid biosynthetic process);GO:0009409(response to cold);GO:0009416(response to light stimulus);GO:0016021(integral component of membrane);GO:0102336(3-oxo-arachidoyl-CoA synthase activity);GO:0102337(3-oxo-cerotoyl-CoA synthase activity);GO:0102338(3-oxo-lignoceronyl-CoA synthase activity);GO:0102756(very-long-chain 3-ketoacyl-CoA synthase activity)	00062(Fatty acid elongation)	PREDICTED: 3-ketoacyl-CoA synthase 11 [Beta vulgaris subsp. vulgaris]	NA	9.98632	8.93346	15.3958	10.0513	8.00978	3.51892	1.95181	2.43222	2.12221	4.29878	4.42835	2.81031	4.87368	3.56638	1.07154e-18	yes
Chr4_EL10_PGA_scaffold1	+	3066638	3070125	3	3162	EL10Ac4g07753	GO:0004672(protein kinase activity);GO:0004674(protein serine/threonine kinase activity);GO:0005524(ATP binding);GO:0005886(plasma membrane);GO:0006468(protein phosphorylation);GO:0006979(response to oxidative stress);GO:0007169(transmembrane receptor protein tyrosine kinase signaling pathway);GO:0009506(plasmodesma);GO:0009845(seed germination);GO:0016301(kinase activity);GO:0046777(protein auto…	NA	PREDICTED: receptor-like protein kinase HAIKU2 [Beta vulgaris subsp. vulgaris]	NA	1.4704	1.37681	2.04098	1.57789	1.73521	6.52535	9.39621	4.80993	8.67471	6.07235	4.66715	8.64998	5.64677	3.57411	1.22839e-18	yes
Chr7_EL10_PGA_scaffold5	-	39842467	39848478	9	1662	EL10Ac7g17580	GO:0003746(translation elongation factor activity);GO:0005829(cytosol);GO:0005840(ribosome);GO:0005853(eukaryotic translation elongation factor 1 complex);GO:0005886(plasma membrane);GO:0006414(translational elongation);GO:0009808(lignin metabolic process);GO:0016021(integral component of membrane);GO:0046686(response to cadmium ion);GO:0071668(plant-type cell wall assembly);GO:2001006(regulation…	00330(Arginine and proline metabolism);00410(beta-Alanine metabolism)	hypothetical protein BVRB_016180, partial [Beta vulgaris subsp. vulgaris]	NA	0.0001	0.0001	0.0001	0.029302	0.0001	1.19125	0.944982	1.09792	1.32326	0.0001	0.0001	0.0001	0.0001	0.0001	1.3203e-18	yes
Chr5_EL10_PGA_scaffold2	+	38580411	38587969	9	1758	EL10Ac5g11946	GO:0009507(chloroplast);GO:0010207(photosystem II assembly)	NA	PREDICTED: protein LOW PSII ACCUMULATION 3, chloroplastic isoform X1 [Beta vulgaris subsp. vulgaris]	NA	14.3247	12.3291	15.4314	11.5633	10.623	24.467	26.8723	26.3809	21.6895	9.68382	11.6295	9.42208	10.9134	10.5212	1.55723e-18	yes
Chr4_EL10_PGA_scaffold1	-	3729937	3730482	1	546	EL10Ac4g07797	GO:0003674(molecular_function);GO:0005634(nucleus);GO:0008150(biological_process)	NA	PREDICTED: uncharacterized protein LOC104891692 [Beta vulgaris subsp. vulgaris]	NA	1.67825	2.46605	1.82157	2.14234	3.03164	3.79563	2.90348	2.18948	4.54765	19.5026	18.4625	9.97481	19.5076	7.85197	1.66467e-18	yes
Chr9_EL10_PGA_scaffold8	+	17574103	17579300	7	2097	EL10Ac9g21153	GO:0005634(nucleus);GO:0008483(transaminase activity);GO:0010073(meristem maintenance);GO:0010082(regulation of root meristem growth);GO:0016458(gene silencing)	NA	PREDICTED: serine/threonine-protein phosphatase 7 long form homolog [Beta vulgaris subsp. vulgaris]	NA	0.304457	0.261757	0.489018	0.611637	0.553064	0.0001	0.0001	0.0001	0.0001	0.605945	0.881951	0.667882	0.777994	0.961502	1.69732e-18	yes
Chr6_EL10_PGA_scaffold0	+	60897777	60899974	2	1544	EL10Ac6g15485	GO:0003674(molecular_function);GO:0005576(extracellular region);GO:0031225(anchored component of membrane);GO:0051707(response to other organism)	03440(Homologous recombination)	PREDICTED: thaumatin-like protein 1b [Beta vulgaris subsp. vulgaris]	NA	35.5527	25.4785	68.7291	23.1861	28.4136	2.58894	3.03536	2.88659	2.9586	9.35563	11.7268	2.8364	10.6037	23.3173	2.148e-18	yes
Chr2_EL10_PGA_scaffold6	+	9017074	9018097	3	521	EL10Ac2g02920	NA	NA	hypothetical protein BVRB_2g040620 isoform B [Beta vulgaris subsp. vulgaris]	NA	0.0001	0.0001	0.0001	0.0001	0.0001	2.24063	2.62787	5.4589	1.98736	0.0001	0.0001	0.0001	0.0001	0.0001	2.34338e-18	yes
Chr3_EL10_PGA_scaffold7	-	53683534	53710837	31	8667	EL10Ac3g07463	GO:0000462(maturation of SSU-rRNA from tricistronic rRNA transcript (SSU-rRNA, 5.8S rRNA, LSU-rRNA));GO:0005730(nucleolus);GO:0030686(90S preribosome);GO:0032040(small-subunit processome)	NA	PREDICTED: small subunit processome component 20 homolog [Beta vulgaris subsp. vulgaris]	NA	9.12596	6.35766	8.08423	6.71776	7.43952	5.19792	4.93715	5.82508	4.56612	2.71134	3.33417	2.59403	3.05708	3.74715	2.37236e-18	yes
Chr8_EL10_PGA_scaffold4	-	28744348	28745264	2	891	EL10Ac8g19558	GO:0000723(telomere maintenance);GO:0003678(DNA helicase activity);GO:0006281(DNA repair);GO:0032508(DNA duplex unwinding)	NA	PREDICTED: uncharacterized protein LOC104903092 [Beta vulgaris subsp. vulgaris]	NA	0.0001	0.0001	0.0001	0.0001	0.0001	1.01381	1.68979	2.07418	1.71104	0.0001	0.0001	0.0001	0.0001	0.0001	2.38415e-18	yes
Scaffold_0004	-	304806	305928	2	339	EL10As4g23393	NA	NA	PREDICTED: putative protein TPRXL [Beta vulgaris subsp. vulgaris]	NA	0.0001	0.0001	0.0001	0.071922	0.0001	5.31738	3.7769	3.39879	6.39168	0.0001	0.0001	0.0001	0.0001	0.0001	2.65917e-18	yes
Chr2_EL10_PGA_scaffold6	+	36786670	36789867	3	1574	EL10Ac2g03683	GO:0003674(molecular_function);GO:0005739(mitochondrion);GO:0005773(vacuole);GO:0008150(biological_process);GO:0016021(integral component of membrane)	NA	PREDICTED: uncharacterized protein LOC104886749 [Beta vulgaris subsp. vulgaris]	NA	2.29633	2.58042	1.35069	2.18412	2.34479	0.371286	0.123794	0.0001	0.21302	4.09329	4.53511	4.48644	3.95285	3.36743	2.79986e-18	yes
Chr5_EL10_PGA_scaffold2	+	3100905	3108456	2	519	EL10Ac5g10634	NA	NA	hypothetical protein BVRB_5g118370 [Beta vulgaris subsp. vulgaris]	NA	5.96354	2.64807	10.3518	7.03308	6.27676	1.5779	1.34761	1.96952	0.61493	15.1102	14.6612	16.7041	15.4023	16.6389	2.96458e-18	yes
Chr1_EL10_PGA_scaffold3	-	6157335	6157988	1	654	EL10Ac1g00504	GO:0008150(biological_process);GO:0016021(integral component of membrane)	NA	PREDICTED: uncharacterized protein LOC104888384 [Beta vulgaris subsp. vulgaris]	NA	20.4088	17.9814	23.4555	24.3175	25.3134	10.4304	9.85733	9.24076	11.377	32.3238	29.0086	28.8908	41.4964	30.2603	2.99637e-18	yes
Chr5_EL10_PGA_scaffold2	+	3857680	3858158	2	396	EL10Ac5g10696	GO:0004674(protein serine/threonine kinase activity);GO:0005886(plasma membrane);GO:0006468(protein phosphorylation);GO:0006952(defense response);GO:0009506(plasmodesma)	NA	PREDICTED: G-type lectin S-receptor-like serine/threonine-protein kinase At4g03230, partial [Beta vulgaris subsp. vulgaris]	NA	0.156588	0.247528	0.311788	0.660911	0.566121	9.62994	8.28807	9.33318	6.09183	0.086465	0.43971	0.833484	0.384098	0.260473	3.04962e-18	yes
Chr8_EL10_PGA_scaffold4	-	43980235	43993308	5	441	EL10Ac8g19945	GO:0004674(protein serine/threonine kinase activity);GO:0005886(plasma membrane);GO:0006468(protein phosphorylation);GO:0009506(plasmodesma);GO:0042742(defense response to bacterium)	NA	PREDICTED: putative receptor-like protein kinase At4g00960 [Beta vulgaris subsp. vulgaris]	NA	2.78482	2.45057	3.15844	3.07353	3.46057	0.0001	0.102699	0.209638	0.0001	5.88401	3.833	6.75076	5.87297	4.6355	3.1016e-18	yes
Chr4_EL10_PGA_scaffold1	-	6710149	6715233	2	625	EL10Ac4g08003	NA	NA	hypothetical protein BVRB_4g092370 [Beta vulgaris subsp. vulgaris]	NA	88.0831	125.167	148.427	110.03	111.52	328.333	524.14	378.993	609.896	177.757	144.648	267.986	183.737	182.162	3.38531e-18	yes
Chr7_EL10_PGA_scaffold5	-	47881498	47882979	2	828	EL10Ac7g17811	NA	NA	hypothetical protein BVRB_7g167350 [Beta vulgaris subsp. vulgaris]	NA	2.74837	2.09428	2.58822	2.68405	1.44662	0.0001	0.0001	0.0001	0.075434	2.10515	1.47936	1.55519	3.38346	3.20378	3.55675e-18	yes
Scaffold_0007	-	337432	345085	10	1481	EL10As7g23744	GO:0005622(intracellular);GO:0006623(protein targeting to vacuole);GO:0019898(extrinsic component of membrane);GO:0045053(protein retention in Golgi apparatus)	NA	PREDICTED: uncharacterized protein LOC104896009 isoform X1 [Beta vulgaris subsp. vulgaris]	NA	0.0001	0.0001	0.0001	0.0001	0.0001	0.521994	1.0296	1.11404	1.4596	0.0001	0.0001	0.0001	0.0001	0.0001	3.58625e-18	yes
Chr5_EL10_PGA_scaffold2	+	54706442	54707074	1	633	EL10Ac5g12753	GO:0005515(protein binding)	NA	PREDICTED: alpha-amylase/trypsin inhibitor [Beta vulgaris subsp. vulgaris]	NA	0.0001	0.0001	0.0001	0.0001	0.0001	1.09731	3.34202	3.82657	1.82275	0.0001	0.0001	0.0001	0.0001	0.0001	3.86102e-18	yes
Chr6_EL10_PGA_scaffold0	-	9889052	9890611	2	1043	EL10Ac6g13744	GO:0004222(metalloendopeptidase activity);GO:0005576(extracellular region);GO:0005886(plasma membrane);GO:0006508(proteolysis);GO:0007275(multicellular organism development);GO:0008270(zinc ion binding);GO:0009651(response to salt stress);GO:0009753(response to jasmonic acid);GO:0031012(extracellular matrix);GO:0031225(anchored component of membrane);GO:0046686(response to cadmium ion);GO:0080186…	NA	PREDICTED: metalloendoproteinase 2-MMP [Beta vulgaris subsp. vulgaris]	NA	56.3026	93.4322	36.9009	61.7404	64.7297	112.293	166.373	166.977	152.487	211.027	361.227	242.316	268.686	252.242	4.00714e-18	yes
Chr2_EL10_PGA_scaffold6	-	48128821	48130964	3	851	EL10Ac2g04331	GO:0003674(molecular_function);GO:0005739(mitochondrion);GO:0008150(biological_process)	NA	PREDICTED: uncharacterized protein LOC104907900 isoform X1 [Beta vulgaris subsp. vulgaris]	NA	7.23022	7.95015	17.4728	7.34103	5.5947	1.23174	2.08778	1.53807	0.709998	1.68544	0.973987	1.39416	1.68196	1.32904	4.37703e-18	yes
Chr5_EL10_PGA_scaffold2	-	49574384	49576953	7	1575	EL10Ac5g12414	GO:0004553(hydrolase activity, hydrolyzing O-glycosyl compounds);GO:0005576(extracellular region);GO:0008810(cellulase activity);GO:0030245(cellulose catabolic process);GO:0071555(cell wall organization)	00500(Starch and sucrose metabolism)	PREDICTED: endoglucanase 1-like [Beta vulgaris subsp. vulgaris]	NA	0.0001	0.0001	0.0001	0.0001	0.0001	0.886215	0.624349	0.944628	0.393496	0.934092	0.980439	0.409232	0.837383	0.711515	4.46858e-18	yes
Chr4_EL10_PGA_scaffold1	-	11897814	11921065	7	1647	EL10Ac4g08209	GO:0006855(drug transmembrane transport)	NA	PREDICTED: protein DETOXIFICATION 19-like isoform X1 [Beta vulgaris subsp. vulgaris]	NA	0.355178	0.336551	0.611217	0.179935	0.144917	3.67659	2.56933	3.1646	3.56992	0.040972	0.136622	0.0001	0.0001	0.0001	4.93369e-18	yes
Chr1_EL10_PGA_scaffold3	-	19115281	19116682	3	606	EL10Ac1g01303	NA	NA	PREDICTED: serine/threonine-protein phosphatase 7 long form homolog [Beta vulgaris subsp. vulgaris]	NA	0.78037	3.51855	3.30637	4.57919	3.19627	0.0001	0.0001	0.0001	0.0001	1.82603	3.1066	1.61557	1.81118	3.38557	5.20084e-18	yes
Chr4_EL10_PGA_scaffold1	-	3309685	3322841	3	1041	EL10Ac4g07772	NA	NA	PREDICTED: glycine-rich protein 5-like [Beta vulgaris subsp. vulgaris]	NA	30.616	35.8539	24.9138	38.9309	36.9516	125.363	71.8462	104.483	55.3193	26.8828	27.0551	14.5122	25.2496	30.7601	5.22168e-18	yes
Chr5_EL10_PGA_scaffold2	+	53191231	53193778	4	1706	EL10Ac5g12641	GO:0003824(catalytic activity);GO:0004467(long-chain fatty acid-CoA ligase activity);GO:0005524(ATP binding);GO:0005739(mitochondrion);GO:0006631(fatty acid metabolic process);GO:0006633(fatty acid biosynthetic process);GO:0008152(metabolic process);GO:0009507(chloroplast);GO:0009536(plastid);GO:0009941(chloroplast envelope);GO:0016020(membrane);GO:0102391(decanoate-CoA ligase activity)	00061(Fatty acid biosynthesis);00071(Fatty acid degradation);04146(Peroxisome)	PREDICTED: long chain acyl-CoA synthetase 9, chloroplastic [Beta vulgaris subsp. vulgaris]	NA	0.0001	0.0001	0.0001	0.0001	0.124572	4.12335	3.01267	3.75084	2.14761	0.0001	0.0001	0.0001	0.036333	0.0001	6.02949e-18	yes
Scaffold_0005	+	962377	963738	1	1362	EL10As5g23558	NA	NA	PREDICTED: glycine-rich cell wall structural protein [Beta vulgaris subsp. vulgaris]	NA	22.3072	8.57307	16.0379	8.27861	14.6324	24.5001	23.6773	38.901	25.5379	5.02571	6.07022	6.47626	5.96877	6.96931	6.03174e-18	yes
Chr7_EL10_PGA_scaffold5	+	7310550	7361761	74	16348	EL10Ac7g16387	GO:0004175(endopeptidase activity);GO:0005634(nucleus);GO:0016926(protein desumoylation);GO:0016929(SUMO-specific protease activity)	03008(Ribosome biogenesis in eukaryotes)	PREDICTED: midasin isoform X1 [Beta vulgaris subsp. vulgaris]	NA	8.397	5.39205	8.40021	6.63117	8.10798	5.13682	5.31766	5.65059	3.64943	2.21692	3.17026	2.23362	2.48807	2.74659	6.9197e-18	yes
Chr3_EL10_PGA_scaffold7	+	8465058	8474123	3	1347	EL10Ac3g05625	GO:0003674(molecular_function);GO:0008150(biological_process)	NA	PREDICTED: uncharacterized protein LOC104888552 [Beta vulgaris subsp. vulgaris]	NA	12.0317	8.52493	7.19593	9.52792	7.62591	6.26807	2.46728	2.25596	0.462668	35.3542	30.7172	28.7534	31.7208	38.7506	7.32343e-18	yes
Chr4_EL10_PGA_scaffold1	+	59597732	59609312	12	2597	EL10Ac4g10276	GO:0005525(GTP binding);GO:0005739(mitochondrion);GO:0009507(chloroplast);GO:0009793(embryo development ending in seed dormancy);GO:0042793(plastid transcription)	NA	PREDICTED: uncharacterized protein LOC104889980 [Beta vulgaris subsp. vulgaris]	NA	38.899	24.6753	32.7549	25.9792	28.8842	5.00433	4.84594	10.114	3.26084	12.9441	20.9234	12.182	17.4027	22.0837	7.469e-18	yes
Chr1_EL10_PGA_scaffold3	+	37166044	37167827	3	1004	EL10Ac1g01794	GO:0003674(molecular_function);GO:0005739(mitochondrion);GO:0008150(biological_process);GO:0009536(plastid);GO:0009941(chloroplast envelope)	NA	PREDICTED: uncharacterized protein LOC104899961 [Beta vulgaris subsp. vulgaris]	NA	2.12987	0.934258	0.889407	1.38462	2.12441	0.0001	0.0001	0.0001	0.0001	1.00205	1.78696	1.08653	1.1042	1.07208	7.48817e-18	yes
Chr6_EL10_PGA_scaffold0	-	9911290	9913997	3	951	EL10Ac6g13745	GO:0004222(metalloendopeptidase activity);GO:0005576(extracellular region);GO:0005886(plasma membrane);GO:0006508(proteolysis);GO:0007275(multicellular organism development);GO:0008270(zinc ion binding);GO:0009651(response to salt stress);GO:0009753(response to jasmonic acid);GO:0031012(extracellular matrix);GO:0031225(anchored component of membrane);GO:0046686(response to cadmium ion);GO:0080186…	NA	hypothetical protein BVRB_6g156030 [Beta vulgaris subsp. vulgaris]	NA	3.9029	2.60297	3.80115	5.94331	4.07712	3.15043	4.21571	4.22353	3.39824	12.2661	21.8387	10.7584	12.1131	18.2142	7.7637e-18	yes
Chr3_EL10_PGA_scaffold7	-	6956008	6961304	9	2651	EL10Ac3g05503	GO:0003727(single-stranded RNA binding);GO:0005634(nucleus);GO:0005774(vacuolar membrane);GO:0006396(RNA processing);GO:0006397(mRNA processing);GO:0006417(regulation of translation);GO:0009507(chloroplast);GO:0009570(chloroplast stroma);GO:0009657(plastid organization);GO:0009941(chloroplast envelope);GO:0010114(response to red light);GO:0031969(chloroplast membrane);GO:0043621(protein self-asso…	NA	protein high chlorophyll fluorescent 107 [Spinacia oleracea]	NA	33.5102	42.4636	38.5196	40.2547	39.1481	18.1498	16.2759	15.7423	19.3214	41.8267	38.792	38.4809	39.9765	36.5717	9.27684e-18	yes
Chr5_EL10_PGA_scaffold2	+	10534544	10553793	24	3879	EL10Ac5g11090	GO:0003676(nucleic acid binding);GO:0004386(helicase activity);GO:0005524(ATP binding);GO:0005634(nucleus)	NA	PREDICTED: DNA annealing helicase and endonuclease ZRANB3 isoform X2 [Beta vulgaris subsp. vulgaris]	NA	9.35405	7.34564	9.11462	8.04041	7.83755	2.96197	2.9177	3.55821	2.11642	4.20276	5.43115	3.47556	3.7296	5.03497	9.36751e-18	yes
Chr6_EL10_PGA_scaffold0	+	31667312	31671651	7	1787	EL10Ac6g14268	GO:0006855(drug transmembrane transport)	NA	PREDICTED: protein DETOXIFICATION 12 [Beta vulgaris subsp. vulgaris]	NA	10.7916	11.5882	8.39927	9.43469	9.07871	4.31301	4.62635	4.01156	6.20718	13.238	14.1295	13.6505	12.6986	14.332	1.00036e-17	yes
Chr4_EL10_PGA_scaffold1	+	5933644	5936922	5	1468	EL10Ac4g07959	GO:0004140(dephospho-CoA kinase activity);GO:0015937(coenzyme A biosynthetic process)	00770(Pantothenate and CoA biosynthesis)	PREDICTED: dephospho-CoA kinase [Beta vulgaris subsp. vulgaris]	NA	5.55642	6.3011	6.92	6.78343	7.36886	14.7837	16.0186	15.9119	15.2325	7.15663	6.19134	7.59801	6.62618	6.82515	1.11562e-17	yes
Chr4_EL10_PGA_scaffold1	-	60591881	60592324	1	444	EL10Ac4g10345	GO:0003674(molecular_function);GO:0005886(plasma membrane);GO:0009555(pollen development);GO:0009793(embryo development ending in seed dormancy)	03040(Spliceosome);03013(RNA transport);03015(mRNA surveillance pathway)	PREDICTED: uncharacterized protein LOC104889882 [Beta vulgaris subsp. vulgaris]	NA	54.5078	78.757	68.1121	82.7082	76.473	45.3769	54.3423	43.9342	49.6982	124.231	106.976	111.812	136.993	116.674	1.14497e-17	yes
Chr9_EL10_PGA_scaffold8	+	24673032	24680769	7	2298	EL10Ac9g21515	GO:0005886(plasma membrane);GO:0016021(integral component of membrane);GO:0042626(ATPase activity, coupled to transmembrane movement of substances)	02010(ABC transporters)	PREDICTED: ABC transporter G family member 11-like isoform X1 [Beta vulgaris subsp. vulgaris]	NA	5.54087	12.9378	2.02671	10.0597	14.9986	1.35473	0.82176	0.437246	3.82062	58.2487	29.3846	58.6729	44.4778	26.5815	1.33578e-17	yes
Chr7_EL10_PGA_scaffold5	-	20804792	20811198	7	3137	EL10Ac7g17071	GO:0004674(protein serine/threonine kinase activity);GO:0005829(cytosol);GO:0006468(protein phosphorylation);GO:0035556(intracellular signal transduction)	NA	PREDICTED: probable serine/threonine-protein kinase WNK5 [Beta vulgaris subsp. vulgaris]	NA	19.1441	22.1186	16.7547	18.9075	22.0859	20.4009	20.7885	17.2296	26.2797	59.4688	40.0458	84.0641	55.7626	42.6629	1.40969e-17	yes
Chr2_EL10_PGA_scaffold6	+	38241838	38259105	3	411	EL10Ac2g03753	NA	NA	NA	NA	1.50831	2.20337	3.34402	2.15727	1.12257	0.0001	0.0001	0.0001	0.0001	3.67171	2.90793	4.18736	3.3757	5.65188	1.44902e-17	yes
Chr4_EL10_PGA_scaffold1	+	16296355	16301293	3	782	EL10Ac4g08371	GO:0010334(sesquiterpene synthase activity);GO:0033383(geranyl diphosphate metabolic process)	00909(Sesquiterpenoid and triterpenoid biosynthesis)	PREDICTED: probable sesquiterpene synthase [Beta vulgaris subsp. vulgaris]	NA	0.41054	0.0001	0.0001	0.14178	0.177195	13.6428	20.0756	14.9642	16.6305	0.0001	0.0001	0.0001	0.0001	0.329039	1.52805e-17	yes
Chr3_EL10_PGA_scaffold7	+	51681894	51682862	1	969	EL10Ac3g07322	NA	04626(Plant-pathogen interaction)	PREDICTED: putative disease resistance RPP13-like protein 1 [Beta vulgaris subsp. vulgaris]	NA	1.35664	1.68566	0.909419	0.906363	1.6648	0.0001	0.024007	0.030592	0.0001	1.35428	2.65006	2.13963	1.63451	1.64691	1.63254e-17	yes
Chr2_EL10_PGA_scaffold6	+	9413509	9418017	6	1340	EL10Ac2g02936	GO:0005515(protein binding);GO:0005773(vacuole);GO:0005774(vacuolar membrane);GO:0005794(Golgi apparatus);GO:0005829(cytosol);GO:0005886(plasma membrane);GO:0009506(plasmodesma);GO:0016020(membrane);GO:0043424(protein histidine kinase binding)	NA	PREDICTED: hypersensitive-induced response protein 1 [Beta vulgaris subsp. vulgaris]	NA	12.3997	10.0926	27.0845	20.6348	20.3491	4.91391	1.96701	1.51809	2.51102	18.5795	14.9114	18.3936	19.0243	12.3818	1.63379e-17	yes
Chr2_EL10_PGA_scaffold6	-	52041154	52042233	1	1080	EL10Ac2g04685	GO:0003824(catalytic activity);GO:0005768(endosome);GO:0005794(Golgi apparatus);GO:0005802(trans-Golgi network);GO:0006486(protein glycosylation);GO:0016020(membrane);GO:0016757(transferase activity, transferring glycosyl groups)	NA	hypothetical protein BVRB_2g025570 [Beta vulgaris subsp. vulgaris]	NA	1.74132	2.78776	1.90595	4.94088	4.30606	3.22181	4.06218	1.96349	7.76503	14.4467	21.5155	19.9653	23.8137	16.829	1.63711e-17	yes
Chr6_EL10_PGA_scaffold0	-	32261029	32281058	17	3701	EL10Ac6g14284	GO:0005198(structural molecule activity);GO:0005515(protein binding);GO:0005794(Golgi apparatus);GO:0005829(cytosol);GO:0005886(plasma membrane);GO:0006886(intracellular protein transport);GO:0006897(endocytosis);GO:0009506(plasmodesma);GO:0009507(chloroplast);GO:0016020(membrane);GO:0016192(vesicle-mediated transport);GO:0030130(clathrin coat of trans-Golgi network vesicle);GO:0030132(clathrin c…	04144(Endocytosis)	PREDICTED: clathrin heavy chain 1 [Beta vulgaris subsp. vulgaris]	NA	0.512291	0.829412	0.381842	0.509757	0.478135	0.0001	0.01114	0.0001	0.0001	0.416186	0.434779	0.302126	0.176714	0.229409	1.68357e-17	yes
Chr4_EL10_PGA_scaffold1	-	52482499	52482777	1	279	EL10Ac4g09614	NA	NA	hypothetical protein BVRB_4g078870 [Beta vulgaris subsp. vulgaris]	NA	6.2684	7.87507	6.32975	11.6867	13.3678	2.63455	1.06493	0.438595	1.02605	15.8874	18.1326	18.7042	31.9539	24.9279	1.73736e-17	yes
Chr3_EL10_PGA_scaffold7	-	35885579	35893035	4	772	EL10Ac3g06633	GO:0000398(mRNA splicing, via spliceosome);GO:0003676(nucleic acid binding);GO:0003723(RNA binding);GO:0005634(nucleus);GO:0005829(cytosol);GO:0009507(chloroplast);GO:0009555(pollen development);GO:0009846(pollen germination);GO:0048481(plant ovule development)	03040(Spliceosome)	PREDICTED: probable splicing factor 3B subunit 3 [Beta vulgaris subsp. vulgaris]	NA	0.0001	0.0001	0.0001	0.0001	0.0001	0.512779	0.126734	11.4136	5.71836	0.0001	0.0001	0.0001	0.0001	0.0001	1.7675e-17	yes
Chr2_EL10_PGA_scaffold6	+	4800562	4802856	1	2295	EL10Ac2g02717	GO:0005515(protein binding);GO:0005634(nucleus);GO:0006355(regulation of transcription, DNA-templated);GO:0008270(zinc ion binding);GO:0009585(red, far-red light phototransduction);GO:0009639(response to red or far red light);GO:0045893(positive regulation of transcription, DNA-templated)	NA	PREDICTED: protein FAR1-RELATED SEQUENCE 5-like [Beta vulgaris subsp. vulgaris]	NA	0.556321	1.04519	1.05309	1.03893	0.800779	0.010353	0.01415	0.03875	0.024947	0.594502	0.831073	1.00888	0.553526	0.890293	1.7978e-17	yes
Chr5_EL10_PGA_scaffold2	-	37454624	37458806	4	1544	EL10Ac5g11908	GO:0005739(mitochondrion);GO:0005743(mitochondrial inner membrane);GO:0009409(response to cold);GO:0009916(alternative oxidase activity);GO:0016021(integral component of membrane);GO:0031930(mitochondria-nucleus signaling pathway);GO:0045333(cellular respiration);GO:0046872(metal ion binding);GO:0055114(oxidation-reduction process);GO:0070469(respiratory chain);GO:0102721(ubiquinol:oxygen oxidore…	NA	PREDICTED: ubiquinol oxidase 2, mitochondrial-like [Beta vulgaris subsp. vulgaris]	NA	4.53821	1.90872	4.89947	3.38503	2.61169	6.07207	2.32872	1.72392	2.89129	17.5579	12.7296	20.4739	15.6203	12.3281	1.83835e-17	yes
Chr9_EL10_PGA_scaffold8	+	34777783	34799017	8	1593	EL10Ac9g22329	GO:0005737(cytoplasm);GO:0008168(methyltransferase activity)	NA	PREDICTED: alpha N-terminal protein methyltransferase 1 [Beta vulgaris subsp. vulgaris]	NA	9.41873	7.38004	5.54341	5.35672	4.34809	16.7042	19.6629	16.9504	17.4216	17.2101	19.4319	17.0961	16.9871	15.2458	1.99821e-17	yes
Chr4_EL10_PGA_scaffold1	-	52671769	52673310	2	883	EL10Ac4g09627	GO:0000427(plastid-encoded plastid RNA polymerase complex);GO:0005515(protein binding);GO:0006351(transcription, DNA-templated);GO:0006355(regulation of transcription, DNA-templated);GO:0009408(response to heat);GO:0009416(response to light stimulus);GO:0009507(chloroplast);GO:0009644(response to high light intensity);GO:0009658(chloroplast organization);GO:0042542(response to hydrogen peroxide);…	04141(Protein processing in endoplasmic reticulum)	PREDICTED: small heat shock protein, chloroplastic [Beta vulgaris subsp. vulgaris]	NA	42.9288	47.3079	50.0511	46.2969	38.0795	14.8264	10.6016	12.3048	13.5329	44.2404	34.6032	21.0053	45.4776	55.4347	2.24525e-17	yes
Chr9_EL10_PGA_scaffold8	-	9628452	9632936	6	1806	EL10Ac9g20900	GO:0009813(flavonoid biosynthetic process);GO:0043231(intracellular membrane-bounded organelle);GO:0052696(flavonoid glucuronidation);GO:0080043(quercetin 3-O-glucosyltransferase activity);GO:0080044(quercetin 7-O-glucosyltransferase activity)	00500(Starch and sucrose metabolism);00460(Cyanoamino acid metabolism);00940(Phenylpropanoid biosynthesis)	PREDICTED: putative FBD-associated F-box protein At5g38570 [Beta vulgaris subsp. vulgaris]	NA	11.5437	12.9316	17.1708	15.7042	13.9811	5.10636	7.31531	6.98276	4.99338	5.51332	4.30045	6.44664	5.66136	4.22306	2.33625e-17	yes
Chr1_EL10_PGA_scaffold3	+	3320684	3328893	7	2016	EL10Ac1g00270	GO:0004144(diacylglycerol O-acyltransferase activity);GO:0005886(plasma membrane);GO:0019432(triglyceride biosynthetic process);GO:0047196(long-chain-alcohol O-fatty-acyltransferase activity)	00073(Cutin, suberine and wax biosynthesis)	PREDICTED: O-acyltransferase WSD1-like isoform X1 [Beta vulgaris subsp. vulgaris]	NA	4.55247	2.24771	6.87401	9.01636	10.0827	5.14405	2.29984	2.09339	3.19959	20.0218	20.8042	28.24	22.6745	17.0204	2.40594e-17	yes
Chr3_EL10_PGA_scaffold7	-	2568556	2577377	25	3121	EL10Ac3g05123	GO:0005381(iron ion transmembrane transporter activity);GO:0005384(manganese ion transmembrane transporter activity);GO:0005783(endoplasmic reticulum);GO:0006880(intracellular sequestering of iron ion);GO:0010168(ER body);GO:0016020(membrane);GO:0030026(cellular manganese ion homeostasis);GO:0071281(cellular response to iron ion);GO:0071421(manganese ion transmembrane transport)	NA	PREDICTED: membrane protein of ER body-like protein isoform X1 [Beta vulgaris subsp. vulgaris]	NA	10.9535	14.5632	11.9382	11.5277	10.5109	22.1091	23.2047	20.9332	28.6103	12.4427	12.036	10.7412	9.80141	10.2343	2.61427e-17	yes
Chr6_EL10_PGA_scaffold0	-	61302976	61319484	9	1197	EL10Ac6g15515	GO:0005789(endoplasmic reticulum membrane);GO:0009672(auxin:proton symporter activity);GO:0009733(response to auxin);GO:0009734(auxin-activated signaling pathway);GO:0009926(auxin polar transport);GO:0016021(integral component of membrane);GO:0055085(transmembrane transport)	NA	PREDICTED: protein PIN-LIKES 1 isoform X1 [Beta vulgaris subsp. vulgaris]	NA	6.77745	10.6286	7.5496	9.49771	8.2605	2.64403	2.09396	2.50837	2.00283	10.0921	10.62	6.16398	8.80771	8.54328	2.7153e-17	yes
Chr6_EL10_PGA_scaffold0	+	40096675	40099246	5	879	EL10Ac6g14486	GO:0005351(carbohydrate:proton symporter activity);GO:0005355(glucose transmembrane transporter activity);GO:0005887(integral component of plasma membrane);GO:0046323(glucose import)	NA	PREDICTED: uncharacterized protein LOC104907167 [Beta vulgaris subsp. vulgaris]	NA	1.33902	1.55061	1.06047	2.01904	1.49567	0.0001	0.0001	0.0001	0.0001	1.31761	0.670871	1.33667	1.76074	1.19868	2.7199e-17	yes
Chr1_EL10_PGA_scaffold3	-	53483769	53484815	2	861	EL10Ac1g02210	NA	NA	hypothetical protein BVRB_7g179850 [Beta vulgaris subsp. vulgaris]	NA	1.29472	1.20439	0.631364	1.51829	1.16182	0.0001	0.0001	0.0001	0.0001	2.08635	1.74154	1.18525	2.13432	1.16307	2.94822e-17	yes
Chr8_EL10_PGA_scaffold4	+	11816681	11821685	3	1711	EL10Ac8g19035	GO:0004568(chitinase activity);GO:0050832(defense response to fungus)	00520(Amino sugar and nucleotide sugar metabolism);04016(MAPK signaling pathway - plant)	PREDICTED: endochitinase [Beta vulgaris subsp. vulgaris]	NA	1047.49	1454.53	831.243	1560.67	1316.59	2523.62	2925.45	1379.7	1476.25	353.809	208.061	154.555	455.722	310.479	3.15786e-17	yes
Chr9_EL10_PGA_scaffold8	+	24685562	24695734	13	1843	EL10Ac9g21517	GO:0004659(prenyltransferase activity);GO:0005886(plasma membrane);GO:0009234(menaquinone biosynthetic process);GO:0009507(chloroplast);GO:0009772(photosynthetic electron transport in photosystem II);GO:0010236(plastoquinone biosynthetic process);GO:0016021(integral component of membrane);GO:0031969(chloroplast membrane);GO:0032194(ubiquinone biosynthetic process via 3,4-dihydroxy-5-polyprenylben…	00130(Ubiquinone and other terpenoid-quinone biosynthesis)	PREDICTED: 2-carboxy-1,4-naphthoquinone phytyltransferase, chloroplastic [Beta vulgaris subsp. vulgaris]	NA	52.873	39.0431	46.4535	43.2351	42.8342	17.8478	15.5323	19.2439	11.9709	33.6558	45.5539	28.8213	36.1904	42.1353	3.32586e-17	yes
Chr7_EL10_PGA_scaffold5	+	21824706	21826553	1	1848	EL10Ac7g17148	GO:0005509(calcium ion binding);GO:0005544(calcium-dependent phospholipid binding);GO:0005886(plasma membrane)	NA	PREDICTED: xyloglucan-specific galacturonosyltransferase 1 [Beta vulgaris subsp. vulgaris]	NA	1.85221	0.799345	0.213984	0.50803	0.655179	0.495133	0.919665	0.686161	0.940098	0.0001	0.0001	0.0001	0.0001	0.0001	3.40096e-17	yes
Chr9_EL10_PGA_scaffold8	-	50082170	50092718	6	1857	EL10Ac9g22911	GO:0009705(plant-type vacuole membrane);GO:0016021(integral component of membrane)	NA	PREDICTED: organic cation/carnitine transporter 2 isoform X1 [Beta vulgaris subsp. vulgaris]	NA	8.93253	8.94805	8.24616	7.17945	6.88775	0.03041	3.75587	0.072025	0.030831	0.0001	0.0001	0.0001	0.0001	0.0001	3.59617e-17	yes
Chr2_EL10_PGA_scaffold6	+	4917358	4926657	9	5096	EL10Ac2g02724	GO:0005515(protein binding);GO:0005524(ATP binding);GO:0005576(extracellular region);GO:0006952(defense response);GO:0043531(ADP binding)	NA	PREDICTED: putative disease resistance RPP13-like protein 1 [Beta vulgaris subsp. vulgaris]	NA	6.13549	9.94832	9.39512	9.6473	9.26844	3.32443	4.10681	3.63144	3.97647	8.65807	9.04436	9.57236	10.1786	7.93035	3.66509e-17	yes
Chr1_EL10_PGA_scaffold3	-	30461796	30467054	5	1623	EL10Ac1g01655	GO:0003959(NADPH dehydrogenase activity);GO:0005622(intracellular);GO:0055114(oxidation-reduction process)	00592(alpha-Linolenic acid metabolism)	PREDICTED: 12-oxophytodienoate reductase 2 [Beta vulgaris subsp. vulgaris]	NA	7.22734	6.68103	9.91352	6.34861	6.01747	5.83725	5.16456	6.28491	6.76162	15.4455	17.9567	11.9925	17.6096	18.1181	3.6881e-17	yes
Chr9_EL10_PGA_scaffold8	+	40691419	40694322	3	471	EL10Ac9g22492	NA	NA	NA	NA	0.0001	0.0001	0.0001	0.0001	0.0001	2.14903	2.31711	2.86713	4.35039	0.0001	0.0001	0.0001	0.0001	0.0001	3.77028e-17	yes
Chr2_EL10_PGA_scaffold6	-	50803984	50810472	9	1323	EL10Ac2g04577	GO:0005737(cytoplasm);GO:0008318(protein prenyltransferase activity);GO:0018342(protein prenylation);GO:1990234(transferase complex)	NA	PREDICTED: uncharacterized protein LOC104906024 [Beta vulgaris subsp. vulgaris]	NA	3.21801	2.46236	3.5661	3.04715	3.04635	7.5112	8.24369	10.8989	8.13754	2.54665	2.94139	2.72205	2.6009	2.31278	3.823e-17	yes
Chr4_EL10_PGA_scaffold1	-	4936366	4950350	2	2553	EL10Ac4g07889	GO:0005515(protein binding);GO:0005524(ATP binding);GO:0005576(extracellular region);GO:0006952(defense response);GO:0043531(ADP binding)	NA	PREDICTED: putative disease resistance protein RGA3 [Beta vulgaris subsp. vulgaris]	NA	0.49887	0.649585	0.556019	0.907496	1.19909	3.3663	5.14004	4.45731	5.08509	1.09095	0.274442	0.941421	0.842078	0.952519	4.23346e-17	yes
Chr9_EL10_PGA_scaffold8	+	20596237	20600875	2	1686	EL10Ac9g21277	GO:0003674(molecular_function);GO:0009507(chloroplast)	NA	hypothetical protein SOVF_007180 [Spinacia oleracea]	NA	2.03713	2.4992	2.28757	1.98369	2.50592	0.379745	0.227179	0.362666	0.432013	2.14643	2.18673	2.35927	2.31516	1.94714	4.4291e-17	yes
Chr2_EL10_PGA_scaffold6	+	52088980	52090076	2	493	EL10Ac2g04690	NA	NA	hypothetical protein BVRB_2g025530 [Beta vulgaris subsp. vulgaris]	NA	94.1317	161.598	105.543	125.892	124.982	302.047	487.391	373.092	500.791	277.232	220.554	319.138	276.321	245.703	4.69835e-17	yes
Chr3_EL10_PGA_scaffold7	+	3038068	3041630	4	1539	EL10Ac3g05166	GO:0005829(cytosol);GO:0008171(O-methyltransferase activity);GO:0008757(S-adenosylmethionine-dependent methyltransferase activity);GO:0019438(aromatic compound biosynthetic process)	00940(Phenylpropanoid biosynthesis)	PREDICTED: caffeic acid 3-O-methyltransferase 2 [Beta vulgaris subsp. vulgaris]	NA	1.85858	7.50651	2.94849	4.80338	8.78322	0.502901	0.749928	0.201244	0.111606	17.3788	6.68085	7.46795	10.6269	8.6129	4.77976e-17	yes
Chr9_EL10_PGA_scaffold8	-	35783059	35814504	12	2508	EL10Ac9g22355	GO:0004252(serine-type endopeptidase activity);GO:0005618(cell wall)	NA	PREDICTED: subtilisin-like protease SBT5.3 [Beta vulgaris subsp. vulgaris]	NA	11.2101	13.9743	7.33971	11.5208	10.6787	19.2443	26.6395	21.6262	28.3822	31.8091	29.5819	24.8948	25.2033	31.646	5.47093e-17	yes
Chr4_EL10_PGA_scaffold1	-	6248465	6268294	20	7524	EL10Ac4g07982	GO:0007165(signal transduction);GO:0016020(membrane)	NA	PREDICTED: uncharacterized protein LOC104907084 [Beta vulgaris subsp. vulgaris]	NA	10.0923	10.6785	10.8567	9.92156	9.13988	4.86091	4.85621	4.6123	4.92904	8.84525	8.20113	7.98705	7.32281	7.97374	5.54879e-17	yes
Chr3_EL10_PGA_scaffold7	+	6026602	6033497	11	1425	EL10Ac3g05418	GO:0003824(catalytic activity);GO:0005789(endoplasmic reticulum membrane);GO:0005886(plasma membrane);GO:0009507(chloroplast);GO:0016021(integral component of membrane);GO:0016603(glutaminyl-peptide cyclotransferase activity);GO:0017186(peptidyl-pyroglutamic acid biosynthetic process, using glutaminyl-peptide cyclotransferase)	NA	PREDICTED: glutaminyl-peptide cyclotransferase isoform X1 [Beta vulgaris subsp. vulgaris]	NA	16.4758	21.0149	18.9636	20.413	18.8882	18.0978	16.5655	15.6184	25.3751	42.3478	38.147	51.6595	41.4987	35.0303	5.67613e-17	yes
Chr3_EL10_PGA_scaffold7	+	1143471	1144091	1	621	EL10Ac3g05005	NA	NA	hypothetical protein BVRB_3g049010 [Beta vulgaris subsp. vulgaris]	NA	0.0001	0.0001	0.0001	0.0001	0.23567	7.35662	6.47792	3.24177	6.36413	0.0001	0.08195	0.0001	0.0001	0.0001	5.8731e-17	yes
Chr6_EL10_PGA_scaffold0	-	22938688	22941710	3	1327	EL10Ac6g14093	GO:0003830(beta-1,4-mannosylglycoprotein 4-beta-N-acetylglucosaminyltransferase activity);GO:0005794(Golgi apparatus);GO:0006487(protein N-linked glycosylation);GO:0008375(acetylglucosaminyltransferase activity);GO:0016021(integral component of membrane);GO:0016757(transferase activity, transferring glycosyl groups)	00510(N-Glycan biosynthesis)	PREDICTED: beta-1,4-mannosyl-glycoprotein 4-beta-N-acetylglucosaminyltransferase-like isoform X2 [Beta vulgaris subsp. vulgaris]	NA	6.63313	8.4417	8.21549	11.4734	8.48125	5.19657	7.02619	6.96186	7.35416	14.7065	18.3902	18.5858	21.6383	20.6349	5.98167e-17	yes
Chr4_EL10_PGA_scaffold1	-	60745492	60752793	5	991	EL10Ac4g10363	GO:0001054(RNA polymerase I activity);GO:0001055(RNA polymerase II activity);GO:0001056(RNA polymerase III activity);GO:0005665(DNA-directed RNA polymerase II, core complex);GO:0005666(DNA-directed RNA polymerase III complex);GO:0005736(DNA-directed RNA polymerase I complex)	00230(Purine metabolism);00240(Pyrimidine metabolism);03020(RNA polymerase)	PREDICTED: DNA-directed RNA polymerases II, IV and V subunit 8B [Beta vulgaris subsp. vulgaris]	NA	33.0944	36.739	35.3242	31.0898	34.7717	67.9766	73.2548	63.5501	75.642	40.7417	46.7188	43.6829	40.2891	44.3741	6.06575e-17	yes
Chr3_EL10_PGA_scaffold7	+	24500447	24501634	1	1188	EL10Ac3g06372	GO:0004190(aspartic-type endopeptidase activity);GO:0006508(proteolysis);GO:0030163(protein catabolic process)	NA	PREDICTED: basic 7S globulin [Beta vulgaris subsp. vulgaris]	NA	37.9886	27.1649	46.1369	34.3692	32.0151	36.8121	44.21	53.3144	14.2237	5.48608	9.81558	6.66477	9.1978	10.152	6.37589e-17	yes
Chr9_EL10_PGA_scaffold8	-	47981429	47990033	2	1759	EL10Ac9g22772	GO:0005215(transporter activity);GO:0005524(ATP binding);GO:0005886(plasma membrane);GO:0006810(transport);GO:0015439(heme-transporting ATPase activity);GO:0016020(membrane);GO:0017004(cytochrome complex assembly);GO:0103115(protoheme IX ABC transporter activity)	00920(Sulfur metabolism);02010(ABC transporters)	PREDICTED: ABC transporter I family member 1 [Beta vulgaris subsp. vulgaris]	NA	5.08817	4.25623	5.69772	5.22589	5.9045	1.87569	1.56472	1.28402	1.45143	4.68565	5.29881	6.10956	5.55177	5.58087	6.50867e-17	yes
Chr6_EL10_PGA_scaffold0	-	63266201	63270513	4	718	EL10Ac6g15652	GO:0003674(molecular_function);GO:0008150(biological_process)	NA	PREDICTED: uncharacterized protein At2g23090 [Beta vulgaris subsp. vulgaris]	NA	10.4376	7.83279	10.3774	7.32909	10.1959	17.1332	22.7043	19.1822	23.3365	27.0505	25.6547	22.0836	26.2197	29.2261	6.53613e-17	yes
Chr6_EL10_PGA_scaffold0	+	45406170	45413390	5	759	EL10Ac6g14639	NA	00564(Glycerophospholipid metabolism);00440(Phosphonate and phosphinate metabolism)	PREDICTED: ethanolamine-phosphate cytidylyltransferase-like [Beta vulgaris subsp. vulgaris]	NA	1.16448	1.10734	2.23755	1.96233	1.59653	0.0001	0.0001	0.0001	0.0001	1.93126	1.86784	1.86297	0.989285	1.1565	6.55377e-17	yes
Chr3_EL10_PGA_scaffold7	+	10212949	10214906	3	1265	EL10Ac3g05738	GO:0004601(peroxidase activity);GO:0009505(plant-type cell wall);GO:0009664(plant-type cell wall organization)	00940(Phenylpropanoid biosynthesis)	PREDICTED: peroxidase 66-like [Beta vulgaris subsp. vulgaris]	NA	21.5912	20.1806	16.1391	13.3819	11.0343	31.7908	40.8007	56.5794	60.8111	19.1937	17.0525	11.9301	13.7205	18.3821	6.71426e-17	yes
Chr4_EL10_PGA_scaffold1	-	50961856	50971964	12	2373	EL10Ac4g09520	GO:0004345(glucose-6-phosphate dehydrogenase activity);GO:0006006(glucose metabolic process);GO:0009051(pentose-phosphate shunt, oxidative branch);GO:0009507(chloroplast);GO:0009570(chloroplast stroma);GO:0050661(NADP binding);GO:0055114(oxidation-reduction process)	00030(Pentose phosphate pathway);00480(Glutathione metabolism)	PREDICTED: glucose-6-phosphate 1-dehydrogenase 4, chloroplastic isoform X1 [Beta vulgaris subsp. vulgaris]	NA	3.31595	5.05787	3.58642	4.58625	4.79053	1.24672	1.24648	0.851467	1.23034	5.8651	3.51433	4.7602	3.77358	4.62172	6.9855e-17	yes
Chr4_EL10_PGA_scaffold1	+	59644468	59651158	16	2903	EL10Ac4g10281	GO:0000808(origin recognition complex);GO:0003677(DNA binding);GO:0003682(chromatin binding);GO:0005515(protein binding);GO:0005524(ATP binding);GO:0005634(nucleus);GO:0006260(DNA replication);GO:0006351(transcription, DNA-templated);GO:0006355(regulation of transcription, DNA-templated);GO:0009567(double fertilization forming a zygote and endosperm);GO:0010385(double-stranded methylated DNA bind…	NA	PREDICTED: origin of replication complex subunit 1B [Beta vulgaris subsp. vulgaris]	NA	6.58084	6.11915	7.13458	7.05582	6.61736	1.75827	2.30789	2.37865	1.00968	6.01884	7.0213	5.00703	5.6828	5.33701	7.16299e-17	yes
Chr5_EL10_PGA_scaffold2	-	56424760	56429954	9	3320	EL10Ac5g12875	GO:0004672(protein kinase activity);GO:0004674(protein serine/threonine kinase activity);GO:0005524(ATP binding);GO:0005886(plasma membrane);GO:0006468(protein phosphorylation);GO:0007169(transmembrane receptor protein tyrosine kinase signaling pathway);GO:0009506(plasmodesma);GO:0016021(integral component of membrane)	NA	PREDICTED: probable inactive leucine-rich repeat receptor-like protein kinase At3g03770 [Beta vulgaris subsp. vulgaris]	NA	15.609	18.509	14.829	14.8726	17.8699	30.6928	33.9856	34.1137	48.826	19.6432	15.6464	15.7794	15.4125	16.6854	7.28705e-17	yes
Chr2_EL10_PGA_scaffold6	-	5640985	5647525	3	610	EL10Ac2g02768	NA	NA	PREDICTED: uncharacterized protein LOC104887566 [Beta vulgaris subsp. vulgaris]	NA	68.1398	57.9183	69.2354	50.0598	56.5466	30.2642	34.5184	28.3325	31.1105	70.0317	66.0916	74.6831	69.9766	81.4173	7.52549e-17	yes
Chr4_EL10_PGA_scaffold1	+	6688722	6707904	5	3141	EL10Ac4g08002	GO:0009705(plant-type vacuole membrane);GO:0016021(integral component of membrane)	NA	PREDICTED: organic cation/carnitine transporter 4 [Beta vulgaris subsp. vulgaris]	NA	0.333237	0.42183	0.529076	0.271008	0.234836	0.0001	0.0001	0.0001	0.0001	0.339963	0.430999	0.379726	0.287305	0.502188	7.68476e-17	yes
Chr9_EL10_PGA_scaffold8	-	15203384	15208054	3	1401	EL10Ac9g21073	GO:0003674(molecular_function);GO:0005634(nucleus)	NA	PREDICTED: uncharacterized protein At4g22758 [Beta vulgaris subsp. vulgaris]	NA	21.8601	27.3867	43.7131	49.7627	57.1842	17.6367	21.5933	16.6696	29.771	72.545	76.9782	97.0066	115.338	111.944	8.55734e-17	yes
Chr5_EL10_PGA_scaffold2	-	42970029	42970247	1	219	EL10Ac5g12104	NA	NA	PREDICTED: uncharacterized protein LOC104887256 [Beta vulgaris subsp. vulgaris]	NA	0.235064	0.0001	0.289097	0.255322	0.0001	8.5609	10.844	9.40792	9.10747	0.236821	0.145888	0.245569	0.0001	0.341558	9.78517e-17	yes
Chr2_EL10_PGA_scaffold6	+	25796007	25805430	12	1149	EL10Ac2g03332	GO:0000462(maturation of SSU-rRNA from tricistronic rRNA transcript (SSU-rRNA, 5.8S rRNA, LSU-rRNA));GO:0005730(nucleolus);GO:0032040(small-subunit processome)	NA	hypothetical protein BVRB_2g046250 [Beta vulgaris subsp. vulgaris]	NA	27.7141	25.4156	28.4755	23.8577	22.3224	10.0531	11.735	12.9067	9.64443	24.4186	22.6111	21.5878	23.7315	23.8092	1.00049e-16	yes
Chr5_EL10_PGA_scaffold2	+	48936598	48938179	2	399	EL10Ac5g12372	NA	NA	PREDICTED: uncharacterized protein LOC104884142 [Beta vulgaris subsp. vulgaris]	NA	3420.2	2379.15	4324.76	4979.14	4999.32	217.288	654.598	406.611	583.419	3247.84	2748.49	8780.81	3914.98	3525.97	1.05311e-16	yes
Chr5_EL10_PGA_scaffold2	-	48620853	48625212	6	1953	EL10Ac5g12353	GO:0000977(RNA polymerase II regulatory region sequence-specific DNA binding);GO:0003700(DNA binding transcription factor activity);GO:0005634(nucleus);GO:0006357(regulation of transcription by RNA polymerase II)	00270(Cysteine and methionine metabolism)	hypothetical protein BVRB_5g112210 [Beta vulgaris subsp. vulgaris]	NA	0.0001	0.0001	0.0001	0.0001	0.0001	0.074068	1.05127	1.17688	1.43975	0.0001	0.0001	0.0001	0.0001	0.0001	1.0984e-16	yes
Chr1_EL10_PGA_scaffold3	+	6642564	6653353	10	3689	EL10Ac1g00545	GO:0006664(glycolipid metabolic process);GO:0012505(endomembrane system);GO:0046527(glucosyltransferase activity)	00514(Other types of O-glycan biosynthesis)	hypothetical protein DVH24_022551 [Malus domestica]	NA	2.79731	4.84106	4.07452	4.70242	4.69458	1.79598	2.05467	1.80765	1.95063	6.11931	6.04813	6.02205	5.43718	5.21325	1.17145e-16	yes
Chr6_EL10_PGA_scaffold0	-	33202368	33204688	4	1422	EL10Ac6g14306	GO:0005794(Golgi apparatus);GO:0016413(O-acetyltransferase activity);GO:0071554(cell wall organization or biogenesis)	NA	PREDICTED: protein trichome birefringence-like 40 isoform X1 [Beta vulgaris subsp. vulgaris]	NA	2.06235	2.97754	1.37256	2.63519	2.73083	1.08849	1.41708	1.21575	0.120645	8.91485	9.71615	7.95197	12.0393	11.8336	1.18058e-16	yes
Chr6_EL10_PGA_scaffold0	-	51869522	51870949	1	1428	EL10Ac6g14880	GO:0016020(membrane);GO:0016709(oxidoreductase activity, acting on paired donors, with incorporation or reduction of molecular oxygen, NAD(P)H as one donor, and incorporation of one atom of oxygen);GO:0044550(secondary metabolite biosynthetic process)	NA	PREDICTED: cytochrome P450 89A2-like [Beta vulgaris subsp. vulgaris]	NA	1.86836	1.39403	3.6305	4.31227	3.02591	0.149393	0.0001	0.0001	0.06014	1.48468	1.02983	2.66075	1.95666	1.87673	1.18625e-16	yes
Chr2_EL10_PGA_scaffold6	-	28088163	28092565	2	393	EL10Ac2g03387	GO:0002181(cytoplasmic translation);GO:0003735(structural constituent of ribosome);GO:0022625(cytosolic large ribosomal subunit);GO:0042273(ribosomal large subunit biogenesis)	03010(Ribosome)	PREDICTED: 60S ribosomal protein L26-1-like [Beta vulgaris subsp. vulgaris]	NA	0.0001	0.0001	0.0001	0.0001	0.0001	4.9695	2.57132	2.03331	4.28397	0.0001	0.0001	0.0001	0.0001	0.0001	1.25156e-16	yes
Chr6_EL10_PGA_scaffold0	-	47838246	47848422	7	547	EL10Ac6g14704	GO:0005515(protein binding)	NA	PREDICTED: MADS-box protein CMB1 [Beta vulgaris subsp. vulgaris]	NA	1.01726	1.9128	0.396094	2.32611	2.84773	1.76603	0.638368	0.373615	2.94909	24.2758	15.1181	20.2339	16.0746	12.6034	1.29836e-16	yes
Chr5_EL10_PGA_scaffold2	+	30614087	30640350	22	4030	EL10Ac5g11700	GO:0004832(valine-tRNA ligase activity);GO:0005829(cytosol);GO:0006438(valyl-tRNA aminoacylation)	00970(Aminoacyl-tRNA biosynthesis)	PREDICTED: valine--tRNA ligase, mitochondrial 1 [Beta vulgaris subsp. vulgaris]	NA	12.0474	9.20278	10.0203	9.0994	9.08672	17.3653	16.5783	18.7338	15.4401	7.61953	8.43961	7.85328	7.12547	8.81926	1.30361e-16	yes
Chr1_EL10_PGA_scaffold3	-	12524735	12529405	6	948	EL10Ac1g00961	NA	NA	hypothetical protein BVRB_1g006820 [Beta vulgaris subsp. vulgaris]	NA	0.0001	0.0001	0.0001	0.0001	0.0001	0.969181	1.75819	1.35248	1.42848	0.0001	0.0001	0.0001	0.0001	0.0001	1.32162e-16	yes
Chr8_EL10_PGA_scaffold4	+	6698602	6702978	4	880	EL10Ac8g18743	GO:0000247(C-8 sterol isomerase activity);GO:0005789(endoplasmic reticulum membrane);GO:0005886(plasma membrane);GO:0016021(integral component of membrane);GO:0016126(sterol biosynthetic process);GO:0047750(cholestenol delta-isomerase activity)	00100(Steroid biosynthesis)	PREDICTED: probable 3-beta-hydroxysteroid-Delta(8),Delta(7)-isomerase [Beta vulgaris subsp. vulgaris]	NA	0.0001	0.0001	0.0001	0.0001	0.0001	1.47773	1.41517	1.47301	1.3905	0.0001	0.0001	0.0001	0.0001	0.0001	1.32229e-16	yes
Chr2_EL10_PGA_scaffold6	+	6200742	6213642	3	4672	EL10Ac2g02793	GO:0005515(protein binding);GO:0005524(ATP binding);GO:0005576(extracellular region);GO:0006952(defense response);GO:0043531(ADP binding)	NA	putative disease resistance protein At3g14460 [Chenopodium quinoa]	NA	2.25299	1.14277	2.55645	1.45544	2.44103	0.0001	0.122437	0.035532	0.148359	1.43106	2.53255	1.14862	1.9894	1.99123	1.43206e-16	yes
Chr9_EL10_PGA_scaffold8	-	23803588	23816204	10	6846	EL10Ac9g21450	NA	NA	PREDICTED: uncharacterized protein LOC104903986 [Beta vulgaris subsp. vulgaris]	NA	6.20955	3.73993	4.76869	3.99529	4.83115	2.71349	1.96353	1.88687	1.40411	1.69149	1.74628	2.04997	1.92477	1.90819	1.44155e-16	yes
Scaffold_0004	+	1598538	1605267	4	2879	EL10As4g23460	GO:0004474(malate synthase activity);GO:0005737(cytoplasm);GO:0006097(glyoxylate cycle)	00620(Pyruvate metabolism);00630(Glyoxylate and dicarboxylate metabolism)	PREDICTED: malate synthase, glyoxysomal [Beta vulgaris subsp. vulgaris]	NA	5.23812	0.549565	40.9496	20.6333	28.3323	0.284634	0.04488	0.046375	0.0001	0.171575	0.0001	0.12902	0.312333	0.131896	1.54977e-16	yes
Chr6_EL10_PGA_scaffold0	+	61734937	61736824	2	514	EL10Ac6g15549	GO:0003677(DNA binding);GO:0003700(DNA binding transcription factor activity);GO:0005634(nucleus);GO:0006351(transcription, DNA-templated);GO:0006355(regulation of transcription, DNA-templated)	NA	PREDICTED: protein RADIALIS-like 1 [Beta vulgaris subsp. vulgaris]	NA	17.3959	29.101	8.33435	20.6314	25.4131	4.0856	12.6191	6.97323	21.5918	105.749	115.517	83.3599	74.8884	54.4999	1.55467e-16	yes
Chr9_EL10_PGA_scaffold8	+	21365632	21367688	2	1684	EL10Ac9g21319	GO:0005829(cytosol);GO:0008171(O-methyltransferase activity);GO:0008757(S-adenosylmethionine-dependent methyltransferase activity);GO:0019438(aromatic compound biosynthetic process)	00945(Stilbenoid, diarylheptanoid and gingerol biosynthesis)	PREDICTED: (RS)-norcoclaurine 6-O-methyltransferase [Beta vulgaris subsp. vulgaris]	NA	5.91728	7.09236	3.0185	4.77645	5.51535	0.40016	0.983105	0.612161	0.746039	2.47684	2.47387	1.76288	3.74576	3.1899	1.60439e-16	yes
Chr6_EL10_PGA_scaffold0	-	37743756	37744656	2	393	EL10Ac6g14408	NA	NA	protein ALP1-like [Spinacia oleracea]	NA	2.78207	4.04828	3.85589	3.60459	2.9654	0.0001	0.0001	0.0001	0.0001	5.41213	0.86695	4.22343	4.39243	3.45166	1.61746e-16	yes
Chr9_EL10_PGA_scaffold8	+	24479392	24480813	3	213	EL10Ac9g21499	NA	NA	NA	NA	1.90034	4.39668	5.83951	4.33561	3.40844	0.0001	0.0001	0.0001	0.0001	6.14787	7.02976	6.32119	6.18951	6.52601	1.63182e-16	yes
Chr8_EL10_PGA_scaffold4	+	54770393	54771866	2	684	EL10Ac8g20416	GO:0003677(DNA binding);GO:0003700(DNA binding transcription factor activity);GO:0005634(nucleus);GO:0005737(cytoplasm);GO:0006351(transcription, DNA-templated);GO:0006355(regulation of transcription, DNA-templated);GO:0009908(flower development);GO:0010321(regulation of vegetative phase change);GO:0046872(metal ion binding)	04075(Plant hormone signal transduction)	squamosa promoter-binding protein 1-like isoform X2 [Chenopodium quinoa]	NA	3.79456	5.00856	4.07766	4.06841	4.4223	2.52284	3.40599	2.62803	3.01542	9.68195	9.29227	15.1581	16.2258	11.1331	1.77206e-16	yes
Chr1_EL10_PGA_scaffold3	+	10062814	10063844	2	333	EL10Ac1g00791	NA	NA	PREDICTED: uncharacterized protein LOC104905298 [Beta vulgaris subsp. vulgaris]	NA	73.0973	141.151	145.966	114.211	95.5911	598.079	968.22	446.588	2462.22	171.176	128.554	469.151	199.299	183.34	1.90786e-16	yes
Chr6_EL10_PGA_scaffold0	+	16645507	16653200	18	3259	EL10Ac6g13946	GO:0004674(protein serine/threonine kinase activity);GO:0005524(ATP binding);GO:0005576(extracellular region);GO:0005773(vacuole);GO:0005886(plasma membrane);GO:0006468(protein phosphorylation);GO:0016021(integral component of membrane);GO:0016301(kinase activity)	NA	PREDICTED: probable leucine-rich repeat receptor-like protein kinase At5g49770 isoform X1 [Beta vulgaris subsp. vulgaris]	NA	49.8811	60.2999	54.6936	57.4348	51.2787	19.7686	22.1766	23.626	17.7846	46.5865	51.6515	49.3728	53.7157	55.8865	1.98531e-16	yes
Chr2_EL10_PGA_scaffold6	+	51160683	51182298	29	3781	EL10Ac2g04610	NA	NA	PREDICTED: HEAT repeat-containing protein 5A-like isoform X2 [Beta vulgaris subsp. vulgaris]	NA	2.4944	1.86669	3.91997	2.12535	2.48592	4.82616	6.70684	4.14473	5.70822	1.17406	1.52599	1.35411	1.56047	1.56803	2.12997e-16	yes
Chr6_EL10_PGA_scaffold0	+	56146717	56147583	1	867	EL10Ac6g15117	GO:0005634(nucleus)	NA	PREDICTED: protein SENSITIVE TO PROTON RHIZOTOXICITY 1 [Beta vulgaris subsp. vulgaris]	NA	3.05841	1.74489	2.29309	1.98514	1.80235	11.5881	7.58891	10.6131	8.09087	1.53644	2.13366	2.37902	2.54001	1.02824	2.14408e-16	yes
Chr3_EL10_PGA_scaffold7	-	9668201	9676928	16	2261	EL10Ac3g05701	GO:0000151(ubiquitin ligase complex);GO:0000209(protein polyubiquitination);GO:0005737(cytoplasm);GO:0031624(ubiquitin conjugating enzyme binding);GO:0032436(positive regulation of proteasomal ubiquitin-dependent protein catabolic process);GO:0061630(ubiquitin protein ligase activity)	NA	PREDICTED: probable E3 ubiquitin-protein ligase ARI8 [Beta vulgaris subsp. vulgaris]	NA	7.12833	5.53644	9.4118	10.9439	9.82726	7.30837	6.47207	4.55415	7.48079	17.5531	18.0702	19.8503	18.5338	17.2869	2.15582e-16	yes
Chr2_EL10_PGA_scaffold6	-	54440543	54446001	10	2686	EL10Ac2g04879	GO:0004674(protein serine/threonine kinase activity);GO:0004675(transmembrane receptor protein serine/threonine kinase activity);GO:0005524(ATP binding);GO:0005886(plasma membrane);GO:0006468(protein phosphorylation);GO:0007166(cell surface receptor signaling pathway);GO:0007169(transmembrane receptor protein tyrosine kinase signaling pathway);GO:0009507(chloroplast);GO:0012505(endomembrane syste…	NA	PREDICTED: probable inactive receptor-like protein kinase At3g56050 [Beta vulgaris subsp. vulgaris]	NA	4.93516	5.03778	5.89899	6.43067	4.61963	3.61314	3.26574	3.23998	2.10415	7.95917	11.4457	7.51157	9.57822	11.4131	2.24062e-16	yes
Chr3_EL10_PGA_scaffold7	+	12860808	12874821	8	1934	EL10Ac3g05903	GO:0000139(Golgi membrane);GO:0005794(Golgi apparatus);GO:0009507(chloroplast);GO:0009834(plant-type secondary cell wall biogenesis);GO:0016021(integral component of membrane);GO:0016413(O-acetyltransferase activity);GO:0016491(oxidoreductase activity);GO:0016740(transferase activity);GO:0045491(xylan metabolic process);GO:0045492(xylan biosynthetic process);GO:0055114(oxidation-reduction process…	NA	PREDICTED: protein REDUCED WALL ACETYLATION 4-like isoform X2 [Beta vulgaris subsp. vulgaris]	NA	47.1416	67.6723	70.9597	65.4768	59.3828	20.7009	30.2009	27.3501	28.134	70.2627	70.1986	76.5106	75.437	69.0431	2.26611e-16	yes
Chr1_EL10_PGA_scaffold3	+	8221809	8254992	3	463	EL10Ac1g00664	NA	NA	PREDICTED: glycine-rich protein A3 [Beta vulgaris subsp. vulgaris]	NA	238.895	389.483	266.546	325.041	389.346	114.137	189.671	114.626	272.213	703.754	696.026	1106.47	784.244	732.421	2.31564e-16	yes
Chr6_EL10_PGA_scaffold0	+	1926855	1929502	3	925	EL10Ac6g13212	GO:0003723(RNA binding);GO:0004521(endoribonuclease activity);GO:0005576(extracellular region);GO:0007568(aging);GO:0033897(ribonuclease T2 activity)	NA	PREDICTED: ribonuclease 3 isoform X1 [Beta vulgaris subsp. vulgaris]	NA	0.527945	0.428068	0.378976	0.790715	0.316435	6.34835	5.60614	3.63361	10.2789	1.6475	1.40612	2.54306	0.768711	0.712551	2.39916e-16	yes
Chr6_EL10_PGA_scaffold0	-	34558039	34559448	4	432	EL10Ac6g14342	NA	NA	NA	NA	0.0001	0.0001	0.0001	0.0001	0.0001	2.82806	2.39069	2.75569	2.16395	0.0001	0.0001	0.0001	0.0001	0.0001	2.62343e-16	yes
Chr4_EL10_PGA_scaffold1	-	34468167	34497480	8	420	EL10Ac4g08860	GO:0000338(protein deneddylation);GO:0005515(protein binding);GO:0005634(nucleus);GO:0005737(cytoplasm);GO:0005770(late endosome);GO:0005774(vacuolar membrane);GO:0006897(endocytosis);GO:0007033(vacuole organization);GO:0008237(metallopeptidase activity);GO:0015031(protein transport);GO:0016020(membrane);GO:0016021(integral component of membrane);GO:0016926(protein desumoylation);GO:0019941(modif…	04144(Endocytosis)	hypothetical protein BVRB_016200, partial [Beta vulgaris subsp. vulgaris]	NA	3.6729	3.89636	4.19568	5.64546	4.55819	0.273318	0.0001	0.169999	0.38554	6.09194	5.1135	5.245	6.04915	5.48117	2.71978e-16	yes
Chr8_EL10_PGA_scaffold4	-	41315447	41350144	7	2337	EL10Ac8g19862	GO:0004674(protein serine/threonine kinase activity);GO:0005886(plasma membrane);GO:0006468(protein phosphorylation);GO:0006952(defense response);GO:0009506(plasmodesma)	NA	PREDICTED: cysteine-rich receptor-like protein kinase 25 isoform X1 [Beta vulgaris subsp. vulgaris]	NA	2.11497	2.90185	3.83286	4.44526	4.31064	3.12403	2.16622	2.6484	0.652779	9.37578	13.0003	11.7803	12.4502	11.2088	2.7202e-16	yes
Chr6_EL10_PGA_scaffold0	-	14440126	14451324	8	2249	EL10Ac6g13886	GO:0003674(molecular_function);GO:0005737(cytoplasm);GO:0008150(biological_process)	NA	PREDICTED: uncharacterized protein At3g49055 [Beta vulgaris subsp. vulgaris]	NA	4.69389	4.90489	6.54174	4.89611	6.16202	1.17125	1.69599	1.69081	1.65631	3.94137	3.7953	4.3431	4.03091	4.77066	2.8384e-16	yes
Chr9_EL10_PGA_scaffold8	+	49674181	49679634	4	1391	EL10Ac9g22884	GO:0003676(nucleic acid binding);GO:0003677(DNA binding);GO:0003917(DNA topoisomerase type I activity);GO:0005575(cellular_component);GO:0008270(zinc ion binding)	NA	PREDICTED: DNA-binding protein HEXBP [Beta vulgaris subsp. vulgaris]	NA	8.74943	9.89381	12.3992	10.0203	10.7295	10.5003	10.3125	11.2804	9.1422	1.46317	1.83275	0.261731	1.92401	2.47678	2.86987e-16	yes
Chr9_EL10_PGA_scaffold8	-	32280901	32287187	11	1505	EL10Ac9g22132	GO:0005829(cytosol);GO:0050278(sedoheptulose-bisphosphatase activity)	NA	PREDICTED: phosphoglycerate mutase-like protein 1 [Beta vulgaris subsp. vulgaris]	NA	30.3873	31.1459	23.351	24.7255	21.7603	25.5048	32.427	26.9804	28.0306	50.5491	57.4247	53.9057	53.8175	48.6404	2.87233e-16	yes
Chr9_EL10_PGA_scaffold8	-	22583801	22584687	2	759	EL10Ac9g21379	GO:0003674(molecular_function);GO:0008150(biological_process);GO:0034553(mitochondrial respiratory chain complex II assembly)	NA	hypothetical protein BVRB_9g214030 [Beta vulgaris subsp. vulgaris]	NA	9.59937	13.9143	10.7435	10.0835	11.4923	5.9348	7.59847	6.06743	8.85829	21.9229	24.9156	22.8976	20.8704	18.9204	2.89373e-16	yes
Chr7_EL10_PGA_scaffold5	+	6027435	6027792	2	258	EL10Ac7g16295	NA	NA	NA	NA	0.0001	0.0001	0.0001	0.0001	0.0001	3.46501	4.97469	4.05152	7.3542	0.0001	0.0001	0.0001	0.0001	0.0001	2.96417e-16	yes
Chr6_EL10_PGA_scaffold0	+	57252570	57254426	1	1857	EL10Ac6g15176	GO:0005634(nucleus);GO:0008150(biological_process)	NA	PREDICTED: uncharacterized protein LOC104895544 [Beta vulgaris subsp. vulgaris]	NA	0.354837	0.443495	0.526359	0.703619	0.390839	0.0001	0.0001	0.0001	0.0001	0.887096	0.645308	0.731253	0.897215	0.401376	3.23267e-16	yes
Chr3_EL10_PGA_scaffold7	-	17937288	17945087	10	1102	EL10Ac3g06159	GO:0005737(cytoplasm);GO:0005829(cytosol);GO:0008168(methyltransferase activity);GO:0009507(chloroplast);GO:0009941(chloroplast envelope);GO:0018708(thiol S-methyltransferase activity);GO:0032259(methylation)	NA	PREDICTED: probable thiol methyltransferase 2 [Beta vulgaris subsp. vulgaris]	NA	18.2849	18.2833	20.9718	19.8842	22.1245	8.19324	9.90304	10.3225	9.90403	24.3988	20.8821	27.2175	23.1599	20.6873	3.39553e-16	yes
Chr8_EL10_PGA_scaffold4	-	12155710	12160535	5	993	EL10Ac8g19052	GO:0019788(NEDD8 transferase activity);GO:0031146(SCF-dependent proteasomal ubiquitin-dependent protein catabolic process);GO:0031462(Cul2-RING ubiquitin ligase complex);GO:0031463(Cul3-RING ubiquitin ligase complex);GO:0031467(Cul7-RING ubiquitin ligase complex);GO:0043224(nuclear SCF ubiquitin ligase complex);GO:0045116(protein neddylation);GO:0061630(ubiquitin protein ligase activity);GO:00800…	04141(Protein processing in endoplasmic reticulum);04120(Ubiquitin mediated proteolysis);03420(Nucleotide excision repair)	PREDICTED: RING-box protein 1a [Beta vulgaris subsp. vulgaris]	NA	15.2703	16.2122	16.5371	17.4161	17.6532	10.0846	10.0141	7.12038	14.06	30.8442	27.8217	33.8113	26.5138	25.8083	3.5139e-16	yes
Chr8_EL10_PGA_scaffold4	+	7103320	7110383	7	1823	EL10Ac8g18771	GO:0051213(dioxygenase activity)	00941(Flavonoid biosynthesis)	PREDICTED: protein SRG1 [Beta vulgaris subsp. vulgaris]	NA	12.4544	16.1259	9.89866	16.3917	12.0896	4.79686	6.09133	3.56399	9.53102	26.2785	20.9174	29.7676	22.8068	19.7588	3.53111e-16	yes
Chr6_EL10_PGA_scaffold0	+	38829621	38834229	5	1219	EL10Ac6g14437	GO:0005737(cytoplasm);GO:0030001(metal ion transport);GO:0046914(transition metal ion binding);GO:0046916(cellular transition metal ion homeostasis)	NA	PREDICTED: uncharacterized protein LOC104896523 isoform X5 [Beta vulgaris subsp. vulgaris]	NA	11.17	10.0593	15.6688	24.5421	27.5137	5.5838	4.64761	4.49529	6.28168	23.9235	23.3266	20.6481	32.0684	25.5295	3.85284e-16	yes
Chr4_EL10_PGA_scaffold1	-	54284425	54285918	1	1494	EL10Ac4g09769	GO:0005887(integral component of plasma membrane);GO:0008519(ammonium transmembrane transporter activity);GO:0015695(organic cation transport);GO:0019740(nitrogen utilization);GO:0072488(ammonium transmembrane transport)	03018(RNA degradation)	hypothetical protein BVRB_4g077340 [Beta vulgaris subsp. vulgaris]	NA	15.2572	33.6797	17.6647	32.2157	27.405	22.2193	19.5167	16.7897	29.1732	74.2281	58.6753	56.2533	68.3794	63.7269	4.18833e-16	yes
Chr8_EL10_PGA_scaffold4	+	16700450	16705436	5	1014	EL10Ac8g19276	GO:0016791(phosphatase activity)	00750(Vitamin B6 metabolism)	PREDICTED: inorganic pyrophosphatase 3 [Beta vulgaris subsp. vulgaris]	NA	7.45223	10.667	9.10495	10.7759	9.16739	2.91814	3.46698	3.81411	4.88838	14.2768	13.0244	14.3146	12.2787	12.3245	4.29677e-16	yes
Chr2_EL10_PGA_scaffold6	+	34946089	34951884	9	1353	EL10Ac2g03602	GO:0003676(nucleic acid binding);GO:0005515(protein binding);GO:0005634(nucleus);GO:0005635(nuclear envelope);GO:0005643(nuclear pore);GO:0015031(protein transport);GO:0046872(metal ion binding);GO:0051028(mRNA transport)	03013(RNA transport)	PREDICTED: zinc finger CCCH domain-containing protein 16 [Beta vulgaris subsp. vulgaris]	NA	19.477	22.0172	25.5559	18.8092	24.5275	10.4896	11.9442	11.3369	12.1302	26.2978	25.722	26.575	27.0268	24.6274	4.44513e-16	yes
Scaffold_0005	+	1244892	1245449	1	558	EL10As5g23591	NA	NA	hypothetical protein BVRB_5g122370 [Beta vulgaris subsp. vulgaris]	NA	1.53817	1.70002	1.36109	2.07493	0.614308	1.25295	1.22384	0.340846	0.285984	6.74624	14.83	6.25143	10.4307	9.76349	4.56498e-16	yes
Chr4_EL10_PGA_scaffold1	+	56554568	56560957	7	1378	EL10Ac4g09985	GO:0009231(riboflavin biosynthetic process);GO:0009507(chloroplast);GO:0009570(chloroplast stroma);GO:0016787(hydrolase activity);GO:0043621(protein self-association);GO:0090711(FMN hydrolase activity)	00740(Riboflavin metabolism)	PREDICTED: uncharacterized protein LOC104890216 [Beta vulgaris subsp. vulgaris]	NA	23.9385	27.6479	18.2555	28.5551	23.5644	8.44202	11.0507	9.54173	10.5069	34.1152	17.9517	34.2311	33.4606	29.5662	4.67454e-16	yes
Chr1_EL10_PGA_scaffold3	-	51842044	51878652	5	1198	EL10Ac1g02151	GO:0005576(extracellular region);GO:0016042(lipid catabolic process);GO:0016298(lipase activity);GO:0016746(transferase activity, transferring acyl groups);GO:0019953(sexual reproduction);GO:0052689(carboxylic ester hydrolase activity)	NA	PREDICTED: GDSL esterase/lipase EXL3 [Beta vulgaris subsp. vulgaris]	NA	1.87841	2.24745	1.26491	1.65332	1.47679	9.21503	10.5411	8.09091	14.2648	9.0083	4.88178	17.2745	8.11761	5.35674	5.14495e-16	yes
Chr4_EL10_PGA_scaffold1	-	60694052	60696318	6	1164	EL10Ac4g10358	GO:0009575(chromoplast stroma);GO:0016117(carotenoid biosynthetic process);GO:0016767(geranylgeranyl-diphosphate geranylgeranyltransferase activity)	00906(Carotenoid biosynthesis)	PREDICTED: phytoene synthase 2, chloroplastic [Beta vulgaris subsp. vulgaris]	NA	25.8324	21.1286	46.342	38.5101	40.5802	18.9171	12.3141	10.0265	11.0347	11.8158	10.6862	11.5166	11.8773	13.7014	5.44846e-16	yes
Chr9_EL10_PGA_scaffold8	-	28043803	28065601	15	12876	EL10Ac9g21791	GO:0005634(nucleus);GO:0006281(DNA repair);GO:0016301(kinase activity)	03015(mRNA surveillance pathway)	PREDICTED: serine/threonine-protein kinase SMG1-like [Beta vulgaris subsp. vulgaris]	NA	5.71007	5.63129	7.03758	6.29724	5.80507	4.09464	4.97338	5.33924	5.52762	2.49578	3.29196	2.86025	2.63035	2.98352	5.45825e-16	yes
Chr5_EL10_PGA_scaffold2	+	53541737	53542713	3	837	EL10Ac5g12670	GO:0016020(membrane);GO:0016709(oxidoreductase activity, acting on paired donors, with incorporation or reduction of molecular oxygen, NAD(P)H as one donor, and incorporation of one atom of oxygen);GO:0044550(secondary metabolite biosynthetic process)	NA	hypothetical protein SOVF_061780 [Spinacia oleracea]	NA	0.157674	0.0001	0.0001	0.207957	0.29328	3.75793	5.20471	3.55367	5.36742	0.082719	0.229575	0.205357	0.288604	0.3333	5.55937e-16	yes
Scaffold_0001	-	45864	47724	3	560	EL10As1g23031	NA	NA	NA	NA	0.0001	0.0001	0.0001	0.0001	0.0001	1.4974	2.2699	1.83301	3.23387	0.0001	0.0001	0.0001	0.0001	0.0001	5.81237e-16	yes
Chr5_EL10_PGA_scaffold2	+	42230809	42235575	8	966	EL10Ac5g12071	NA	NA	PREDICTED: uncharacterized protein LOC104896842 [Beta vulgaris subsp. vulgaris]	NA	0.0001	0.0001	0.0001	0.0001	0.0001	0.85383	1.57815	1.38335	0.882535	0.0001	0.0001	0.0001	0.0001	0.0001	6.42239e-16	yes
Chr4_EL10_PGA_scaffold1	-	10546178	10549008	7	1185	EL10Ac4g08157	GO:0004185(serine-type carboxypeptidase activity);GO:0006508(proteolysis);GO:0008239(dipeptidyl-peptidase activity)	NA	PREDICTED: lysosomal Pro-X carboxypeptidase [Beta vulgaris subsp. vulgaris]	NA	0.597923	1.46542	0.270823	0.793336	0.579997	0.0001	0.0001	0.0001	0.0001	1.24502	1.52699	1.01416	3.47156	1.02436	6.54206e-16	yes
Chr8_EL10_PGA_scaffold4	-	4604048	4608206	6	816	EL10Ac8g18585	NA	NA	PREDICTED: uncharacterized protein LOC104902106 [Beta vulgaris subsp. vulgaris]	NA	5.07461	7.98628	7.23307	10.1785	6.03961	0.579821	0.537026	0.063026	0.883613	5.95613	12.942	4.20951	16.831	13.909	6.74407e-16	yes
Chr5_EL10_PGA_scaffold2	+	57826753	57827904	1	1152	EL10Ac5g12984	GO:0005634(nucleus);GO:0006508(proteolysis);GO:0008234(cysteine-type peptidase activity);GO:0019784(NEDD8-specific protease activity)	NA	PREDICTED: NEDD8-specific protease 1 [Beta vulgaris subsp. vulgaris]	NA	0.026812	0.0001	0.0001	0.044154	0.063521	1.90077	2.96059	2.46802	1.87553	0.115174	0.0001	0.064534	0.053806	0.0001	6.92952e-16	yes
Chr2_EL10_PGA_scaffold6	+	51227500	51228114	1	615	EL10Ac2g04611	GO:0000578(embryonic axis specification);GO:0005515(protein binding);GO:0006914(autophagy);GO:0007034(vacuolar transport);GO:0009793(embryo development ending in seed dormancy);GO:0010008(endosome membrane);GO:0015031(protein transport);GO:0016192(vesicle-mediated transport);GO:0032509(endosome transport via multivesicular body sorting pathway);GO:0040007(growth)	04144(Endocytosis)	PREDICTED: ESCRT-related protein CHMP1B [Beta vulgaris subsp. vulgaris]	NA	156.104	188.235	173.541	181.084	184.84	90.0708	86.5315	76.8222	102.495	223.307	214.713	219.048	199.426	208.122	7.18588e-16	yes
Chr2_EL10_PGA_scaffold6	-	35039741	35056545	10	2946	EL10Ac2g03607	GO:0005524(ATP binding);GO:0005886(plasma membrane);GO:0009507(chloroplast);GO:0016021(integral component of membrane);GO:0042626(ATPase activity, coupled to transmembrane movement of substances);GO:0055085(transmembrane transport)	02010(ABC transporters);04146(Peroxisome)	PREDICTED: ABC transporter D family member 2, chloroplastic [Beta vulgaris subsp. vulgaris]	NA	5.54346	3.28087	3.99072	4.03463	3.53277	8.54285	7.38865	7.64405	6.50809	2.18672	2.49104	2.23447	2.36992	3.21929	7.38177e-16	yes
Chr6_EL10_PGA_scaffold0	-	56336093	56342545	2	1798	EL10Ac6g15129	GO:0009813(flavonoid biosynthetic process);GO:0043231(intracellular membrane-bounded organelle);GO:0052696(flavonoid glucuronidation);GO:0080043(quercetin 3-O-glucosyltransferase activity);GO:0080044(quercetin 7-O-glucosyltransferase activity)	NA	PREDICTED: 7-deoxyloganetin glucosyltransferase [Beta vulgaris subsp. vulgaris]	NA	17.8413	15.0915	17.3961	15.2871	18.0929	7.86465	8.72979	7.09054	8.56485	19.9984	16.0871	18.2025	16.912	16.4035	7.82214e-16	yes
Chr9_EL10_PGA_scaffold8	-	1476790	1482207	4	766	EL10Ac9g20680	GO:0003674(molecular_function);GO:0008150(biological_process);GO:0009507(chloroplast)	NA	PREDICTED: uncharacterized protein LOC104903367 [Beta vulgaris subsp. vulgaris]	NA	84.1824	67.3573	80.5035	67.8904	65.3546	187.097	168.811	171.914	153.185	128.895	134.366	115.226	113.259	135.517	7.86105e-16	yes
Chr5_EL10_PGA_scaffold2	-	44803807	44814060	10	3274	EL10Ac5g12183	GO:0004439(phosphatidylinositol-4,5-bisphosphate 5-phosphatase activity);GO:0004445(inositol-polyphosphate 5-phosphatase activity);GO:0005737(cytoplasm);GO:0009737(response to abscisic acid);GO:0009738(abscisic acid-activated signaling pathway);GO:0009845(seed germination);GO:0032957(inositol trisphosphate metabolic process);GO:0034485(phosphatidylinositol-3,4,5-trisphosphate 5-phosphatase activi…	00562(Inositol phosphate metabolism);04070(Phosphatidylinositol signaling system)	PREDICTED: type I inositol polyphosphate 5-phosphatase 2 [Beta vulgaris subsp. vulgaris]	NA	6.487	5.88486	10.1862	8.5284	9.73293	4.91	5.83637	3.49781	4.87061	14.7508	18.4196	14.6026	16.0665	10.6599	9.33049e-16	yes
Chr5_EL10_PGA_scaffold2	-	3377863	3381162	2	847	EL10Ac5g10662	NA	NA	PREDICTED: protein OVEREXPRESSOR OF CATIONIC PEROXIDASE 3 [Beta vulgaris subsp. vulgaris]	NA	18.0911	23.7721	27.8792	22.5206	22.3586	16.0602	21.3122	17.8501	20.753	40.1934	41.2754	46.4626	43.8663	40.3647	9.48852e-16	yes
Chr6_EL10_PGA_scaffold0	+	17414762	17416800	3	1083	EL10Ac6g13968	GO:0003674(molecular_function);GO:0005783(endoplasmic reticulum);GO:0009408(response to heat);GO:0009507(chloroplast)	04141(Protein processing in endoplasmic reticulum)	PREDICTED: 17.6 kDa class I heat shock protein [Beta vulgaris subsp. vulgaris]	NA	3.38429	4.42749	3.3336	6.48999	3.79943	0.131167	0.221595	0.0001	0.506078	7.30925	4.14483	4.81691	5.85173	2.87464	9.74708e-16	yes
Chr3_EL10_PGA_scaffold7	-	52147272	52152162	5	675	EL10Ac3g07352	NA	NA	hypothetical protein BVRB_3g064160 [Beta vulgaris subsp. vulgaris]	NA	4.15729	4.86259	5.82742	5.59815	9.20454	0.0001	0.415584	0.406219	0.0001	7.61471	4.88025	7.11661	8.59752	6.37547	9.75533e-16	yes
Chr1_EL10_PGA_scaffold3	-	2459333	2460706	1	1374	EL10Ac1g00203	GO:0003677(DNA binding);GO:0003700(DNA binding transcription factor activity);GO:0005515(protein binding);GO:0005634(nucleus);GO:0005737(cytoplasm);GO:0006351(transcription, DNA-templated);GO:0006355(regulation of transcription, DNA-templated);GO:0010629(negative regulation of gene expression);GO:0046983(protein dimerization activity)	04016(MAPK signaling pathway - plant);04075(Plant hormone signal transduction)	PREDICTED: transcription factor MYC2 [Beta vulgaris subsp. vulgaris]	NA	4.73117	2.71403	1.84013	2.39906	3.79978	14.6826	19.4893	8.62515	19.5754	9.82638	6.05391	9.01317	7.91205	7.15343	1.04654e-15	yes
Chr5_EL10_PGA_scaffold2	+	53470465	53472575	2	1621	EL10Ac5g12665	GO:0005886(plasma membrane);GO:0008514(organic anion transmembrane transporter activity);GO:0008643(carbohydrate transport);GO:0016021(integral component of membrane)	NA	PREDICTED: probable sugar phosphate/phosphate translocator At1g12500 [Beta vulgaris subsp. vulgaris]	NA	23.2825	23.4488	19.9916	24.2621	21.8708	39.0916	47.6141	37.9911	43.8433	20.8786	20.7755	21.9275	25.1111	22.534	1.12942e-15	yes
Chr9_EL10_PGA_scaffold8	+	37820858	37828375	6	1476	EL10Ac9g22404	GO:0000176(nuclear exosome (RNase complex));GO:0000177(cytoplasmic exosome (RNase complex));GO:0000467(exonucleolytic trimming to generate mature 3'-end of 5.8S rRNA from tricistronic rRNA transcript (SSU-rRNA, 5.8S rRNA, LSU-rRNA));GO:0003723(RNA binding);GO:0034427(nuclear-transcribed mRNA catabolic process, exonucleolytic, 3'-5');GO:0034475(U4 snRNA 3'-end processing);GO:0043928(exonucleolytic…	03018(RNA degradation)	PREDICTED: exosome complex component RRP4 homolog [Beta vulgaris subsp. vulgaris]	NA	13.0525	10.6364	13.5121	11.3183	12.572	11.9414	9.68855	11.7482	10.2757	3.96429	5.10326	5.10729	4.23439	5.84244	1.14833e-15	yes
Chr1_EL10_PGA_scaffold3	+	9068223	9072402	2	1061	EL10Ac1g00721	GO:0000275(mitochondrial proton-transporting ATP synthase complex, catalytic core F(1));GO:0015986(ATP synthesis coupled proton transport);GO:0046933(proton-transporting ATP synthase activity, rotational mechanism)	00190(Oxidative phosphorylation)	PREDICTED: ATP synthase subunit delta', mitochondrial [Beta vulgaris subsp. vulgaris]	NA	20.0764	29.7397	26.0822	33.2522	32.9335	17.3235	14.3346	14.217	15.7504	44.4136	36.993	45.8616	41.2814	33.6426	1.22088e-15	yes
Chr1_EL10_PGA_scaffold3	+	11422615	11436520	21	2754	EL10Ac1g00887	GO:0005634(nucleus);GO:0006904(vesicle docking involved in exocytosis);GO:0009306(protein secretion);GO:0015031(protein transport);GO:0016021(integral component of membrane)	NA	PREDICTED: protein transport Sec1a [Beta vulgaris subsp. vulgaris]	NA	3.50878	2.7622	7.46103	3.1418	5.05077	0.663856	0.169056	0.422542	0.732858	2.34531	1.91457	2.24799	2.30879	2.12104	1.26106e-15	yes
Chr7_EL10_PGA_scaffold5	+	18485917	18505342	16	3673	EL10Ac7g16960	NA	NA	PREDICTED: BTB/POZ domain-containing protein FBL11 isoform X1 [Beta vulgaris subsp. vulgaris]	NA	3.78139	4.48903	4.60704	3.8053	3.85749	3.51533	4.15892	3.98988	5.58187	8.45802	8.64534	8.5999	8.49143	8.75467	1.3602e-15	yes
Chr6_EL10_PGA_scaffold0	+	4573065	4573637	2	216	EL10Ac6g13392	NA	NA	NA	NA	0.0001	0.0001	0.0001	0.0001	0.0001	5.46478	5.2179	5.24313	4.97121	0.0001	0.0001	0.0001	0.0001	0.005362	1.36439e-15	yes
Chr9_EL10_PGA_scaffold8	-	20377290	20383395	4	1585	EL10Ac9g21269	GO:0005886(plasma membrane);GO:0006952(defense response);GO:0008061(chitin binding);GO:0009506(plasmodesma);GO:0016998(cell wall macromolecule catabolic process);GO:0031225(anchored component of membrane);GO:0046658(anchored component of plasma membrane)	04626(Plant-pathogen interaction)	PREDICTED: lysM domain-containing GPI-anchored protein 2 [Beta vulgaris subsp. vulgaris]	NA	18.1262	12.4037	18.7612	14.613	15.4449	4.93281	3.10875	5.5443	2.67035	11.8155	15.843	8.3181	12.4538	16.3008	1.41342e-15	yes
Chr3_EL10_PGA_scaffold7	+	2711688	2714193	2	2076	EL10Ac3g05140	GO:0003674(molecular_function)	NA	PREDICTED: UNC93-like protein 1 [Beta vulgaris subsp. vulgaris]	NA	5.45606	10.4046	6.30444	7.23941	7.60419	1.66927	2.11516	2.02375	3.33616	8.0941	7.44885	7.70687	8.99217	8.00381	1.43405e-15	yes
Chr6_EL10_PGA_scaffold0	-	13363321	13398385	7	1395	EL10Ac6g13860	GO:0004104(cholinesterase activity);GO:0005576(extracellular region);GO:0016042(lipid catabolic process);GO:0016298(lipase activity);GO:0052689(carboxylic ester hydrolase activity)	00511(Other glycan degradation)	PREDICTED: GDSL esterase/lipase At3g26430 [Beta vulgaris subsp. vulgaris]	NA	11.0723	12.5149	13.3149	12.249	12.8393	16.0209	17.1842	14.3578	16.8165	25.9334	24.2218	26.5559	26.1808	23.4172	1.44537e-15	yes
Chr7_EL10_PGA_scaffold5	-	42598432	42603089	8	1623	EL10Ac7g17662	GO:0003824(catalytic activity);GO:0008265(Mo-molybdopterin cofactor sulfurase activity);GO:0009507(chloroplast);GO:0030151(molybdenum ion binding);GO:0030170(pyridoxal phosphate binding)	00790(Folate biosynthesis)	PREDICTED: mitochondrial amidoxime reducing component 2 isoform X1 [Beta vulgaris subsp. vulgaris]	NA	50.8878	51.6303	59.8341	52.9072	48.8755	22.819	26.4618	28.817	22.8333	50.5413	54.1777	50.2478	50.0243	53.8622	1.45567e-15	yes
Chr5_EL10_PGA_scaffold2	-	13594576	13596000	1	1425	EL10Ac5g11220	GO:0009813(flavonoid biosynthetic process);GO:0043231(intracellular membrane-bounded organelle);GO:0052696(flavonoid glucuronidation);GO:0080043(quercetin 3-O-glucosyltransferase activity);GO:0080044(quercetin 7-O-glucosyltransferase activity)	00944(Flavone and flavonol biosynthesis)	PREDICTED: UDP-glycosyltransferase 89B2 [Beta vulgaris subsp. vulgaris]	NA	8.37113	13.0825	5.1859	10.1439	10.3256	5.33554	4.28737	4.42425	6.37006	22.1632	21.0918	16.8635	17.8712	14.8696	1.50993e-15	yes
Chr2_EL10_PGA_scaffold6	+	52808704	52813214	3	1931	EL10Ac2g04747	GO:0003674(molecular_function);GO:0005634(nucleus);GO:0008150(biological_process)	NA	PREDICTED: uncharacterized protein LOC104904106 [Beta vulgaris subsp. vulgaris]	NA	13.2144	15.3817	11.6753	12.9089	12.9841	6.64465	8.78656	7.83752	8.32463	18.172	15.3371	19.642	21.4251	19.4986	1.52358e-15	yes
Chr1_EL10_PGA_scaffold3	+	4624026	4629192	8	1207	EL10Ac1g00389	GO:0000149(SNARE binding);GO:0005484(SNAP receptor activity);GO:0006886(intracellular protein transport);GO:0006906(vesicle fusion);GO:0012505(endomembrane system);GO:0016021(integral component of membrane);GO:0031201(SNARE complex);GO:0048278(vesicle docking)	04130(SNARE interactions in vesicular transport)	PREDICTED: syntaxin-71 isoform X2 [Beta vulgaris subsp. vulgaris]	NA	0.282462	0.485631	0.329559	0.768564	0.461492	3.78832	3.53048	3.50558	4.46356	0.596666	0.556631	0.510216	1.03727	0.33992	1.5305e-15	yes
Chr4_EL10_PGA_scaffold1	+	50799593	50801191	1	1599	EL10Ac4g09507	GO:0003723(RNA binding);GO:0004519(endonuclease activity);GO:0005739(mitochondrion);GO:0080156(mitochondrial mRNA modification);GO:0090615(mitochondrial mRNA processing)	NA	hypothetical protein BVRB_4g080220 [Beta vulgaris subsp. vulgaris]	NA	2.08269	2.46168	2.75815	2.6463	3.00434	0.426965	0.354916	0.393614	0.532835	2.92963	2.28886	1.90598	1.98303	2.25801	1.54643e-15	yes
Chr8_EL10_PGA_scaffold4	-	15877015	15890091	15	2513	EL10Ac8g19239	GO:0004638(phosphoribosylaminoimidazole carboxylase activity);GO:0004639(phosphoribosylaminoimidazolesuccinocarboxamide synthase activity);GO:0006189('de novo' IMP biosynthetic process);GO:0046084(adenine biosynthetic process)	00230(Purine metabolism)	PREDICTED: LOW QUALITY PROTEIN: phosphoribosylaminoimidazole carboxylase, chloroplastic-like [Beta vulgaris subsp. vulgaris]	NA	43.4352	31.0552	36.7252	35.5065	33.3717	17.2228	14.8973	15.871	14.9512	22.7055	28.051	24.5318	24.5597	27.4085	1.65283e-15	yes
Chr1_EL10_PGA_scaffold3	+	37679474	37682520	3	490	EL10Ac1g01803	NA	NA	PREDICTED: uncharacterized protein LOC104901022 [Beta vulgaris subsp. vulgaris]	NA	1.92693	2.66992	1.03894	1.71034	2.05832	0.0001	0.0001	0.0001	0.0001	3.48037	1.93985	1.97533	1.94824	2.68273	1.66343e-15	yes
Chr2_EL10_PGA_scaffold6	+	7409066	7423286	5	1125	EL10Ac2g02855	GO:0005794(Golgi apparatus);GO:0016413(O-acetyltransferase activity);GO:0071554(cell wall organization or biogenesis)	NA	PREDICTED: protein trichome birefringence-like 38 [Beta vulgaris subsp. vulgaris]	NA	0.603901	0.816361	0.988549	0.867072	1.0486	5.38623	4.10874	3.51481	5.32573	5.9692	4.59344	3.18437	3.11591	4.12711	1.68082e-15	yes
Scaffold_0007	+	1182866	1184970	2	636	EL10As7g23819	GO:0003674(molecular_function);GO:0005576(extracellular region);GO:0005737(cytoplasm);GO:0009505(plant-type cell wall);GO:0009739(response to gibberellin);GO:0009740(gibberellic acid mediated signaling pathway)	00563(Glycosylphosphatidylinositol(GPI)-anchor biosynthesis)	PREDICTED: peamaclein [Beta vulgaris subsp. vulgaris]	NA	2.15894	3.16931	1.82531	1.46709	3.24034	14.8213	12.0296	10.6407	19.7428	6.53404	6.10931	3.5291	3.55138	4.11771	1.68948e-15	yes
Chr3_EL10_PGA_scaffold7	+	6079745	6085254	7	1327	EL10Ac3g05423	GO:0005506(iron ion binding);GO:0009507(chloroplast);GO:0010291(carotene beta-ring hydroxylase activity);GO:0016021(integral component of membrane);GO:0016119(carotene metabolic process);GO:0016123(xanthophyll biosynthetic process);GO:0016491(oxidoreductase activity);GO:0016787(hydrolase activity);GO:0031969(chloroplast membrane);GO:0055114(oxidation-reduction process)	00906(Carotenoid biosynthesis)	PREDICTED: beta-carotene 3-hydroxylase, chloroplastic [Beta vulgaris subsp. vulgaris]	NA	32.5709	31.9524	37.9983	40.3167	36.4102	48.1836	41.3315	39.4743	53.2757	84.8272	69.4601	79.5045	83.8716	69.499	1.74225e-15	yes
Chr8_EL10_PGA_scaffold4	+	15680368	15682141	3	945	EL10Ac8g19234	GO:0004364(glutathione transferase activity);GO:0005737(cytoplasm);GO:0006749(glutathione metabolic process)	00480(Glutathione metabolism)	PREDICTED: glutathione S-transferase [Beta vulgaris subsp. vulgaris]	NA	4.34563	3.86421	4.38228	6.20788	4.73916	4.27961	2.10799	1.43819	2.62152	9.88947	11.59	10.6229	18.9448	16.6394	1.80353e-15	yes
Chr6_EL10_PGA_scaffold0	-	61054598	61066740	8	1112	EL10Ac6g15501	GO:0000302(response to reactive oxygen species);GO:0004130(cytochrome-c peroxidase activity);GO:0004601(peroxidase activity);GO:0005515(protein binding);GO:0005778(peroxisomal membrane);GO:0006979(response to oxidative stress);GO:0009507(chloroplast);GO:0016021(integral component of membrane);GO:0016688(L-ascorbate peroxidase activity);GO:0020037(heme binding);GO:0034599(cellular response to oxid…	00053(Ascorbate and aldarate metabolism);00480(Glutathione metabolism)	PREDICTED: L-ascorbate peroxidase 5, peroxisomal-like [Beta vulgaris subsp. vulgaris]	NA	2.09403	0.0001	2.82448	2.04163	3.06622	28.3388	16.1898	6.97383	26.3109	0.0001	0.057874	0.322894	0.055741	0.100717	1.80424e-15	yes
Chr7_EL10_PGA_scaffold5	+	52588896	52591694	2	2183	EL10Ac7g17998	GO:0016020(membrane);GO:0016709(oxidoreductase activity, acting on paired donors, with incorporation or reduction of molecular oxygen, NAD(P)H as one donor, and incorporation of one atom of oxygen);GO:0044550(secondary metabolite biosynthetic process)	NA	PREDICTED: cytochrome P450 71A3-like [Beta vulgaris subsp. vulgaris]	NA	2.86422	10.2476	3.98451	9.0155	10.1343	24.8229	39.7	33.2059	52.8686	14.1438	12.2131	17.1991	13.8794	12.1891	1.84376e-15	yes
Chr4_EL10_PGA_scaffold1	-	51180601	51193679	5	444	EL10Ac4g09536	GO:0003992(N2-acetyl-L-ornithine:2-oxoglutarate 5-aminotransferase activity);GO:0005829(cytosol);GO:0006526(arginine biosynthetic process);GO:0009570(chloroplast stroma);GO:0030170(pyridoxal phosphate binding);GO:0042802(identical protein binding)	00220(Arginine biosynthesis)	PREDICTED: acetylornithine aminotransferase, mitochondrial [Beta vulgaris subsp. vulgaris]	NA	0.0001	0.0001	0.0001	0.0001	0.0001	2.27134	2.29381	2.04326	3.81051	0.0001	0.0001	0.0001	0.0001	0.0001	1.84465e-15	yes
Chr5_EL10_PGA_scaffold2	-	36840912	36844476	4	672	EL10Ac5g11881	GO:0003674(molecular_function);GO:0005575(cellular_component);GO:0008150(biological_process)	00230(Purine metabolism);00240(Pyrimidine metabolism);03020(RNA polymerase)	PREDICTED: uncharacterized protein LOC108221651 [Daucus carota subsp. sativus]	NA	0.0001	0.0001	0.0001	0.0001	0.0001	1.51327	1.7071	1.89635	1.62298	0.0001	0.0001	0.0001	0.0001	0.0001	1.89302e-15	yes
Chr4_EL10_PGA_scaffold1	-	30486712	30507532	13	2097	EL10Ac4g08758	GO:0003824(catalytic activity);GO:0004518(nuclease activity);GO:0005515(protein binding);GO:0005634(nucleus);GO:0006397(mRNA processing);GO:0010197(polar nucleus fusion)	NA	PREDICTED: cleavage and polyadenylation specificity factor subunit 3-II [Beta vulgaris subsp. vulgaris]	NA	3.3314	4.38103	4.7869	4.07089	4.86655	9.79266	11.7773	9.67791	10.7233	3.1607	3.46757	5.2519	3.91377	4.50366	1.9228e-15	yes
Chr3_EL10_PGA_scaffold7	+	13731699	13732393	2	612	EL10Ac3g05953	GO:0003677(DNA binding);GO:0003700(DNA binding transcription factor activity);GO:0005634(nucleus);GO:0006351(transcription, DNA-templated);GO:0006355(regulation of transcription, DNA-templated)	04075(Plant hormone signal transduction)	hypothetical protein BVRB_3g057260 [Beta vulgaris subsp. vulgaris]	NA	8.25073	7.61984	10.0012	8.44802	9.48851	1.8436	1.88698	0.441525	0.483761	10.3004	11.8304	8.29688	11.0514	9.93401	1.95358e-15	yes
Chr1_EL10_PGA_scaffold3	+	25105915	25107183	1	1269	EL10Ac1g01513	NA	NA	PREDICTED: extensin-1 [Beta vulgaris subsp. vulgaris]	NA	1095.3	1664.38	1466.2	1635.24	1658.65	1483.05	2629.76	2293.09	377.84	111.205	259.911	104.124	277.292	164.865	2.02139e-15	yes
Chr5_EL10_PGA_scaffold2	+	15257142	15264520	6	1193	EL10Ac5g11275	GO:0005215(transporter activity);GO:0005634(nucleus);GO:0006810(transport)	NA	PREDICTED: random slug protein 5 [Beta vulgaris subsp. vulgaris]	NA	15.4995	16.4524	10.0474	11.2555	11.1515	29.3325	28.8388	31.6979	40.3757	26.0244	22.687	27.506	25.6105	27.0137	2.11035e-15	yes
Chr4_EL10_PGA_scaffold1	-	39127334	39129727	1	2394	EL10Ac4g09007	GO:0004674(protein serine/threonine kinase activity);GO:0005886(plasma membrane);GO:0006468(protein phosphorylation)	NA	PREDICTED: G-type lectin S-receptor-like serine/threonine-protein kinase LECRK3 [Beta vulgaris subsp. vulgaris]	NA	0.0001	0.0001	0.0001	0.0001	0.0001	0.549662	0.33894	0.465676	0.55472	0.0001	0.0001	0.0001	0.0001	0.0001	2.22845e-15	yes
Chr6_EL10_PGA_scaffold0	+	45994783	45996977	6	1519	EL10Ac6g14651	GO:0005634(nucleus);GO:0016787(hydrolase activity)	NA	PREDICTED: protein ABHD17B [Beta vulgaris subsp. vulgaris]	NA	6.95332	7.8174	4.8578	6.13185	5.2323	4.2331	8.21666	7.0198	7.17518	17.5474	15.3624	27.7307	14.8126	15.1269	2.31073e-15	yes
Chr7_EL10_PGA_scaffold5	+	6097199	6102754	5	1556	EL10Ac7g16301	GO:0009705(plant-type vacuole membrane);GO:0015140(malate transmembrane transporter activity)	NA	PREDICTED: aluminum-activated malate transporter 2-like [Beta vulgaris subsp. vulgaris]	NA	5.39152	3.07462	1.03308	3.13415	1.72253	0.504811	0.041742	0.300092	0.111508	5.92378	11.6322	5.83433	8.82243	3.51483	2.51668e-15	yes
Chr9_EL10_PGA_scaffold8	+	41187656	41197923	7	1954	EL10Ac9g22506	GO:0005737(cytoplasm);GO:0008150(biological_process);GO:0008270(zinc ion binding)	NA	PREDICTED: uncharacterized protein LOC104903248 [Beta vulgaris subsp. vulgaris]	NA	7.65091	7.66296	10.9912	8.91603	9.72578	20.5652	22.5404	17.2728	28.0428	10.2816	10.8801	13.8652	10.8713	10.5855	2.51872e-15	yes
Chr1_EL10_PGA_scaffold3	+	2814603	2817848	4	2246	EL10Ac1g00224	GO:0003674(molecular_function);GO:0005739(mitochondrion);GO:0008150(biological_process)	NA	PREDICTED: pentatricopeptide repeat-containing protein At5g08510 [Beta vulgaris subsp. vulgaris]	NA	3.51368	2.75456	3.32023	3.04741	3.83109	1.15376	0.712205	0.804885	0.590821	2.77262	3.62242	3.18006	3.81863	2.86321	2.62446e-15	yes
Chr2_EL10_PGA_scaffold6	+	28608647	28621759	10	1985	EL10Ac2g03409	GO:0005634(nucleus);GO:0005737(cytoplasm)	NA	PREDICTED: programmed cell death protein 2, partial [Beta vulgaris subsp. vulgaris]	NA	15.5248	16.2867	22.4873	20.9534	21.1826	10.8982	8.38926	9.52334	9.98264	21.4455	21.9449	24.6994	22.615	21.3833	2.72629e-15	yes
Chr7_EL10_PGA_scaffold5	-	16032654	16038168	4	1827	EL10Ac7g16798	GO:0004722(protein serine/threonine phosphatase activity);GO:0005634(nucleus);GO:0006470(protein dephosphorylation);GO:0046872(metal ion binding)	NA	PREDICTED: probable protein phosphatase 2C 73 [Beta vulgaris subsp. vulgaris]	NA	0.0001	0.0001	0.0001	0.0001	0.0001	1.69615	1.39088	1.48622	1.67111	0.0001	0.0001	0.081382	0.0001	0.107389	2.7638e-15	yes
Chr8_EL10_PGA_scaffold4	-	3865162	3871182	9	1442	EL10Ac8g18541	GO:0044715(8-oxo-dGDP phosphatase activity)	NA	PREDICTED: nudix hydrolase 20, chloroplastic-like [Beta vulgaris subsp. vulgaris]	NA	14.0753	13.4504	16.5633	15.4317	14.682	6.09965	6.61357	6.09908	4.47467	11.0127	18.7884	16.0957	14.5497	14.0573	2.77369e-15	yes
Chr3_EL10_PGA_scaffold7	-	1086923	1087519	1	597	EL10Ac3g04999	GO:0004674(protein serine/threonine kinase activity);GO:0005886(plasma membrane)	NA	PREDICTED: protein LYK5 [Beta vulgaris subsp. vulgaris]	NA	0.0001	0.0001	0.061284	0.0001	0.0001	3.09188	2.83611	2.54447	2.91617	0.197364	0.0001	0.045483	0.042709	0.034405	2.79061e-15	yes
Chr1_EL10_PGA_scaffold3	+	48615606	48617707	3	620	EL10Ac1g02052	NA	NA	hypothetical protein BVRB_1g020530 [Beta vulgaris subsp. vulgaris]	NA	100.358	65.9887	82.6967	104.68	97.0451	74.4617	38.5933	40.399	36.8934	157.794	147.574	120.391	209.98	206.306	2.90273e-15	yes
Chr2_EL10_PGA_scaffold6	+	25911143	25917460	5	1896	EL10Ac2g03335	NA	NA	hypothetical protein SOVF_214930, partial [Spinacia oleracea]	NA	0.0001	0.0001	0.0001	0.0001	0.0001	0.314622	0.635367	0.606501	0.892825	0.0001	0.0001	0.0001	0.0001	0.0001	2.92141e-15	yes
Chr9_EL10_PGA_scaffold8	+	33886594	33886860	1	267	EL10Ac9g22271	NA	NA	NA	NA	2.78166	4.67085	4.48399	4.04657	4.58235	0.0001	0.0001	0.0001	0.0001	4.34508	4.00096	1.77528	3.22128	4.14108	3.09349e-15	yes
Chr5_EL10_PGA_scaffold2	-	40244668	40258414	13	1734	EL10Ac5g12011	GO:0004366(glycerol-3-phosphate O-acyltransferase activity);GO:0006655(phosphatidylglycerol biosynthetic process);GO:0009507(chloroplast);GO:0009536(plastid);GO:0009570(chloroplast stroma);GO:0016024(CDP-diacylglycerol biosynthetic process);GO:0102420(sn-1-glycerol-3-phosphate C16:0-DCA-CoA acyl transferase activity)	00561(Glycerolipid metabolism);00564(Glycerophospholipid metabolism)	PREDICTED: glycerol-3-phosphate acyltransferase, chloroplastic [Beta vulgaris subsp. vulgaris]	NA	9.92243	6.00893	5.96056	5.6984	5.71113	17.7771	15.8021	20.2056	11.1927	3.69014	6.06067	4.08201	4.74043	6.19226	3.49604e-15	yes
Chr9_EL10_PGA_scaffold8	-	41583254	41587646	4	1163	EL10Ac9g22520	GO:0005773(vacuole);GO:0005887(integral component of plasma membrane);GO:0009506(plasmodesma);GO:0009992(cellular water homeostasis);GO:0015250(water channel activity);GO:0015254(glycerol channel activity);GO:0034220(ion transmembrane transport)	NA	PREDICTED: aquaporin PIP2-1 [Beta vulgaris subsp. vulgaris]	NA	0.78629	0.604853	0.866778	1.34636	1.00364	6.59556	4.569	5.89524	4.19112	1.03347	0.210533	0.916112	0.393488	0.82576	3.56286e-15	yes
Chr2_EL10_PGA_scaffold6	+	30428249	30441811	17	2573	EL10Ac2g03460	GO:0005887(integral component of plasma membrane);GO:0015116(sulfate transmembrane transporter activity)	NA	PREDICTED: probable sulfate transporter 4.2 [Beta vulgaris subsp. vulgaris]	NA	35.2447	32.2712	41.0597	40.9205	38.5307	13.2502	15.186	20.1489	18.5624	40.6814	37.6682	41.2714	37.0048	35.799	3.59784e-15	yes
Chr3_EL10_PGA_scaffold7	+	50974503	50980543	4	3274	EL10Ac3g07279	GO:0005215(transporter activity);GO:0005886(plasma membrane);GO:0006857(oligopeptide transport);GO:0010336(gibberellic acid homeostasis);GO:0016020(membrane);GO:0016021(integral component of membrane);GO:0022857(transmembrane transporter activity);GO:0042128(nitrate assimilation);GO:0055085(transmembrane transport);GO:0097708(intracellular vesicle)	NA	PREDICTED: protein NRT1/ PTR FAMILY 3.1 [Beta vulgaris subsp. vulgaris]	NA	8.48445	5.50278	5.55664	3.38575	2.21852	20.9779	26.0226	13.406	39.4063	7.7101	6.65693	11.0324	6.75361	6.86233	3.75205e-15	yes
Chr4_EL10_PGA_scaffold1	+	27694771	27710670	9	2414	EL10Ac4g08688	GO:0004523(RNA-DNA hybrid ribonuclease activity);GO:0006298(mismatch repair);GO:0032299(ribonuclease H2 complex);GO:0043137(DNA replication, removal of RNA primer)	03030(DNA replication)	PREDICTED: ribonuclease H2 subunit A [Beta vulgaris subsp. vulgaris]	NA	4.49011	3.59915	5.498	3.98257	4.56177	9.49743	11.1343	10.5375	9.84525	3.91288	3.78248	4.00537	3.64997	5.64948	3.75304e-15	yes
Chr2_EL10_PGA_scaffold6	-	46853400	46859280	9	1433	EL10Ac2g04229	GO:0000302(response to reactive oxygen species);GO:0004130(cytochrome-c peroxidase activity);GO:0004601(peroxidase activity);GO:0005576(extracellular region);GO:0005829(cytosol);GO:0009845(seed germination);GO:0010431(seed maturation);GO:0016688(L-ascorbate peroxidase activity);GO:0020037(heme binding);GO:0034599(cellular response to oxidative stress);GO:0042744(hydrogen peroxide catabolic proces…	00053(Ascorbate and aldarate metabolism);00480(Glutathione metabolism)	PREDICTED: putative L-ascorbate peroxidase 6 [Beta vulgaris subsp. vulgaris]	NA	14.9241	7.99105	13.8058	9.82826	10.6973	28.3748	27.2073	35.3559	20.4388	8.57161	12.2438	9.91864	10.0577	12.0897	3.7943e-15	yes
Chr7_EL10_PGA_scaffold5	-	2280257	2285583	9	1464	EL10Ac7g15968	GO:0006904(vesicle docking involved in exocytosis);GO:0009306(protein secretion)	04144(Endocytosis)	ras-related protein RAB1BV [Beta vulgaris subsp. vulgaris]	NA	68.7302	112.396	137.626	118.211	114.332	282.465	382.544	306.961	448.804	152.796	115.807	142.411	145.047	143.548	3.96145e-15	yes
Chr5_EL10_PGA_scaffold2	-	45240724	45243120	3	210	EL10Ac5g12203	GO:0030599(pectinesterase activity);GO:0046910(pectinesterase inhibitor activity);GO:0071944(cell periphery)	NA	PREDICTED: putative invertase inhibitor [Beta vulgaris subsp. vulgaris]	NA	18.1872	8.67009	10.278	10.0551	7.37403	0.0001	0.638947	0.78172	0.0001	14.3396	10.5867	10.4936	12.3126	15.6148	3.98072e-15	yes
Chr7_EL10_PGA_scaffold5	-	50741731	50743149	1	1419	EL10Ac7g17927	GO:0009813(flavonoid biosynthetic process);GO:0043231(intracellular membrane-bounded organelle);GO:0052696(flavonoid glucuronidation);GO:0080043(quercetin 3-O-glucosyltransferase activity);GO:0080044(quercetin 7-O-glucosyltransferase activity)	00944(Flavone and flavonol biosynthesis)	PREDICTED: anthocyanidin 3-O-glucosyltransferase [Beta vulgaris subsp. vulgaris]	NA	1.7351	1.14494	0.815368	1.84186	0.759995	0.0001	0.0001	0.0001	0.0001	0.384834	0.332587	0.046631	0.510237	0.292664	4.08932e-15	yes
Chr4_EL10_PGA_scaffold1	-	52018876	52020490	7	993	EL10Ac4g09583	GO:0005515(protein binding);GO:0005524(ATP binding);GO:0005654(nucleoplasm);GO:0005730(nucleolus);GO:0005794(Golgi apparatus);GO:0005829(cytosol);GO:0005856(cytoskeleton);GO:0005886(plasma membrane);GO:0007049(cell cycle);GO:0009524(phragmoplast);GO:0015031(protein transport);GO:0016787(hydrolase activity);GO:0045732(positive regulation of protein catabolic process);GO:0046686(response to cadmium…	04141(Protein processing in endoplasmic reticulum)	hypothetical protein BVRB_4g079200 [Beta vulgaris subsp. vulgaris]	NA	0.870665	1.61806	0.775679	1.15447	0.644309	0.0001	0.0001	0.0001	0.0001	1.05449	0.746642	1.26629	1.57235	0.842884	4.39083e-15	yes
Chr3_EL10_PGA_scaffold7	-	1621910	1647682	10	2499	EL10Ac3g05036	GO:0051213(dioxygenase activity)	NA	hypothetical protein CUMW_142980 [Citrus unshiu]	NA	11.8718	14.1606	13.8335	15.1748	15.0432	31.2872	28.7087	28.0029	37.7888	28.209	24.8784	28.2307	23.6086	19.9756	4.43281e-15	yes
Chr2_EL10_PGA_scaffold6	-	51582730	51584849	3	1314	EL10Ac2g04645	GO:0005634(nucleus)	03018(RNA degradation)	PREDICTED: uncharacterized protein LOC104905310 [Beta vulgaris subsp. vulgaris]	NA	8.87447	13.0271	10.9063	11.9892	13.882	4.84734	6.25741	5.81741	6.63129	17.3235	15.7711	15.1941	15.5091	17.6748	4.471e-15	yes
Chr5_EL10_PGA_scaffold2	+	6168433	6175268	9	1003	EL10Ac5g10853	GO:0005351(carbohydrate:proton symporter activity);GO:0005768(endosome);GO:0005794(Golgi apparatus);GO:0005802(trans-Golgi network);GO:0008643(carbohydrate transport);GO:0009507(chloroplast);GO:0015144(carbohydrate transmembrane transporter activity);GO:0016020(membrane);GO:0016021(integral component of membrane);GO:0022857(transmembrane transporter activity);GO:0031969(chloroplast membrane);GO:0…	NA	PREDICTED: probable plastidic glucose transporter 3 [Beta vulgaris subsp. vulgaris]	NA	12.5757	16.6173	15.9286	16.8178	15.3843	31.9378	35.9558	34.3708	38.7379	19.3429	17.2411	22.5734	19.7799	14.7164	4.70021e-15	yes
Chr2_EL10_PGA_scaffold6	-	54345188	54349668	7	1949	EL10Ac2g04868	GO:0006520(cellular amino acid metabolic process);GO:0008923(lysine decarboxylase activity)	NA	PREDICTED: uncharacterized protein LOC104903067 [Beta vulgaris subsp. vulgaris]	NA	19.5701	21.9085	18.4045	17.018	20.5355	1.29968	2.62829	1.86972	0.158755	9.50173	9.29989	3.91628	9.12023	10.089	4.80294e-15	yes
Chr2_EL10_PGA_scaffold6	-	2637162	2650708	11	3176	EL10Ac2g02578	GO:0005249(voltage-gated potassium channel activity);GO:0005887(integral component of plasma membrane);GO:0042391(regulation of membrane potential)	NA	PREDICTED: potassium channel AKT1 isoform X2 [Beta vulgaris subsp. vulgaris]	NA	20.6231	16.5524	23.0239	16.3286	15.4217	6.87103	7.26234	8.88922	7.1975	9.60267	14.1483	11.6119	12.7071	11.3854	4.97983e-15	yes
Chr8_EL10_PGA_scaffold4	-	53878945	53882309	4	1025	EL10Ac8g20362	GO:0003674(molecular_function);GO:0005737(cytoplasm);GO:0005774(vacuolar membrane);GO:0008150(biological_process);GO:0016021(integral component of membrane)	NA	PREDICTED: tetraspanin-19-like [Beta vulgaris subsp. vulgaris]	NA	23.05	17.2985	26.7666	22.353	19.539	15.4413	17.3431	12.1986	20.1324	47.6167	32.5065	46.1391	39.1626	39.2681	4.99233e-15	yes
Chr3_EL10_PGA_scaffold7	-	6357450	6358223	1	774	EL10Ac3g05446	GO:0003674(molecular_function);GO:0005575(cellular_component);GO:0008150(biological_process)	NA	PREDICTED: uncharacterized protein LOC104888395 [Beta vulgaris subsp. vulgaris]	NA	22.3783	20.1482	22.8692	24.8483	20.5971	10.1217	5.56818	3.96746	4.67067	28.1344	29.6191	14.6953	37.8729	28.2983	5.30512e-15	yes
Chr4_EL10_PGA_scaffold1	-	55860259	55861995	1	1737	EL10Ac4g09913	GO:0005739(mitochondrion);GO:0008150(biological_process)	NA	PREDICTED: putative pentatricopeptide repeat-containing protein At5g43820 [Beta vulgaris subsp. vulgaris]	NA	14.3695	16.3664	17.101	15.8726	14.4513	6.0176	7.62739	6.37812	8.01775	13.8128	13.8616	13.852	13.7663	13.3013	5.34635e-15	yes
Chr6_EL10_PGA_scaffold0	+	14580554	14584559	2	612	EL10Ac6g13888	NA	NA	PREDICTED: uncharacterized protein LOC104887001 [Beta vulgaris subsp. vulgaris]	NA	1.28362	2.6635	8.81486	1.57221	1.87679	0.0001	0.0001	0.0001	0.0001	0.980299	1.59543	0.750543	1.08088	1.146	5.51145e-15	yes
Chr6_EL10_PGA_scaffold0	-	19586938	19589540	5	1026	EL10Ac6g14016	GO:0005576(extracellular region);GO:0016042(lipid catabolic process);GO:0016788(hydrolase activity, acting on ester bonds);GO:0052689(carboxylic ester hydrolase activity)	00901(Indole alkaloid biosynthesis)	PREDICTED: GDSL esterase/lipase At1g28610-like [Beta vulgaris subsp. vulgaris]	NA	0.0001	0.0001	0.0001	0.0001	0.0001	0.928708	0.716346	1.16378	1.50508	0.0001	0.0001	0.0001	0.0001	0.0001	5.62733e-15	yes
Chr4_EL10_PGA_scaffold1	-	50064118	50065716	1	1599	EL10Ac4g09461	GO:0005739(mitochondrion);GO:0043231(intracellular membrane-bounded organelle)	NA	hypothetical protein BVRB_4g097330 [Beta vulgaris subsp. vulgaris]	NA	2.62568	3.65219	2.63015	2.99104	2.70182	0.375042	0.68208	0.53675	0.525978	2.04176	2.21744	2.47535	2.4183	2.96274	5.79215e-15	yes
Chr4_EL10_PGA_scaffold1	+	36816112	36822677	5	599	EL10Ac4g08933	NA	NA	NA	NA	0.0001	0.0001	0.0001	0.0001	0.0001	2.36829	1.67496	1.55504	1.63031	0.0001	0.0001	0.0001	0.0001	0.0001	5.98705e-15	yes
Chr2_EL10_PGA_scaffold6	-	38361653	38365064	3	1845	EL10Ac2g03761	GO:0003674(molecular_function);GO:0005739(mitochondrion);GO:0008150(biological_process)	NA	PREDICTED: pentatricopeptide repeat-containing protein At1g01970 [Beta vulgaris subsp. vulgaris]	NA	16.19	12.3034	17.5995	14.9319	15.1834	6.48113	5.61179	7.22456	5.49455	11.8669	15.9031	11.706	13.5901	16.2571	6.15382e-15	yes
Chr6_EL10_PGA_scaffold0	-	49250379	49254063	3	1011	EL10Ac6g14757	GO:0003674(molecular_function);GO:0005634(nucleus);GO:0005886(plasma membrane);GO:0008150(biological_process)	NA	PREDICTED: uncharacterized protein LOC104896080 [Beta vulgaris subsp. vulgaris]	NA	77.0982	77.088	81.2714	83.7945	77.3425	46.4971	39.5834	42.188	35.1964	85.7707	99.5484	82.6153	78.8704	98.9733	6.34699e-15	yes
Chr8_EL10_PGA_scaffold4	-	55520465	55521055	3	555	EL10Ac8g20467	NA	NA	PREDICTED: nucleomorphin [Beta vulgaris subsp. vulgaris]	NA	5.5341	5.08256	5.09514	2.10353	4.31536	0.0001	0.274311	0.0001	0.0001	2.37617	2.50169	4.47951	4.25204	3.68996	6.6563e-15	yes
Chr5_EL10_PGA_scaffold2	-	8598490	8603370	7	2446	EL10Ac5g10985	GO:0005768(endosome);GO:0005774(vacuolar membrane);GO:0005802(trans-Golgi network);GO:0008757(S-adenosylmethionine-dependent methyltransferase activity);GO:0032259(methylation)	NA	PREDICTED: probable methyltransferase PMT2 [Beta vulgaris subsp. vulgaris]	NA	6.22117	2.43691	2.87917	1.6103	2.10296	10.1913	13.6954	15.2797	9.81684	2.05427	3.31718	4.0308	3.02995	2.95542	6.81809e-15	yes
Chr3_EL10_PGA_scaffold7	-	2104741	2111036	8	3434	EL10Ac3g05079	GO:0003723(RNA binding);GO:0004519(endonuclease activity);GO:0009451(RNA modification);GO:0043231(intracellular membrane-bounded organelle)	NA	PREDICTED: pentatricopeptide repeat-containing protein At5g27270 isoform X1 [Beta vulgaris subsp. vulgaris]	NA	18.7081	18.9738	21.1119	19.8943	17.8371	9.33112	8.90181	10.1956	10.1874	14.5395	14.7309	12.9676	12.8962	13.7814	6.92322e-15	yes
Chr4_EL10_PGA_scaffold1	-	60144620	60149447	7	1748	EL10Ac4g10313	GO:0003700(DNA binding transcription factor activity);GO:0005515(protein binding);GO:0005634(nucleus);GO:0005737(cytoplasm);GO:0007623(circadian rhythm);GO:0009908(flower development);GO:0042752(regulation of circadian rhythm);GO:0046872(metal ion binding);GO:0046975(histone methyltransferase activity (H3-K36 specific));GO:0051213(dioxygenase activity);GO:0055114(oxidation-reduction process);GO:0…	NA	PREDICTED: lysine-specific demethylase JMJ30 [Beta vulgaris subsp. vulgaris]	NA	7.79263	16.7919	8.12289	8.79073	12.0981	7.79976	26.1767	21.3891	36.3401	60.0357	43.4293	86.2975	52.8786	43.3335	7.05425e-15	yes
Chr3_EL10_PGA_scaffold7	+	5123534	5126922	4	2484	EL10Ac3g05348	GO:0001228(transcriptional activator activity, RNA polymerase II transcription regulatory region sequence-specific DNA binding);GO:0005634(nucleus);GO:0006357(regulation of transcription by RNA polymerase II)	NA	PREDICTED: uncharacterized protein LOC104888295 [Beta vulgaris subsp. vulgaris]	NA	10.7606	12.1989	10.4245	10.0063	12.4198	5.36447	5.30654	5.35511	7.0036	13.6624	13.626	12.5789	13.1706	11.6565	7.71018e-15	yes
Chr8_EL10_PGA_scaffold4	+	4946515	4948426	2	1166	EL10Ac8g18617	GO:0009252(peptidoglycan biosynthetic process);GO:0047661(amino-acid racemase activity)	NA	PREDICTED: uncharacterized protein LOC104902073 [Beta vulgaris subsp. vulgaris]	NA	1.28995	7.47261	0.219643	0.762808	5.56364	2.81235	3.60395	1.44688	20.7697	216.46	97.5178	139.077	104.033	77.1332	7.83836e-15	yes
Scaffold_0002	+	42731	43825	1	1095	EL10As2g23151	NA	NA	PREDICTED: uncharacterized protein LOC104897305 [Beta vulgaris subsp. vulgaris]	NA	31.4642	43.2285	33.476	32.2192	50.4075	39.0779	28.2257	23.61	47.6504	134.426	81.4221	104.777	110.324	67.9019	8.00062e-15	yes
Chr1_EL10_PGA_scaffold3	+	2058072	2063717	4	1126	EL10Ac1g00173	GO:0005829(cytosol);GO:0008171(O-methyltransferase activity);GO:0008757(S-adenosylmethionine-dependent methyltransferase activity);GO:0019438(aromatic compound biosynthetic process)	00940(Phenylpropanoid biosynthesis)	PREDICTED: caffeic acid 3-O-methyltransferase [Beta vulgaris subsp. vulgaris]	NA	4.40256	8.61853	2.95122	5.29111	7.60272	0.061956	0.0001	0.0001	0.616301	24.1917	15.0798	14.4222	12.0257	11.0427	8.10965e-15	yes
Chr1_EL10_PGA_scaffold3	-	238391	242001	6	1614	EL10Ac1g00015	GO:0005886(plasma membrane);GO:0016020(membrane);GO:1903424(fluoride transmembrane transport);GO:1903425(fluoride transmembrane transporter activity)	NA	PREDICTED: fluoride export protein 1 [Beta vulgaris subsp. vulgaris]	NA	12.4109	14.0697	12.4683	12.5503	11.0039	6.20125	4.50278	5.90737	6.95245	14.3042	15.6236	17.6061	13.0915	13.4294	8.18157e-15	yes
Chr3_EL10_PGA_scaffold7	+	35908487	35921823	13	2973	EL10Ac3g06634	GO:0003674(molecular_function);GO:0005887(integral component of plasma membrane);GO:0048235(pollen sperm cell differentiation)	NA	hypothetical protein BVRB_3g067150 isoform B [Beta vulgaris subsp. vulgaris]	NA	1.99299	4.47289	3.5423	3.595	3.45343	0.854451	0.350747	0.295997	0.754754	3.05788	2.75408	2.64431	2.21812	2.63979	8.58218e-15	yes
Chr1_EL10_PGA_scaffold3	-	7209748	7212377	2	1114	EL10Ac1g00586	GO:0005618(cell wall);GO:0033609(oxalate metabolic process);GO:0046564(oxalate decarboxylase activity)	00450(Selenocompound metabolism)	PREDICTED: putative germin-like protein 2-1 [Beta vulgaris subsp. vulgaris]	NA	81.8052	83.1314	50.002	71.6204	90.2786	313.592	198.766	174.303	209.279	88.7462	85.0704	46.6203	91.2706	74.5607	8.89867e-15	yes
Chr7_EL10_PGA_scaffold5	-	13766843	13786959	23	2458	EL10Ac7g16698	GO:0005774(vacuolar membrane);GO:0005829(cytosol);GO:0006904(vesicle docking involved in exocytosis);GO:0007033(vacuole organization);GO:0009306(protein secretion);GO:0009705(plant-type vacuole membrane);GO:0031902(late endosome membrane)	NA	PREDICTED: vacuolar protein-sorting-associated protein 33 homolog [Beta vulgaris subsp. vulgaris]	NA	16.7052	14.1744	18.779	14.4841	16.7297	26.3301	26.1661	27.734	24.5638	11.9001	14.7797	11.2534	12.6967	12.2333	8.97809e-15	yes
Chr9_EL10_PGA_scaffold8	+	6032396	6035082	2	994	EL10Ac9g20808	GO:0003729(mRNA binding);GO:0005634(nucleus);GO:0008150(biological_process)	03030(DNA replication);03420(Nucleotide excision repair);03430(Mismatch repair);03440(Homologous recombination)	PREDICTED: uncharacterized protein At4g28440 [Beta vulgaris subsp. vulgaris]	NA	48.6993	34.3894	49.4319	34.5902	40.0027	53.3668	46.6445	56.4441	42.5194	87.2455	91.0379	78.8751	82.0191	94.2239	9.43942e-15	yes
Chr2_EL10_PGA_scaffold6	+	6140215	6149072	5	6387	EL10Ac2g02791	GO:0005634(nucleus);GO:0005737(cytoplasm)	04075(Plant hormone signal transduction)	PREDICTED: U-box domain-containing protein 11 [Beta vulgaris subsp. vulgaris]	NA	1.38159	1.97718	1.6171	1.9339	2.10709	0.893586	0.9258	0.850455	1.17001	3.03434	2.87913	3.03079	2.77488	2.36924	9.67613e-15	yes
Chr7_EL10_PGA_scaffold5	-	2776374	2778915	5	1670	EL10Ac7g16012	GO:0005575(cellular_component);GO:0008150(biological_process)	04144(Endocytosis)	PREDICTED: epsin-3 isoform X1 [Beta vulgaris subsp. vulgaris]	NA	1.5277	0.905599	1.99264	0.960584	1.09657	0.0001	0.0001	0.0001	0.051425	0.641325	0.629562	0.306564	0.406894	0.424293	9.72669e-15	yes
Chr6_EL10_PGA_scaffold0	-	13537956	13548322	5	1482	EL10Ac6g13864	GO:0004104(cholinesterase activity);GO:0005576(extracellular region);GO:0016042(lipid catabolic process);GO:0016298(lipase activity);GO:0052689(carboxylic ester hydrolase activity)	00511(Other glycan degradation)	PREDICTED: GDSL esterase/lipase At3g26430 [Beta vulgaris subsp. vulgaris]	NA	41.9196	57.4194	37.305	48.1101	45.8425	51.8022	49.6392	49.091	67.254	134.547	107.549	113.354	107.483	86.5916	1.01023e-14	yes
Chr2_EL10_PGA_scaffold6	-	7132584	7153009	23	3011	EL10Ac2g02835	GO:0000462(maturation of SSU-rRNA from tricistronic rRNA transcript (SSU-rRNA, 5.8S rRNA, LSU-rRNA));GO:0000479(endonucleolytic cleavage of tricistronic rRNA transcript (SSU-rRNA, 5.8S rRNA, LSU-rRNA));GO:0003924(GTPase activity);GO:0005525(GTP binding);GO:0030688(preribosome, small subunit precursor);GO:0034511(U3 snoRNA binding)	NA	hypothetical protein BVRB_2g041210 isoform A [Beta vulgaris subsp. vulgaris]	NA	11.0423	9.53728	11.0631	9.45409	10.8426	16.5592	17.0715	15.94	16.1789	8.51101	7.36294	8.61212	8.74182	8.05784	1.02754e-14	yes
Chr8_EL10_PGA_scaffold4	-	53587564	53589536	4	1219	EL10Ac8g20350	GO:0004066(asparagine synthase (glutamine-hydrolyzing) activity);GO:0005829(cytosol);GO:0006529(asparagine biosynthetic process);GO:0006541(glutamine metabolic process);GO:0042803(protein homodimerization activity)	NA	PREDICTED: stem-specific protein TSJT1 [Beta vulgaris subsp. vulgaris]	NA	15.8359	9.00472	93.9144	30.8633	52.8241	4.58563	1.80251	4.81745	0.903045	2.85844	4.61065	2.07722	5.69338	7.43781	1.06626e-14	yes
Chr5_EL10_PGA_scaffold2	-	44006147	44014098	12	1906	EL10Ac5g12141	GO:0000492(box C/D snoRNP assembly);GO:0000812(Swr1 complex);GO:0004003(ATP-dependent DNA helicase activity);GO:0005515(protein binding);GO:0005524(ATP binding);GO:0005634(nucleus);GO:0005730(nucleolus);GO:0005829(cytosol);GO:0006338(chromatin remodeling);GO:0006357(regulation of transcription by RNA polymerase II);GO:0009507(chloroplast);GO:0009908(flower development);GO:0016573(histone acetylat…	NA	PREDICTED: ruvB-like protein 1 [Beta vulgaris subsp. vulgaris]	NA	28.5173	20.5985	29.8038	23.0907	22.8067	46.231	46.0545	50.2787	34.3459	19.5775	21.5984	18.1214	19.9268	21.3537	1.15494e-14	yes
Chr4_EL10_PGA_scaffold1	+	351822	366073	7	3604	EL10Ac4g07521	GO:0000166(nucleotide binding);GO:0005515(protein binding);GO:0005524(ATP binding);GO:0005886(plasma membrane);GO:0006952(defense response);GO:0007165(signal transduction);GO:0009626(plant-type hypersensitive response);GO:0012505(endomembrane system);GO:0019897(extrinsic component of plasma membrane);GO:0043531(ADP binding)	04626(Plant-pathogen interaction)	PREDICTED: disease resistance protein RPM1 isoform X1 [Beta vulgaris subsp. vulgaris]	NA	7.65241	9.4067	8.2238	12.0191	10.3014	5.55549	4.7598	4.96286	1.34621	16.4958	30.1422	14.3417	20.4473	26.6197	1.18756e-14	yes
Chr5_EL10_PGA_scaffold2	+	42529738	42530026	2	186	EL10Ac5g12083	NA	NA	NA	NA	0.0001	0.0001	0.0001	0.0001	0.0001	7.8095	6.29963	6.44294	5.43423	0.0001	0.144315	0.0001	0.0001	0.0001	1.19369e-14	yes
Chr2_EL10_PGA_scaffold6	+	47095856	47103859	11	3508	EL10Ac2g04249	GO:0005886(plasma membrane);GO:0015079(potassium ion transmembrane transporter activity)	NA	PREDICTED: potassium transporter 2 [Beta vulgaris subsp. vulgaris]	NA	4.67461	7.35522	5.97806	5.54294	7.68923	14.4894	17.2551	14.847	19.2337	9.44624	8.38234	5.43719	4.84224	7.16498	1.23775e-14	yes
Chr8_EL10_PGA_scaffold4	+	9651591	9654710	2	2946	EL10Ac8g18920	GO:0004674(protein serine/threonine kinase activity);GO:0005524(ATP binding);GO:0005886(plasma membrane);GO:0006468(protein phosphorylation);GO:0007169(transmembrane receptor protein tyrosine kinase signaling pathway);GO:0016021(integral component of membrane)	NA	PREDICTED: LOW QUALITY PROTEIN: putative leucine-rich repeat receptor-like serine/threonine-protein kinase At2g24130 [Beta vulgaris subsp. vulgaris]	NA	1.82383	0.985463	1.55131	1.15265	1.78383	0.203859	0.149169	0.222585	0.130045	0.820077	1.16104	0.589713	0.826009	0.787531	1.2392e-14	yes
Chr4_EL10_PGA_scaffold1	+	950573	953517	2	2055	EL10Ac4g07581	GO:0000326(protein storage vacuole);GO:0003674(molecular_function);GO:0005576(extracellular region);GO:0005770(late endosome);GO:0005795(Golgi stack);GO:0048316(seed development)	NA	PREDICTED: BURP domain protein USPL1-like [Beta vulgaris subsp. vulgaris]	NA	3.83741	23.2236	4.51104	16.8426	13.2348	0.155349	0.157694	0.128556	1.36616	56.1693	13.5294	68.8962	39.3289	12.798	1.24532e-14	yes
Chr2_EL10_PGA_scaffold6	+	2536816	2540959	7	1558	EL10Ac2g02569	GO:0003899(DNA-directed 5'-3' RNA polymerase activity);GO:0008150(biological_process)	NA	PREDICTED: uncharacterized protein LOC104887707 [Beta vulgaris subsp. vulgaris]	NA	7.70513	7.26172	8.93421	8.29524	10.4169	2.35941	2.97793	2.66182	3.63885	9.05661	9.00804	13.5843	8.39118	7.55991	1.27929e-14	yes
Chr4_EL10_PGA_scaffold1	-	54267757	54268188	1	432	EL10Ac4g09767	GO:0005737(cytoplasm);GO:0010090(trichome morphogenesis)	NA	PREDICTED: uncharacterized protein LOC104890449 [Beta vulgaris subsp. vulgaris]	NA	73.0971	112.555	75.9456	83.1721	63.8431	193.168	228.896	229.541	269.224	161.12	127.143	217.95	148.17	129.898	1.28888e-14	yes
Chr7_EL10_PGA_scaffold5	-	5707682	5713657	7	1091	EL10Ac7g16281	GO:0005739(mitochondrion)	NA	PREDICTED: uncharacterized protein LOC104891060 isoform X1 [Beta vulgaris subsp. vulgaris]	NA	59.7983	78.5975	91.8828	86.1442	75.0114	27.0303	37.2459	31.3579	43.6342	88.2614	88.5081	87.7704	77.5825	81.9702	1.29452e-14	yes
Chr5_EL10_PGA_scaffold2	-	51578355	51579962	2	417	EL10Ac5g12538	GO:0009507(chloroplast);GO:0009522(photosystem I);GO:0009523(photosystem II);GO:0009535(chloroplast thylakoid membrane);GO:0010030(positive regulation of seed germination);GO:0010114(response to red light);GO:0010117(photoprotection);GO:0010218(response to far red light);GO:0010224(response to UV-B);GO:0010380(regulation of chlorophyll biosynthetic process);GO:0015979(photosynthesis);GO:0016021(i…	NA	PREDICTED: early light-induced protein 2, chloroplastic isoform X1 [Beta vulgaris subsp. vulgaris]	NA	2.0978	0.945699	0.144667	0.565597	0.806267	2.97888	0.842047	0.399984	2.37259	16.6377	12.0626	26.6036	15.822	6.65712	1.30951e-14	yes
Chr6_EL10_PGA_scaffold0	+	44452748	44453766	4	752	EL10Ac6g14614	NA	NA	PREDICTED: uncharacterized protein LOC104899254 isoform X1 [Beta vulgaris subsp. vulgaris]	NA	0.964765	0.90906	1.20629	1.25517	1.92011	0.0001	0.0001	0.0001	0.0001	0.722277	1.59505	1.41226	1.86773	1.44707	1.34737e-14	yes
[truncated: 7,554 more rows]

## Sheet: Table S3
chr	strand	start	end	num_exons	length	gene_id	GO	KEGG	Description	FPKM.d6_I_13_1	FPKM.d6_I_13_2	FPKM.d6_I_13_3	FPKM.d6_I_13_4	FPKM.d6_I_13_5	FPKM.d6_I_19_1	FPKM.d6_I_19_2	FPKM.d6_I_19_3	FPKM.d6_I_19_4	FPKM.d6_I_4_1	FPKM.d6_I_4_2	FPKM.d6_I_4_3	FPKM.d6_I_4_4	FPKM.d6_I_4_5	pval	significant		Table S3. Differentially expressed genes in the leaves of Beet curly top virus resistant (KDH13; Line 13, and KDH4-9; Line 4) and susceptible (KDH19-17; Line 19) sugar beet genotypes at 6 days post inoculation (dpi).
[truncated: 5,277 more rows]

[truncated: 12 more sheets: Table S4, Table S5, Table S6, Table S7, Table S8, Table S9, Table S10, Table S11, Table S12, Table S13, Table S14, Table S15]
